# Supplementary material for: Production of itaconic acid from alkali pretreated lignin by dynamic two stage bioconversion
Source: Nat Commun. 2021 Apr 15;12:2261. doi: 10.1038/s41467-021-22556-8 (PMC8050072; doi:10.1038/s41467-021-22556-8)
Supplement: Supplementary file 2 — Supplementary Data 1 [file 41467_2021_22556_MOESM2_ESM.xlsx]

## Sheet: DESeq2results_JE2212_3reps
P-values (pvalue) are calculated using the likelihood ratio test in DESeq2 to compare treatments (NO3 and NH4) for each gene individually in a single test. FDR/Benjamini-Hochberg adjusted p-values (padj) are corrected for multiple testing, with values of NA indicating a potential false positive. *Positive log2foldchange = higher expression in NO3 versus NH4
locus tag	Name	baseMean	log2FoldChange	lfcSE	stat	pvalue	padj
PP_2882	2-hydroxychromene-2-carboxylate isomerase CDS	392.243	5.33535	0.31707	322.277	4.62413e-72	2.52293e-68
PP_0951	hpf CDS	25543.4	2.77235	0.15787	270.684	8.05172e-61	1.84921e-57
PP_2880	TetR family transcriptional regulator CDS	620.351	4.90306	0.284646	270.219	1.0168e-60	1.84921e-57
PP_4758	MFS transporter CDS	1427.64	5.14418	0.279035	269.303	1.60988e-60	2.19588e-57
PP_4637	5-methyltetrahydropteroyltriglutamate- homocysteine S-methyltransferase family protein CDS	685.667	3.61082	0.211768	266.137	7.88481e-60	8.44459e-57
PP_4749	amino acid ABC transporter permease CDS	598.431	4.67939	0.27422	265.811	9.28657e-60	8.44459e-57
PP_2886	cytochrome b561 CDS	232.836	5.21634	0.366741	261.68	7.38481e-59	5.75593e-56
PP_4841	urtA CDS	520.45	4.23175	0.253753	260.365	1.42854e-58	9.74265e-56
PP_0817	alaC CDS	988.469	3.33635	0.197427	255.489	1.65172e-57	9.86469e-55
PP_5712	hypothetical protein CDS	347.632	4.24764	0.268656	255.308	1.80804e-57	9.86469e-55
T7RNAP	T7 RNA polymerase	2935.24	2.69683	0.161755	249.227	3.8282e-56	1.89879e-53
PP_4755	ferrichrome-iron receptor CDS	955.139	4.83477	0.28028	247.856	7.61754e-56	3.46344e-53
PP_1705	nirB CDS	1169.55	6.83389	0.394773	242.428	1.16216e-54	4.87749e-52
PP_2940	yefM CDS	1579.01	3.97889	0.240633	226.234	3.94995e-51	1.53935e-48
PP_4756	gabP-V CDS	784.534	4.24075	0.262377	225.298	6.32274e-51	2.29979e-48
PP_2885	transporter CDS	880.694	4.08575	0.262629	205.54	1.29116e-46	4.40284e-44
PP_5233	amtB CDS	725.029	4.99683	0.32198	201.985	7.70363e-46	2.47241e-43
PP_4741	hsdM CDS	2003.23	4.63865	0.288022	201.429	1.01877e-45	3.08799e-43
PP_0255	hypothetical protein CDS	816.66	4.04713	0.263727	201.318	1.07686e-45	3.09229e-43
PP_2909	csiD CDS	417.398	4.58891	0.315106	195.818	1.70816e-44	4.65986e-42
PP_1706	nirD CDS	232.047	5.6773	0.445901	194.419	3.45038e-44	8.96441e-42
PP_0353	exonuclease CDS	183.991	3.88156	0.297356	190.49	2.48528e-43	6.16349e-41
PP_4752	Xaa-Pro aminopeptidase CDS	427.349	4.3113	0.301091	187.21	1.29243e-42	3.06587e-40
PP_1703	assimilatory nitrate reductase/sulfite reductase CDS	263.62	3.81343	0.281026	185.497	3.05669e-42	6.67091e-40
PP_4750	amino acid ABC transporter permease CDS	728.927	4.40745	0.297438	185.575	2.93956e-42	6.67091e-40
PP_2092	nasA CDS	205.052	5.06621	0.400861	183.195	9.72182e-42	2.04009e-39
PP_3899	hicB family protein CDS	931.461	2.93215	0.20748	180.675	3.45188e-41	6.97536e-39
PP_5208	yhhJ CDS	372.795	-3.13044	0.221976	179.317	6.83286e-41	1.33143e-38
PP_4759	transcriptional regulator, GntR family CDS	325.249	3.60955	0.264963	178.288	1.14618e-40	2.1564e-38
PP_1149	hypothetical protein CDS	2671.95	-4.4396	0.290927	177.546	1.66427e-40	3.02674e-38
PP_2874	hypothetical protein CDS	714.988	-5.0084	0.328458	176.461	2.87124e-40	5.05339e-38
PP_1018	gtsD CDS	3427.48	-2.27414	0.165015	173.864	1.05995e-39	1.80722e-37
PP_4757	gudD CDS	422.451	5.03693	0.364064	172.242	2.3958e-39	3.96105e-37
PP_5586	hypothetical protein CDS	795.914	2.93663	0.214614	169.722	8.50879e-39	1.36541e-36
PP_4251	ccoO-I CDS	515.119	-5.51955	0.369734	168.236	1.79621e-38	2.80004e-36
PP_0837	ycfJ CDS	8185.09	3.19008	0.227049	167.694	2.36002e-38	3.57673e-36
PP_2877	yfeH CDS	1761.9	4.64194	0.315616	167.538	2.55201e-38	3.76317e-36
PP_4252	ccoQ-I CDS	278.659	-6.8143	0.486921	166.577	4.13737e-38	5.94039e-36
PP_0843	iscU CDS	1526.94	2.71029	0.199378	166.378	4.57397e-38	6.39886e-36
PP_2849	ureG CDS	189.508	3.39185	0.27271	163.389	2.05655e-37	2.80514e-35
PP_5677	hypothetical protein CDS	330.358	2.92464	0.226842	161.575	5.12202e-37	6.81603e-35
PP_2686	transglutaminase domain-containing protein CDS	114.239	4.17536	0.37284	160.735	7.81568e-37	1.01529e-34
PP_0354	CBS domain-containing protein CDS	2498.37	3.45018	0.249645	160.601	8.36304e-37	1.06113e-34
PP_4116	aceA CDS	502.093	2.88173	0.220031	160.201	1.02258e-36	1.268e-34
PP_1408	(R)-3-hydroxydecanoyl-ACP:CoA transacylase CDS	1235.93	2.26417	0.1733	159.193	1.69826e-36	2.05904e-34
PP_1000	arcB CDS	1467.01	-3.08961	0.228396	158.019	3.06534e-36	3.63576e-34
PP_5206	yhiI CDS	2765.02	-5.11121	0.346706	155.714	9.7752e-36	1.13476e-33
PP_0504	oprG CDS	2290.73	-5.46876	0.367813	154.055	2.25229e-35	2.56011e-33
PP_1479	hicB CDS	1039.47	2.60017	0.200603	153.801	2.55969e-35	2.85013e-33
PP_2846	ureE CDS	81.6923	4.57484	0.460966	153.267	3.34866e-35	3.65406e-33
PP_4754	TetR family transcriptional regulator CDS	677.894	3.63393	0.275862	151.089	1.00197e-34	1.07191e-32
PP_4991	pilH CDS	857.789	2.51207	0.197193	150.361	1.44598e-34	1.51717e-32
PP_2090	cobA CDS	193.82	4.8241	0.407431	149.372	2.37761e-34	2.44759e-32
PP_0681	hypothetical protein CDS	213.672	2.9227	0.242049	148.852	3.08913e-34	3.12116e-32
PP_2898	hypothetical protein CDS	223.396	4.28355	0.350994	148.697	3.34088e-34	3.31416e-32
PP_4735	lldP CDS	558.127	-4.81322	0.348832	147.138	7.31965e-34	7.13143e-32
PP_4743	hypothetical protein CDS	40778.7	5.64161	0.381614	147.029	7.73423e-34	7.40315e-32
PP_1377	pcaF-I CDS	428.821	3.63918	0.286664	145.232	1.91076e-33	1.79743e-31
PP_4529	hypothetical protein CDS	287.167	2.75802	0.226946	144.996	2.15236e-33	1.99038e-31
PP_4856	Dps family ferritin CDS	857.418	3.11604	0.243995	144.525	2.72753e-33	2.48024e-31
PP_2887	catalase-like peroxidase CDS	313.095	5.18182	0.416433	143.632	4.27606e-33	3.82462e-31
PP_1480	hypothetical protein CDS	767.664	2.44611	0.19726	143.452	4.68173e-33	4.05453e-31
PP_4629	sensory box protein CDS	347.842	3.00279	0.244203	143.476	4.62482e-33	4.05453e-31
PP_3951	pcaI CDS	965.943	4.51946	0.338743	142.364	8.09462e-33	6.90067e-31
PP_2894	hypothetical protein CDS	245.72	4.50218	0.373534	140.111	2.51751e-32	2.11316e-30
PP_4253	ccoP-I CDS	714.065	-3.50968	0.272607	139.878	2.83069e-32	2.34004e-30
PP_4870	azurin CDS	1800.03	-3.46444	0.268925	138.311	6.23069e-32	5.07383e-30
PP_3782	hypothetical protein CDS	7809.14	-3.27316	0.255919	137.514	9.30985e-32	7.46979e-30
PP_1017	gtsC CDS	998.568	-2.40661	0.197941	135.169	3.03276e-31	2.39807e-29
PP_2848	ureF CDS	133.142	3.70385	0.335542	134.334	4.61721e-31	3.59878e-29
PP_4753	stcD CDS	2217.56	3.99099	0.308664	134.274	4.75833e-31	3.65654e-29
PP_1317	petA CDS	831.022	-2.29609	0.191002	133.525	6.93891e-31	5.25815e-29
PP_2918	treSA CDS	267.142	3.25903	0.27913	130.511	3.16707e-30	2.36706e-28
PP_0797	hypothetical protein CDS	252.451	3.67501	0.314968	129.549	5.14402e-30	3.79267e-28
PP_2879	hypothetical protein CDS	532.334	4.08427	0.333113	128.46	8.90097e-30	6.47516e-28
PP_5711	hypothetical protein CDS	25653.1	5.27199	0.390103	127.322	1.57954e-29	1.13395e-27
PP_2949	permease CDS	159.882	2.98467	0.271549	126.473	2.42217e-29	1.71628e-27
PP_2987	hypothetical protein CDS	1385.47	1.9287	0.16737	125.804	3.39421e-29	2.3742e-27
PP_5389	hypothetical protein CDS	1382.2	-3.25949	0.269068	124.653	6.06061e-29	4.18566e-27
PP_3089	hypothetical protein CDS	1778.57	-3.49783	0.285666	124.452	6.70764e-29	4.57461e-27
PP_2687	hypothetical protein CDS	105.141	3.48151	0.335614	124.401	6.88275e-29	4.63609e-27
PP_2889	transmembrane regulator PrtR CDS	184.522	4.0398	0.362066	124.048	8.22333e-29	5.47153e-27
PP_5723	hypothetical protein CDS	133.441	3.92333	0.367944	123.034	1.37105e-28	9.01261e-27
PP_0488	NADP-dependent dehydrogenase CDS	290.972	2.79403	0.247162	122.964	1.42013e-28	9.22407e-27
PP_2893	hypothetical protein CDS	1167.05	2.84785	0.242713	122.657	1.65789e-28	1.06157e-26
PP_4336	flagellar motor rotation protein CDS	167.561	-2.31534	0.20671	122.638	1.6733e-28	1.06157e-26
PP_2091	serine/threonine-protein kinase CDS	127.528	4.06213	0.385366	122.351	1.93439e-28	1.21311e-26
PP_1019	oprB-I CDS	5798.91	-2.62087	0.224568	121.049	3.72867e-28	2.31177e-26
PP_1001	arcA CDS	1117.35	-3.78032	0.312606	119.035	1.02873e-27	6.30644e-26
PP_5053	secB CDS	1224.32	-2.18239	0.193498	117.735	1.98162e-27	1.2013e-25
PP_5390	hypothetical protein CDS	290.996	-3.20969	0.278874	117.644	2.07426e-27	1.24364e-25
PP_1198	Cro/CI family transcriptional regulator CDS	476.198	2.94932	0.260563	117.06	2.7846e-27	1.65139e-25
PP_4024	transposase CDS	158.232	3.27827	0.308697	115.133	7.35912e-27	4.31735e-25
PP_2440	ahpF CDS	438.849	3.05222	0.272069	114.819	8.62176e-27	5.00429e-25
PP_0638	transposase CDS	153.397	3.03385	0.289484	113.26	1.89301e-26	1.08718e-24
PP_3839	adhP CDS	2736.75	-3.78122	0.320681	112.038	3.50595e-26	1.99255e-24
PP_2847	ureJ CDS	58.6783	5.03137	0.620629	111.181	5.40193e-26	3.03845e-24
PP_4772	hrpB CDS	478.489	2.33053	0.215327	111.051	5.7654e-26	3.2098e-24
PP_2845	ureC CDS	313.342	3.94333	0.355367	110.351	8.20944e-26	4.52431e-24
PP_2916	ribC CDS	185.324	2.81055	0.267601	110.311	8.37629e-26	4.5701e-24
PP_4250	ccoN-I CDS	1037.69	-3.49968	0.305007	109.809	1.07893e-25	5.82835e-24
PP_4736	lldD CDS	102.828	-4.15275	0.382068	109.764	1.10365e-25	5.90343e-24
PP_5713	hypothetical protein CDS	248.484	2.59152	0.245421	108.827	1.77059e-25	9.37899e-24
PP_2878	hypothetical protein CDS	141.6	4.04319	0.393535	108.57	2.01641e-25	1.05784e-23
PP_1091	hypothetical protein CDS	811.23	1.91224	0.179835	107.908	2.81498e-25	1.46272e-23
PP_4746	transposase CDS	159.903	3.26319	0.315608	107.81	2.95824e-25	1.52266e-23
PP_2914	proP CDS	359.947	3.17513	0.292846	107.558	3.35845e-25	1.7125e-23
PP_2453	ansB CDS	170.027	-2.08092	0.198977	107.426	3.59088e-25	1.81406e-23
PP_3781	oxygen-independent coproporphyrinogen III oxidase family protein CDS	5998.59	-2.56661	0.234319	107.05	4.34142e-25	2.1731e-23
PP_4742	hsdS CDS	23203.8	5.81797	0.458586	106.625	5.37934e-25	2.66815e-23
mNeonGreen	mNeonGreen	157115	5.4865	0.439881	105.936	7.61381e-25	3.74243e-23
PP_3179	LysR family transcriptional regulator CDS	112.202	2.62512	0.268367	104.911	1.2775e-24	6.16818e-23
PP_5046	glnA CDS	7116.97	1.45593	0.139415	104.922	1.27031e-24	6.16818e-23
PP_4593	hypothetical protein CDS	4310.9	-1.92597	0.182967	103.67	2.39004e-24	1.14386e-22
PP_4264	hemN CDS	919.973	-5.0758	0.430029	101.557	6.94312e-24	3.29406e-22
PP_3789	efflux transporter CDS	916.338	-1.91924	0.185416	101.106	8.71767e-24	4.10031e-22
PP_3765	H-NS family protein MvaT CDS	1531.99	2.35148	0.224117	100.909	9.63148e-24	4.4914e-22
PP_3952	pcaJ CDS	450.473	3.53838	0.32926	100.814	1.0103e-23	4.67134e-22
PP_2888	ECF family RNA polymerase sigma factor PrtI CDS	193.59	2.62086	0.260556	100.158	1.40743e-23	6.45287e-22
PP_0842	iscS-I CDS	14816.4	3.24098	0.298525	99.3072	2.16215e-23	9.83058e-22
PP_5735	hypothetical protein CDS	1271.5	-3.77355	0.341275	99.1392	2.35358e-23	1.06125e-21
PP_1319	petC CDS	810.63	-2.12077	0.205797	98.9853	2.54382e-23	1.13763e-21
PP_2303	hupB CDS	49578.6	-2.33042	0.223209	98.8979	2.65855e-23	1.17927e-21
PP_2910	lhgO CDS	258.065	3.50004	0.338125	98.6534	3.00803e-23	1.32353e-21
PP_2140	hypothetical protein CDS	558.551	1.99116	0.196304	98.4721	3.29639e-23	1.43881e-21
PP_4844	urtD CDS	47.7166	4.15617	0.522281	98.4126	3.39691e-23	1.47091e-21
PP_1199	toxin-antitoxin system HigB-like toxin CDS	2071.48	2.71718	0.258313	98.2968	3.60147e-23	1.54721e-21
PP_1336	ftsW CDS	871.697	-1.87031	0.183594	98.2732	3.64464e-23	1.55353e-21
PP_4810	nadD CDS	1376.01	-1.52992	0.151444	98.2211	3.74182e-23	1.58259e-21
PP_0023	hypothetical protein CDS	3778.16	-2.46795	0.236889	97.6849	4.90557e-23	2.05883e-21
PP_0322	glyA-I CDS	229.455	2.44804	0.24587	97.3767	5.73151e-23	2.35121e-21
PP_1686	glutathione peroxidase CDS	1183.08	1.51911	0.151519	97.3884	5.69798e-23	2.35121e-21
PP_2310	methyl-accepting chemotaxis transducer CDS	1071.7	-3.35068	0.311755	97.3986	5.66856e-23	2.35121e-21
PP_4751	amino acid ABC transporter ATP-binding protein CDS	168.652	3.38189	0.33906	96.897	7.30277e-23	2.97343e-21
PP_1386	ttgA CDS	530.82	2.09065	0.207442	96.7993	7.67234e-23	3.10076e-21
PP_3790	diaminopimelate epimerase CDS	871.284	-1.86673	0.184786	96.6035	8.46992e-23	3.39793e-21
PP_2883	hypothetical protein CDS	187.652	3.30118	0.329668	96.4959	8.94288e-23	3.56149e-21
PP_4308	AsnC family transcriptional regulator CDS	305.04	2.00883	0.203247	96.0316	1.13064e-22	4.47014e-21
PP_1016	gtsB CDS	707.637	-2.41767	0.236296	95.6488	1.37182e-22	5.38463e-21
PP_1318	petB CDS	1406.51	-2.07841	0.205639	94.998	1.90582e-22	7.42724e-21
PP_5458	hypothetical protein CDS	362.663	3.74313	0.35975	94.719	2.19419e-22	8.49044e-21
PP_2906	sensor histidine kinase CDS	343.238	2.12866	0.215285	94.5904	2.34149e-22	8.99659e-21
PP_2511	hypothetical protein CDS	148.532	-2.35709	0.238125	94.4996	2.45146e-22	9.35327e-21
PP_1473	hypothetical protein CDS	110.487	3.24978	0.344011	94.3649	2.62409e-22	9.94239e-21
PP_2474	glutathione S-transferase family protein CDS	875.081	-2.09537	0.20831	94.3138	2.69261e-22	1.00623e-20
PP_2881	short-chain dehydrogenase/reductase family oxidoreductase CDS	3438.95	5.67194	0.483386	94.32	2.68427e-22	1.00623e-20
PP_2349	CBS domain-containing protein CDS	125.7	3.46247	0.361479	94.0182	3.12642e-22	1.16039e-20
PP_2125	yegS CDS	102.679	2.83109	0.304155	93.7171	3.64007e-22	1.34191e-20
PP_5628	hypothetical protein CDS	293.166	-2.19191	0.220328	93.5814	3.89839e-22	1.42749e-20
PP_0773	yiaD CDS	422.859	1.9374	0.1976	93.0921	4.99168e-22	1.81564e-20
PP_2685	hypothetical protein CDS	128.614	2.54969	0.270223	92.9315	5.41369e-22	1.9561e-20
PP_4781	sensor histidine kinase CDS	553.991	1.88468	0.191822	92.8421	5.66366e-22	2.03295e-20
PP_0545	aldB-I CDS	940.335	-2.10682	0.211433	92.4204	7.00894e-22	2.4994e-20
PP_5549	hypothetical protein CDS	132.648	3.8289	0.401972	90.9228	1.49391e-21	5.29272e-20
PP_4616	hypothetical protein CDS	2820.12	2.57392	0.257078	89.7876	2.65147e-21	9.33319e-20
PP_3743	hypothetical protein CDS	768.66	2.91355	0.290038	89.7512	2.70081e-21	9.4459e-20
PP_0330	hypothetical protein CDS	402.403	2.57604	0.263158	89.3371	3.32963e-21	1.1571e-19
PP_4400	bkdR CDS	303.619	1.91392	0.200921	89.2535	3.47333e-21	1.1994e-19
PP_2919	LysR family transcriptional regulator CDS	82.5237	3.89349	0.439839	89.2384	3.49991e-21	1.20097e-19
PP_0319	hypothetical protein CDS	266.741	-2.872	0.290017	88.4195	5.29459e-21	1.80545e-19
PP_5617	hypothetical protein CDS	108.802	2.54825	0.280815	87.8062	7.21939e-21	2.44652e-19
PP_2047	3-hydroxyacyl-CoA dehydrogenase family protein CDS	80.7558	3.35597	0.379677	87.6345	7.87388e-21	2.65185e-19
PP_4770	hypothetical protein CDS	580.004	2.41748	0.249163	87.4053	8.84141e-21	2.95943e-19
PP_5391	hypothetical protein CDS	1682.9	-4.53066	0.422205	86.826	1.185e-20	3.94228e-19
PP_1635	two-component system response regulator CDS	486.409	2.89808	0.295402	86.8075	1.19616e-20	3.95532e-19
PP_1936	membrane protein CDS	1481.61	-1.57363	0.166717	85.4285	2.40238e-20	7.89602e-19
PP_5568	membrane protein CDS	219.355	-2.16185	0.228511	85.2704	2.60229e-20	8.50185e-19
PP_2844	ureB CDS	69.0058	3.69962	0.436371	85.1444	2.77357e-20	9.00751e-19
PP_5207	rbbA CDS	767.373	-4.22981	0.406861	84.6953	3.4808e-20	1.12374e-18
PP_3788	non-ribosomal peptide synthetase CDS	1942.01	-2.15011	0.224532	84.641	3.57774e-20	1.14824e-18
PP_4748	amino acid ABC transporter substrate-binding protein CDS	525.989	2.23421	0.237007	83.6747	5.83262e-20	1.86098e-18
PP_1773	ihfB CDS	1131.65	3.04388	0.311081	83.457	6.51162e-20	2.06555e-18
PP_2907	two-component system response regulator CDS	284.463	1.95568	0.212552	83.2268	7.31596e-20	2.30728e-18
PP_0751	mqo-I CDS	3235.66	2.0883	0.220543	83.1025	7.79081e-20	2.44291e-18
PP_1839	hypothetical protein CDS	269.205	3.2046	0.336831	82.7423	9.34784e-20	2.91439e-18
PP_1429	mucB CDS	954.059	1.44682	0.157325	82.2928	1.17351e-19	3.63789e-18
PP_3904	hypothetical protein CDS	6674.13	-2.10639	0.223711	81.8404	1.47535e-19	4.54775e-18
PP_1487	hypothetical protein CDS	206.618	3.28963	0.351774	81.5223	1.73294e-19	5.31175e-18
PP_2890	xthA CDS	365.43	2.1447	0.232328	81.4392	1.80739e-19	5.50899e-18
PP_2648	universal stress protein family protein CDS	340.06	-3.75604	0.380272	81.2091	2.03057e-19	6.15489e-18
PP_4092	transposase CDS	98.1529	2.89065	0.33037	80.7755	2.52874e-19	7.62253e-18
PP_1021	hexR CDS	810.069	-2.05494	0.221642	80.2718	3.26296e-19	9.78172e-18
PP_5392	WD40/YVTN repeat-containing protein CDS	2618.11	-3.67392	0.370404	79.928	3.88313e-19	1.15773e-17
PP_2471	ihfA CDS	5796.77	1.65263	0.180774	79.5106	4.79634e-19	1.42222e-17
PP_0318	hypothetical protein CDS	3479.08	-2.86848	0.303057	78.0421	1.00868e-18	2.97478e-17
PP_0487	membrane protein CDS	274.188	2.77962	0.304384	77.8809	1.09447e-18	3.19725e-17
PP_2843	ureA CDS	30.168	4.87785	0.78583	77.8784	1.09583e-18	3.19725e-17
PP_4762	tesB CDS	273.894	2.27605	0.254006	77.1381	1.59411e-18	4.62631e-17
PP_3361	aminotransferase CDS	271.67	1.95625	0.221007	76.8499	1.84458e-18	5.32489e-17
PP_1020	yeaD CDS	1436.48	-1.4025	0.157379	76.8369	1.8568e-18	5.33193e-17
PP_1974	uvrB CDS	684.737	1.68776	0.18931	76.6853	2.00495e-18	5.72722e-17
PP_3152	yneJ CDS	143.091	2.71402	0.309636	76.2872	2.45267e-18	6.96968e-17
PP_2609	IclR family transcriptional regulator CDS	308.528	2.99851	0.328666	76.1091	2.68422e-18	7.58813e-17
PP_3840	hypothetical protein CDS	280.016	-2.30306	0.255222	75.9794	2.86645e-18	8.06151e-17
PP_1261	ghrB CDS	225.919	2.13242	0.241992	75.8184	3.10986e-18	8.70122e-17
PP_2842	ureD CDS	86.6928	3.24255	0.384075	75.7466	3.22498e-18	8.9773e-17
PP_4966	sahR CDS	3752.83	-2.69354	0.29126	75.5507	3.56145e-18	9.86359e-17
PP_0173	transcriptional factor-like protein CDS	435.956	-2.27932	0.252545	75.4887	3.67502e-18	1.01267e-16
PP_1428	mucA CDS	1920.71	2.13558	0.236713	75.432	3.78208e-18	1.03694e-16
PP_4322	ccmF CDS	315.849	-1.98899	0.223835	75.0699	4.54339e-18	1.23944e-16
PP_5451	hypothetical protein CDS	3418.82	-2.36452	0.259984	75.0054	4.69417e-18	1.2742e-16
PP_2064	multidrug RND transporter membrane fusion protein CDS	92.7568	2.43809	0.291825	74.7468	5.35128e-18	1.44538e-16
PP_2891	acetyltransferase CDS	401.395	2.70809	0.300377	74.5348	5.9578e-18	1.60127e-16
PP_3824	hypothetical protein CDS	139.132	2.1901	0.256888	74.103	7.41457e-18	1.98303e-16
PP_1268	HtrA suppressor protein SohA CDS	648.042	2.7997	0.308169	73.9249	8.11478e-18	2.15972e-16
PP_2896	hypothetical protein CDS	153.841	2.92395	0.334991	73.7798	8.73352e-18	2.31311e-16
PP_1254	xenA CDS	166.508	2.80252	0.320927	73.6928	9.12719e-18	2.4057e-16
PP_3108	rhs family protein CDS	27986	-2.91094	0.315856	73.5483	9.8206e-18	2.57602e-16
PP_2911	gabP-III CDS	215.31	3.42107	0.380253	73.4962	1.00831e-17	2.63222e-16
PP_4773	hypothetical protein CDS	486.824	2.26875	0.256383	73.4543	1.02995e-17	2.67591e-16
PP_4763	acetyltransferase CDS	147.844	2.43001	0.283816	73.3673	1.07633e-17	2.78317e-16
PP_5673	D-alanine--D-alanine ligase CDS	287.373	-1.95612	0.223589	73.0499	1.26416e-17	3.25342e-16
PP_4124	nuoG CDS	1665.95	-1.49549	0.171912	72.8029	1.43268e-17	3.66981e-16
PP_3417	gntT CDS	2755.4	-1.52299	0.175006	72.6209	1.57105e-17	4.00543e-16
PP_5267	cytochrome c5 CDS	3328.38	-1.974	0.22381	72.5358	1.64027e-17	4.16247e-16
PP_1930	arsR-I CDS	81.42	4.19077	0.511506	72.5009	1.66956e-17	4.21719e-16
PP_3090	OmpA domain-containing protein CDS	422.331	-2.56702	0.287959	72.0625	2.08487e-17	5.24196e-16
PP_0018	hypothetical protein CDS	2786.99	1.77418	0.203361	72.0488	2.09938e-17	5.25422e-16
PP_0276	Cro/CI family transcriptional regulator CDS	493.307	1.86355	0.215611	71.7365	2.45945e-17	6.12729e-16
PP_2223	hypothetical protein CDS	754.918	1.68749	0.195356	71.7134	2.48835e-17	6.1711e-16
PP_3234	HSP20 family heat shock protein CDS	194.313	-3.69793	0.403873	71.402	2.91378e-17	7.19348e-16
PP_0433	erpA CDS	642.415	2.86673	0.320248	71.2687	3.11746e-17	7.66164e-16
PP_1925	monooxygenase CDS	141.68	2.39884	0.285431	70.7781	3.99743e-17	9.78025e-16
PP_5576	hypothetical protein CDS	79093.2	-2.88911	0.320503	70.4804	4.64872e-17	1.1323e-15
PP_2206	yegQ CDS	103.557	-3.5498	0.401494	70.1803	5.41238e-17	1.31244e-15
PP_0432	argC CDS	394.94	1.56461	0.185184	70.0739	5.71246e-17	1.37908e-15
PP_4835	hypothetical protein CDS	369.783	-1.93419	0.225327	70.0173	5.87858e-17	1.41293e-15
PP_2448	puuB CDS	219.437	1.88246	0.223927	69.9634	6.04142e-17	1.44379e-15
PP_3923	phosphoglycerate mutase CDS	1130.03	-1.45045	0.170416	69.9574	6.05989e-17	1.44379e-15
PP_3775	sarcosine oxidase CDS	6581.51	-1.96264	0.226704	69.8631	6.35674e-17	1.50793e-15
PP_0090	hypothetical protein CDS	450.284	2.2088	0.256296	69.8032	6.55274e-17	1.54102e-15
PP_3785	hypothetical protein CDS	4334.99	-2.58078	0.291578	69.8117	6.5245e-17	1.54102e-15
PP_4737	dld2 CDS	170.735	-3.16556	0.358263	69.519	7.56811e-17	1.77217e-15
PP_0474	secY CDS	12891.8	-1.12168	0.133035	69.3998	8.03983e-17	1.87459e-15
PP_4779	amn CDS	610.61	1.5842	0.187458	69.33	8.32911e-17	1.93377e-15
PP_2037	aldolase CDS	136.605	3.09048	0.366558	68.933	1.01868e-16	2.35504e-15
PP_3088	hypothetical protein CDS	163.24	-2.48438	0.289716	68.8662	1.05377e-16	2.42589e-15
PP_4259	iron-sulfur cluster-binding protein CDS	671.681	-2.48007	0.285457	68.4079	1.32945e-16	3.04769e-15
PP_1002	arcD-I CDS	1362.15	-5.01883	0.515835	68.2733	1.42338e-16	3.24936e-15
PP_0370	acyl-CoA dehydrogenase family protein CDS	472.249	1.6388	0.195657	68.2623	1.43135e-16	3.25393e-15
PP_0503	MFS transporter CDS	204.323	-3.66553	0.4091	68.2398	1.44772e-16	3.2775e-15
PP_2222	hypothetical protein CDS	94.1958	3.64441	0.448091	67.2744	2.36225e-16	5.3258e-15
PP_2093	two-component system response regulator NasT CDS	20.6954	6.20927	1.22369	66.8211	2.97299e-16	6.67515e-15
PP_3418	hypothetical protein CDS	227.362	-1.96071	0.235706	66.2706	3.93084e-16	8.78961e-15
PP_2688	hypothetical protein CDS	130.92	3.29161	0.399716	65.2644	6.54952e-16	1.45854e-14
PP_0356	glcB CDS	477.745	1.43293	0.175861	65.1894	6.80349e-16	1.50283e-14
PP_1203	dinB CDS	327.901	2.04042	0.247727	65.1958	6.78154e-16	1.50283e-14
PP_0510	trx CDS	814.702	1.52495	0.186529	64.7266	8.60476e-16	1.88544e-14
PP_4842	urtB CDS	49.8177	3.31567	0.449774	64.7337	8.57362e-16	1.88544e-14
PP_3783	syrB CDS	3742.98	-2.58699	0.303577	64.6878	8.77578e-16	1.91523e-14
PP_4247	exonuclease CDS	987.286	-1.65981	0.201935	64.5241	9.53598e-16	2.07284e-14
PP_4646	fpr-II CDS	382.87	1.63723	0.201922	64.1558	1.14957e-15	2.48892e-14
PP_4131	nuoN CDS	320.073	-1.56241	0.192945	63.739	1.42042e-15	3.06316e-14
PP_0372	aruC CDS	88.864	2.77802	0.353847	63.6976	1.45063e-15	3.116e-14
PP_5435	hypothetical protein CDS	350.438	1.78078	0.220587	63.3834	1.70146e-15	3.64045e-14
PP_4775	hypothetical protein CDS	317.094	1.7794	0.221226	63.1623	1.90362e-15	4.05708e-14
PP_4129	nuoL CDS	705.448	-1.58067	0.195089	63.1158	1.94904e-15	4.13773e-14
PP_1521	hypothetical protein CDS	2168.6	-2.11396	0.256244	62.894	2.1814e-15	4.61307e-14
PP_0584	methyl-accepting chemotaxis transducer CDS	507.596	-1.69529	0.209473	62.7787	2.31284e-15	4.87215e-14
PP_1776	bifunctional mannose-6-phosphate isomerase/mannose-1-phosphate guanylyltransferase CDS	3228.88	1.28225	0.160448	62.0084	3.41998e-15	7.17669e-14
PP_4260	hypothetical protein CDS	584.218	-2.92943	0.348318	61.8908	3.63035e-15	7.58896e-14
PP_3598	peptidase C26 CDS	125.023	1.811	0.234567	61.8512	3.7042e-15	7.71379e-14
PP_0620	GntR family transcriptional regulator CDS	105.853	-2.82387	0.346746	61.7925	3.81618e-15	7.91676e-14
PP_4776	AsnC family transcriptional regulator CDS	170.105	1.76117	0.225015	61.6457	4.11169e-15	8.4975e-14
PP_0405	hypothetical protein CDS	528.075	1.54033	0.194336	61.1789	5.21167e-15	1.07301e-13
PP_0273	hypothetical protein CDS	2293.7	-6.33889	0.647328	61.0677	5.51465e-15	1.13113e-13
PP_1985	leuC CDS	906.739	-1.69973	0.212495	60.9425	5.87649e-15	1.20083e-13
PP_0333	hypothetical protein CDS	402.518	1.86772	0.234679	60.7249	6.56345e-15	1.3362e-13
PP_2875	hypothetical protein CDS	1730.54	2.50397	0.305407	60.5945	7.01299e-15	1.42241e-13
PP_4409	site-specific recombinase CDS	136.298	-2.07643	0.26281	60.1489	8.79475e-15	1.77719e-13
PP_1788	hypothetical protein CDS	16485.5	-2.53692	0.309438	60.0256	9.36316e-15	1.88507e-13
PP_2581	hypothetical protein CDS	111.119	2.16468	0.283397	59.7317	1.08713e-14	2.18065e-13
PP_1210	dps CDS	2707.69	-2.24313	0.27837	59.4192	1.27419e-14	2.54651e-13
PP_2256	Cro/CI family transcriptional regulator CDS	175.217	2.63869	0.334912	59.1219	1.48198e-14	2.95098e-13
PP_3787	hypothetical protein CDS	777.229	-1.99584	0.251651	58.8718	1.68291e-14	3.32679e-13
PP_5659	hypothetical protein CDS	1314.29	2.06709	0.260054	58.8772	1.67828e-14	3.32679e-13
PP_3314	HSP20 family heat shock protein CDS	582.613	2.83792	0.349717	58.7313	1.80744e-14	3.56007e-13
PP_2639	dapA-II CDS	69.7764	2.73084	0.368183	58.6285	1.90436e-14	3.73748e-13
PP_5569	hypothetical protein CDS	45.4142	-2.49317	0.330453	58.2736	2.2808e-14	4.46022e-13
PP_1522	cspA-I CDS	3007.38	-1.68812	0.215639	58.1803	2.39166e-14	4.66032e-13
PP_0821	hypothetical protein CDS	140.955	2.36091	0.307718	58.1027	2.4879e-14	4.81509e-13
PP_3677	hypothetical protein CDS	1189.94	-1.18696	0.15394	58.102	2.48874e-14	4.81509e-13
PP_5324	two-component system response regulator CDS	1121.96	1.53731	0.197933	58.061	2.54117e-14	4.89917e-13
PP_5036	hutF CDS	200.63	2.42015	0.31099	57.8626	2.81082e-14	5.39994e-13
PP_4335	flagellar motor protein CDS	270.923	-1.79348	0.231453	57.6905	3.06779e-14	5.87294e-13
PP_5495	hypothetical protein CDS	4773.26	-2.02552	0.257155	57.5927	3.22427e-14	6.15091e-13
PP_3930	hypothetical protein CDS	63.5554	2.4362	0.336829	57.3512	3.64532e-14	6.92992e-13
PP_2041	LysR family transcriptional regulator CDS	129.826	2.07613	0.275133	57.3168	3.70972e-14	7.02787e-13
PP_5676	hypothetical protein CDS	259.505	1.70891	0.224158	57.1922	3.95228e-14	7.46146e-13
PP_0019	hypothetical protein CDS	2603.95	1.04118	0.136522	57.1073	4.12673e-14	7.76395e-13
PP_3786	aspC CDS	1600.87	-2.38517	0.300635	57.0661	4.21417e-14	7.90121e-13
PP_1009	gapA CDS	1017.21	-1.1467	0.150865	56.6068	5.32273e-14	9.94548e-13
PP_5140	MerR family transcriptional regulator CDS	467.359	2.29886	0.295159	56.405	5.89802e-14	1.09828e-12
PP_0683	hypothetical protein CDS	160.103	2.86979	0.372968	55.9267	7.5223e-14	1.39598e-12
PP_5644	membrane protein CDS	2128.3	-1.43481	0.188553	55.7957	8.0408e-14	1.48714e-12
PP_2895	hypothetical protein CDS	252.403	2.44155	0.317497	55.6717	8.5643e-14	1.57861e-12
PP_3631	htrG CDS	236.66	1.98383	0.262004	55.4918	9.3852e-14	1.7241e-12
PP_5007	polyhydroxyalkanoate granule-associated protein GA2 CDS	3521.67	1.43135	0.18872	55.4311	9.67907e-14	1.77211e-12
PP_4176	5-oxo-L-prolinase CDS	143.376	1.89128	0.254923	55.2948	1.03743e-13	1.89304e-12
PP_3091	membrane protein CDS	294.68	-3.05484	0.384452	55.2487	1.06206e-13	1.93153e-12
PP_4285	pucM CDS	307.178	2.08304	0.274315	55.0369	1.18291e-13	2.14417e-12
PP_4766	rhlE-I CDS	500.239	1.62065	0.215267	54.7637	1.35926e-13	2.45567e-12
PP_1585	antidote protein CDS	821.9	2.65649	0.341799	54.1956	1.81496e-13	3.25737e-12
PP_4103	low-affinity inorganic phosphate transporter CDS	1397.96	-4.59977	0.540059	54.1993	1.81147e-13	3.25737e-12
PP_1643	membrane protein CDS	87.3887	-1.92145	0.260131	54.1092	1.89651e-13	3.39258e-12
PP_1188	dctA-I CDS	384.691	-4.56886	0.544602	53.8892	2.12119e-13	3.7821e-12
PP_4621	hmgA CDS	103.683	2.02921	0.280721	53.6831	2.35583e-13	4.18678e-12
PP_4487	acsA-I CDS	1673.59	1.58487	0.211835	53.6037	2.45297e-13	4.34527e-12
PP_0086	hypothetical protein CDS	962.01	-1.80317	0.239587	53.5682	2.49764e-13	4.41007e-12
PP_2378	nfuA CDS	2223.44	2.73588	0.352146	53.2682	2.90978e-13	5.12122e-12
PP_2105	hypothetical protein CDS	340.464	1.65585	0.224325	53.1523	3.08664e-13	5.41502e-12
PP_5185	argA CDS	368.452	1.44362	0.196364	53.0843	3.19534e-13	5.58775e-12
PP_1807	kdsA-II CDS	1064.86	1.48637	0.200627	52.9704	3.38619e-13	5.90258e-12
PP_1384	ttgC CDS	276.576	1.38655	0.190383	52.8582	3.58527e-13	6.22969e-12
PP_1070	gltJ CDS	68.071	-1.8403	0.25493	52.79	3.71181e-13	6.42909e-12
PP_3122	atoA CDS	99.4736	2.49234	0.344534	52.6046	4.07935e-13	7.04333e-12
PP_2920	ybgL CDS	35.9324	3.60128	0.557257	52.5248	4.24859e-13	7.3124e-12
PP_0926	membrane protein CDS	470.073	-1.25873	0.171991	52.4968	4.30956e-13	7.39401e-12
PP_0561	dsbD-I CDS	334.206	-1.34313	0.183604	52.4435	4.428e-13	7.57341e-12
PP_5198	hypothetical protein CDS	379.721	-2.0186	0.271077	52.1297	5.19524e-13	8.85789e-12
PP_2422	hypothetical protein CDS	1060.99	-1.6339	0.22126	52.0827	5.3211e-13	9.04422e-12
PP_2915	membrane protein CDS	48.8759	2.69872	0.397732	52.0272	5.4738e-13	9.27487e-12
PP_5524	hypothetical protein CDS	57.7535	2.42125	0.352284	51.8445	6.00745e-13	1.01476e-11
PP_0089	osmC CDS	196.873	2.03474	0.278752	51.7999	6.14552e-13	1.03488e-11
PP_4765	hypothetical protein CDS	222.396	2.5441	0.342345	51.5104	7.12183e-13	1.19559e-11
PP_3092	hypothetical protein CDS	92.765	-2.83334	0.380933	51.4271	7.43074e-13	1.24362e-11
PP_5739	hypothetical protein CDS	255.462	1.66765	0.23075	51.2751	8.02877e-13	1.3396e-11
PP_1393	transcriptional regulator CDS	157.533	2.62614	0.358559	51.1661	8.48715e-13	1.40765e-11
PP_2393	polB CDS	513.315	1.46388	0.202042	51.1659	8.48823e-13	1.40765e-11
PP_4341	fliA CDS	801.492	-1.5622	0.214066	51.1517	8.54975e-13	1.41356e-11
PP_2439	ahpC CDS	2480.92	2.72759	0.35952	50.8209	1.0119e-12	1.66796e-11
PP_4962	hypothetical protein CDS	185.738	-1.45394	0.202786	50.661	1.09781e-12	1.80411e-11
PP_1842	class I glutamine amidotransferase CDS	282.218	1.53632	0.214605	50.4735	1.20783e-12	1.97896e-11
PP_2036	4-hydroxy-tetrahydrodipicolinate synthase CDS	191.908	3.48572	0.464249	50.2709	1.33919e-12	2.18761e-11
PP_4406	hypothetical protein CDS	260.761	-1.5592	0.216828	50.2548	1.35021e-12	2.19902e-11
PP_3153	hypothetical protein CDS	56.7616	2.99132	0.438606	49.9884	1.54657e-12	2.51133e-11
PP_5051	hypothetical protein CDS	246.119	1.85783	0.259229	49.9715	1.55992e-12	2.52549e-11
PP_4338	cheA CDS	729.969	-1.22236	0.171902	49.4085	2.07841e-12	3.35498e-11
PP_5109	ftsX CDS	703.967	-1.2189	0.171591	49.3265	2.1671e-12	3.48781e-11
PP_4955	hypothetical protein CDS	372.36	-1.32239	0.186457	49.235	2.27058e-12	3.64362e-11
PP_1982	ibpA CDS	2939.09	2.54489	0.343953	49.0186	2.5355e-12	4.0568e-11
PP_0362	bioB CDS	1013.38	1.3837	0.19478	49.0107	2.54565e-12	4.06112e-11
PP_2203	hypothetical protein CDS	158.073	1.69865	0.243225	48.9571	2.61626e-12	4.1616e-11
PP_4941	hypothetical protein CDS	290.934	-1.42077	0.20079	48.9212	2.66462e-12	4.22621e-11
PP_4470	Arc domain-containing transcriptional regulator CDS	470.868	2.05958	0.286302	48.7593	2.8938e-12	4.5764e-11
PP_4120	nuoB CDS	607.44	-1.55654	0.218607	48.7529	2.90322e-12	4.57802e-11
PP_5347	pycA CDS	5184.55	2.00485	0.277022	48.6982	2.98543e-12	4.69409e-11
PP_5108	rpoH CDS	4799.97	1.68857	0.236561	48.3486	3.56803e-12	5.59401e-11
PP_3434	hypothetical protein CDS	180.325	2.02796	0.288826	47.7598	4.81778e-12	7.53175e-11
PP_3379	kguE CDS	218.867	1.58452	0.228406	47.5477	5.36821e-12	8.36827e-11
PP_1389	oxaloacetate decarboxylase CDS	931.487	2.21942	0.309718	47.4314	5.69622e-12	8.85429e-11
PP_3900	hypothetical protein CDS	5306.37	2.13144	0.29809	47.1351	6.62583e-12	1.027e-10
PP_4843	urtC CDS	33.3434	3.23115	0.522089	47.11	6.71114e-12	1.03728e-10
PP_1814	hypothetical protein CDS	473.32	2.27184	0.319102	47.0772	6.82466e-12	1.05185e-10
PP_4249	hypothetical protein CDS	629.876	-2.9197	0.397619	47.0546	6.90375e-12	1.06104e-10
PP_1837	hypothetical protein CDS	127.09	-1.64157	0.237336	47.0458	6.93465e-12	1.06279e-10
PP_4764	histone deacetylase family protein CDS	172.573	1.94666	0.280969	46.9634	7.23263e-12	1.10536e-10
PP_5363	hypothetical protein CDS	222.504	2.17584	0.311086	46.7864	7.91601e-12	1.20642e-10
PP_4819	hypothetical protein CDS	438.49	-1.29405	0.187263	46.7127	8.21941e-12	1.24917e-10
PP_3590	amaC CDS	461.514	1.38446	0.200467	46.6593	8.44641e-12	1.2801e-10
PP_0252	hslO CDS	1148.57	1.55364	0.22308	46.622	8.60862e-12	1.30107e-10
PP_0416	phosphoglycolate phosphatase CDS	516.439	-1.24345	0.180237	46.5918	8.74231e-12	1.31763e-10
PP_5610	hypothetical protein CDS	411.247	-1.19474	0.173737	46.4964	9.17878e-12	1.3796e-10
PP_1291	PhoH family protein CDS	3201.09	2.19891	0.309558	46.3433	9.92486e-12	1.48764e-10
PP_2292	hypothetical protein CDS	1853.54	-1.5523	0.223507	46.1666	1.08611e-11	1.6235e-10
PP_4530	hypothetical protein CDS	3502.71	1.71913	0.24654	46.0904	1.12921e-11	1.68333e-10
PP_2008	fadH CDS	273.117	1.55496	0.227038	46.0826	1.13369e-11	1.6854e-10
PP_4838	oprC CDS	76.7876	2.07408	0.312854	45.9384	1.22028e-11	1.80919e-10
PP_1185	oprH CDS	100.798	-1.73831	0.255249	45.7516	1.34243e-11	1.9849e-10
PP_5409	glmS CDS	485.792	1.18775	0.174566	45.7317	1.35612e-11	1.99972e-10
PP_5722	hypothetical protein CDS	612.972	-1.97221	0.282557	45.6367	1.42352e-11	2.09346e-10
PP_2339	acnB CDS	3277.36	0.963724	0.141531	45.6013	1.44947e-11	2.12589e-10
PP_3678	hypothetical protein CDS	327.943	-1.33856	0.196314	45.4982	1.52779e-11	2.23476e-10
PP_1296	estB CDS	138.826	1.50348	0.225193	45.4642	1.55454e-11	2.2678e-10
PP_4333	CheW domain-containing protein CDS	266.333	-1.33455	0.196405	45.3214	1.67212e-11	2.43282e-10
PP_3776	permease RarD CDS	2095.17	-1.91178	0.274846	45.3	1.69051e-11	2.45304e-10
PP_5705	hypothetical protein CDS	444.056	-1.4949	0.218603	45.2051	1.77444e-11	2.568e-10
PP_5523	hypothetical protein CDS	145.326	1.85006	0.274958	45.083	1.88859e-11	2.72596e-10
PP_1633	hypothetical protein CDS	292.487	1.95525	0.284975	45.0092	1.96115e-11	2.82323e-10
PP_2884	XRE family transcriptional regulator CDS	361.414	2.09324	0.30304	44.9205	2.052e-11	2.94624e-10
PP_1859	ohr CDS	499.187	2.30638	0.330892	44.8313	2.1476e-11	3.07541e-10
PP_3958	nhaA-II CDS	320.914	1.6755	0.246845	44.6899	2.30842e-11	3.29705e-10
PP_1459	CBS domain-containing protein CDS	340.775	-1.22971	0.182544	44.6264	2.3846e-11	3.39697e-10
PP_4352	flhB CDS	510.109	-2.56587	0.364634	44.5022	2.54075e-11	3.60999e-10
PP_0155	pntB CDS	281.07	-1.48688	0.219922	44.4737	2.57797e-11	3.65167e-10
PP_3287	fnrC CDS	131.748	-2.78488	0.39819	44.4695	2.58348e-11	3.65167e-10
PP_3929	hypothetical protein CDS	103.834	2.06352	0.310368	44.4492	2.61043e-11	3.68024e-10
PP_5313	hupA CDS	342.229	-1.64783	0.242498	44.41	2.66317e-11	3.74492e-10
PP_0656	putative Amino acid ABC transporter permease CDS	203.26	-1.78991	0.263611	44.3634	2.7274e-11	3.82537e-10
PP_4839	iron-regulated membrane protein CDS	142.004	2.2877	0.338542	44.3065	2.80783e-11	3.92809e-10
PP_1953	short-chain dehydrogenase/reductase family oxidoreductase CDS	179.414	2.59697	0.378235	44.1633	3.02091e-11	4.21537e-10
PP_5209	hypothetical protein CDS	671.196	1.15167	0.172019	44.1086	3.10647e-11	4.3237e-10
PP_2978	hypothetical protein CDS	178.718	1.98371	0.294721	44.0897	3.13667e-11	4.35463e-10
PP_1575	hypothetical protein CDS	94.9309	-4.26288	0.585893	44.0709	3.16694e-11	4.38549e-10
PP_2921	hypothetical protein CDS	50.343	2.70788	0.423058	43.9451	3.37717e-11	4.66477e-10
PP_3305	TerC family membrane protein CDS	285.728	2.58949	0.374632	43.8511	3.54326e-11	4.88183e-10
PP_2048	acyl-CoA dehydrogenase CDS	50.8407	2.06001	0.328966	43.6999	3.82785e-11	5.26064e-10
PP_1427	rpoE CDS	3233.64	1.14317	0.170974	43.6594	3.90803e-11	5.35734e-10
PP_1374	hypothetical protein CDS	438.426	1.71382	0.254328	43.6437	3.93946e-11	5.38689e-10
PP_1789	haloacid dehalogenase-like family hydrolase CDS	1886.23	-1.47837	0.219635	43.5331	4.16845e-11	5.68576e-10
PP_0181	hypothetical protein CDS	3352.19	-2.59211	0.370811	43.4933	4.25424e-11	5.78831e-10
PP_2729	hypothetical protein CDS	74.7263	-2.01819	0.30336	43.3603	4.55339e-11	6.16458e-10
PP_3934	LysR family transcriptional regulator CDS	166.018	1.84802	0.278662	43.3643	4.54411e-11	6.16458e-10
PP_2507	short-chain dehydrogenase/reductase family oxidoreductase CDS	80.8423	1.83116	0.28507	43.2738	4.75924e-11	6.42733e-10
PP_1498	lipoprotein CDS	335.338	1.39797	0.211174	43.1193	5.15009e-11	6.938e-10
PP_1152	membrane fusion efflux protein CDS	151.028	1.70819	0.259947	43.1045	5.18927e-11	6.97357e-10
PP_1685	hypothetical protein CDS	114.406	1.6926	0.260561	42.9931	5.49336e-11	7.36407e-10
PP_3822	cytochrome c family protein CDS	236.362	-1.38685	0.209388	42.9836	5.52011e-11	7.38179e-10
PP_2547	LysR family transcriptional regulator CDS	60.9043	2.05559	0.325077	42.8833	5.81039e-11	7.75098e-10
PP_0639	hypothetical protein CDS	5829.34	-1.81181	0.268606	42.815	6.01695e-11	8.00694e-10
PP_3583	mdtC CDS	232.881	-1.30975	0.198675	42.8069	6.04195e-11	8.02065e-10
PP_4504	hypothetical protein CDS	276.71	2.61621	0.382366	42.7957	6.07648e-11	8.04691e-10
PP_3964	transposase CDS	236.573	-1.56541	0.236107	42.6755	6.46173e-11	8.53637e-10
PP_0938	hypothetical protein CDS	736.383	-1.23448	0.1872	42.4608	7.21141e-11	9.50374e-10
PP_1249	DUF4223 domain-containing protein CDS	2829.19	-2.42037	0.353298	42.343	7.65893e-11	1.00692e-09
PP_3777	hypothetical protein CDS	2417.77	-1.74613	0.261664	42.1209	8.58007e-11	1.12531e-09
PP_0258	ygaU CDS	1704.7	-1.30017	0.197298	42.1147	8.6073e-11	1.12617e-09
PP_1601	lpxD CDS	2064.31	-1.23843	0.188184	42.1098	8.62896e-11	1.12631e-09
PP_5734	hypothetical protein CDS	399.788	-2.4371	0.358467	42.0599	8.85216e-11	1.15268e-09
PP_3094	hypothetical protein CDS	70.1859	-2.17429	0.332083	41.7103	1.05847e-10	1.37501e-09
PP_0541	acetyltransferase CDS	560.761	1.42978	0.218327	41.7024	1.06278e-10	1.37732e-09
PP_0050	hypothetical protein CDS	78.9087	1.90705	0.300691	41.6721	1.0794e-10	1.39555e-09
PP_5611	transcriptional regulator CDS	436.794	1.28572	0.197634	41.5797	1.13163e-10	1.45962e-09
PP_5063	betB CDS	249.04	1.19693	0.186036	41.5292	1.16125e-10	1.49429e-09
PP_3694	hypothetical protein CDS	1410.97	1.51357	0.23032	41.5223	1.16536e-10	1.49605e-09
PP_1716	Cro/CI family transcriptional regulator CDS	1994.17	2.0153	0.301952	41.4905	1.18447e-10	1.51701e-09
PP_0274	transcriptional regulator CDS	1043.07	2.08293	0.312102	41.4447	1.21256e-10	1.54573e-09
PP_4286	puuE CDS	274.764	2.36968	0.355276	41.445	1.21235e-10	1.54573e-09
PP_1024	eda CDS	6687.53	-1.33551	0.203973	41.44	1.21548e-10	1.54584e-09
PP_3503	sigma-54 dependent transcriptional regulator CDS	122.425	1.60965	0.251779	41.4183	1.22901e-10	1.55941e-09
PP_4761	haloacid dehalogenase-like family hydrolase CDS	137.446	1.63773	0.255539	41.1611	1.40183e-10	1.77456e-09
PP_1830	aroC CDS	514.095	1.38155	0.213224	40.915	1.58996e-10	2.00806e-09
PP_2088	RNA polymerase sigma factor SigX CDS	1891.73	-1.43438	0.220087	40.903	1.59975e-10	2.01576e-09
PP_5038	lipoprotein CDS	249.592	1.42404	0.222278	40.6483	1.8225e-10	2.29114e-09
PP_3095	clpV CDS	175.512	-2.61539	0.391311	40.6416	1.82867e-10	2.29362e-09
PP_5558	Xre family transcriptional regulator CDS	710.862	1.34397	0.208159	40.6095	1.85904e-10	2.32636e-09
PP_1834	hypothetical protein CDS	50.4372	2.44131	0.396529	40.5728	1.89428e-10	2.35963e-09
PP_4337	cheBA CDS	298.436	-1.2975	0.201689	40.5732	1.89389e-10	2.35963e-09
PP_4670	TpbB CDS	314.612	-1.19217	0.185791	40.5594	1.90728e-10	2.37042e-09
PP_0083	trpB CDS	1282.81	-1.40683	0.217117	40.5367	1.9296e-10	2.39271e-09
PP_3093	hypothetical protein CDS	70.3903	-2.46302	0.378141	40.5203	1.94588e-10	2.40742e-09
PP_3649	GntR family transcriptional regulator CDS	837.356	1.07783	0.168327	40.356	2.11653e-10	2.61262e-09
PP_2327	cysB CDS	1333.67	1.14969	0.179341	40.2214	2.26746e-10	2.7926e-09
PP_4577	hypothetical protein CDS	94.4365	1.64955	0.26497	40.1015	2.41106e-10	2.96278e-09
PP_4365	fliJ CDS	57.5258	-2.27727	0.355174	40.0796	2.43817e-10	2.98936e-09
PP_0150	hypothetical protein CDS	229.194	1.96177	0.303326	40.0336	2.49626e-10	3.05372e-09
PP_1637	LysR family transcriptional regulator CDS	3092.3	-2.92056	0.42965	40.0291	2.50208e-10	3.05399e-09
PP_5278	kauB CDS	415.798	1.3651	0.213651	39.9907	2.55172e-10	3.10763e-09
PP_0087	hypothetical protein CDS	500.103	-1.21387	0.190063	39.9577	2.59517e-10	3.15351e-09
PP_5013	ubiB CDS	436.282	-1.13021	0.177435	39.9356	2.62471e-10	3.18232e-09
PP_5520	hypothetical protein CDS	127.046	2.20051	0.344258	39.8129	2.79489e-10	3.38113e-09
PP_1729	hypothetical protein CDS	205.337	-1.8476	0.286507	39.7845	2.83588e-10	3.42313e-09
PP_3163	benC CDS	47.0214	-3.03502	0.467823	39.7588	2.87343e-10	3.4608e-09
PP_3313	heat shock protein CDS	145.82	2.21741	0.346018	39.6918	2.97373e-10	3.57372e-09
PP_2322	oprI CDS	8478.5	-1.38903	0.216749	39.5901	3.13263e-10	3.7564e-09
PP_0250	hslR CDS	338.531	1.38857	0.218912	39.4911	3.29555e-10	3.93446e-09
PP_4283	GntR family transcriptional regulator CDS	1243.14	0.972006	0.153597	39.4918	3.29438e-10	3.93446e-09
PP_1675	cobD CDS	45.3448	-1.84549	0.29725	39.346	3.54973e-10	4.22867e-09
PP_0157	gcdR CDS	216.181	1.38879	0.220583	39.305	3.62514e-10	4.3091e-09
PP_0789	ampD CDS	292.942	1.53866	0.242904	39.2172	3.79188e-10	4.4975e-09
PP_3828	modA CDS	355.694	2.03548	0.316727	39.0663	4.09645e-10	4.8482e-09
PP_5048	glnG CDS	193.743	1.50814	0.240243	39.0245	4.18511e-10	4.94242e-09
PP_5562	hypothetical protein CDS	84.4344	-2.07275	0.32602	39.0094	4.21766e-10	4.97009e-09
PP_3304	Bcr/CflA family multidrug resistance transporter CDS	70.0492	1.77617	0.292595	38.9913	4.25694e-10	5.00558e-09
PP_0125	cytochrome c-type protein CDS	234.78	-1.39704	0.221262	38.9829	4.27536e-10	5.01643e-09
PP_1068	gltL CDS	320.347	-1.41837	0.224222	38.9438	4.36183e-10	5.1069e-09
PP_4480	astA-II CDS	457.671	-1.51821	0.238986	38.9142	4.42839e-10	5.17373e-09
PP_1248	LysE family transporter CDS	832.966	-2.09325	0.323155	38.8874	4.48972e-10	5.23417e-09
PP_0928	K+-dependent Na+/Ca+ exchanger-like protein CDS	151.626	-1.40838	0.224724	38.7761	4.75324e-10	5.52957e-09
PP_1063	metR-I CDS	158.147	1.5183	0.243817	38.6971	4.94952e-10	5.74565e-09
PP_0321	ltaE CDS	320.774	1.35568	0.216346	38.6466	5.07923e-10	5.88197e-09
PP_1069	gltK CDS	114.722	-1.48122	0.237249	38.643	5.08851e-10	5.88197e-09
PP_2924	hypothetical protein CDS	114.307	1.78907	0.288686	38.4884	5.50815e-10	6.35358e-09
PP_2078	lysR CDS	38.6482	2.52478	0.431225	38.4272	5.6835e-10	6.52825e-09
PP_4620	hmgB CDS	79.8376	1.76652	0.290697	38.4287	5.67915e-10	6.52825e-09
PP_2151	sthA CDS	1429.95	1.89878	0.296972	38.3598	5.88333e-10	6.74358e-09
PP_0841	iscR CDS	1134.26	2.39143	0.369088	38.0994	6.72306e-10	7.68994e-09
PP_4704	hypothetical protein CDS	837.473	-1.31989	0.2108	38.0786	6.79508e-10	7.75606e-09
PP_5014	hisI CDS	2168.72	0.901331	0.145114	38.0513	6.89102e-10	7.84915e-09
PP_5230	xerC CDS	167.641	-1.22224	0.197947	37.9208	7.3674e-10	8.37428e-09
PP_1576	immunity protein CDS	2391.3	-2.20766	0.343425	37.8788	7.52795e-10	8.53899e-09
PP_4685	hypothetical protein CDS	1422.22	-1.42665	0.227624	37.8574	7.61089e-10	8.61515e-09
PP_0017	transcriptional regulator CDS	2673.83	1.98213	0.311215	37.7971	7.84967e-10	8.86704e-09
PP_0884	dppA-II CDS	174.49	-1.35229	0.218444	37.7748	7.9399e-10	8.95043e-09
PP_1926	phosphotyrosine-protein phosphatase CDS	169.966	1.85182	0.298185	37.6859	8.31037e-10	9.34873e-09
PP_4528	hypothetical protein CDS	97.8656	1.67992	0.27696	37.6071	8.65275e-10	9.69392e-09
PP_5710	hypothetical protein CDS	7064.83	2.02462	0.31807	37.6088	8.64521e-10	9.69392e-09
PP_4780	acyl-CoA dehydrogenase CDS	336.926	1.43321	0.231275	37.5664	8.83512e-10	9.87795e-09
PP_0426	membrane protein CDS	374.516	-2.10192	0.331144	37.5329	8.98829e-10	1.00155e-08
PP_5346	pycB CDS	3255.33	1.10488	0.178333	37.5315	8.99485e-10	1.00155e-08
PP_0792	cra CDS	164.624	1.3987	0.228861	37.464	9.31142e-10	1.03469e-08
PP_4797	hypothetical protein CDS	35.3725	2.31873	0.40574	37.4142	9.55222e-10	1.05929e-08
PP_4410	hypothetical protein CDS	534.383	-1.94278	0.307837	37.3985	9.62952e-10	1.06569e-08
PP_1928	arsenate reductase CDS	111.567	2.40373	0.386713	37.2997	1.01302e-09	1.11883e-08
PP_2604	major facilitator family transporter CDS	152.96	-1.33264	0.217232	37.2454	1.04163e-09	1.14811e-08
PP_5695	hypothetical protein CDS	134.495	1.53235	0.251734	37.1869	1.07332e-09	1.18065e-08
PP_0201	hypothetical protein CDS	432.942	1.78064	0.285714	37.1585	1.0891e-09	1.1956e-08
PP_5026	opgG CDS	798.625	1.05322	0.171716	37.0269	1.16508e-09	1.27644e-08
PP_5424	hypothetical protein CDS	536.499	-0.934531	0.152849	37.0176	1.17067e-09	1.28e-08
PP_3104	hypothetical protein CDS	619.634	-1.05122	0.171442	37.0055	1.17795e-09	1.28537e-08
PP_3268	MutT/nudix family protein CDS	126.17	1.95735	0.320107	36.8785	1.25728e-09	1.3692e-08
PP_4143	hypothetical protein CDS	573.532	1.16644	0.190437	36.8606	1.26884e-09	1.37904e-08
PP_1774	hypothetical protein CDS	1087.57	1.84654	0.295764	36.7935	1.31326e-09	1.42448e-08
PP_3025	LysE family transporter CDS	1074.86	-1.54975	0.250293	36.7415	1.3488e-09	1.46013e-08
PP_5748	ccmH CDS	122.722	-1.28639	0.212406	36.6624	1.40466e-09	1.51759e-08
PP_5557	hypothetical protein CDS	94.1138	-1.45838	0.241122	36.5217	1.50973e-09	1.62788e-08
PP_4774	fieF CDS	315.929	1.91631	0.310487	36.3252	1.66989e-09	1.79703e-08
PP_3383	gluconate 2-dehydrogenase flavoprotein subunit CDS	470.229	1.54756	0.252412	36.2522	1.73362e-09	1.86193e-08
PP_0415	rpe CDS	475.053	-1.13975	0.187652	36.2276	1.75565e-09	1.88118e-08
PP_4173	two-component system sensor histidine kinase/response regulator CDS	184.1	-1.20455	0.19936	36.2245	1.75843e-09	1.88118e-08
PP_1587	NhaP-type Na+(K+)/H+ antiporter CDS	347.532	1.51615	0.248486	36.1843	1.79514e-09	1.91669e-08
PP_5033	hutU CDS	169.213	2.27422	0.368952	36.1339	1.84218e-09	1.96307e-08
PP_5578	hypothetical protein CDS	345.442	-2.28474	0.364643	36.1047	1.86993e-09	1.98876e-08
PP_2815	hypothetical protein CDS	56.1976	1.78711	0.309575	35.979	1.99459e-09	2.11722e-08
PP_5598	hypothetical protein CDS	26.8322	-3.71879	0.614216	35.8244	2.15929e-09	2.28759e-08
PP_1915	acpP CDS	34771.8	-1.87192	0.302753	35.818	2.1664e-09	2.29067e-08
PP_0216	sensory box/GGDEF family protein CDS	101.781	1.82424	0.30598	35.7978	2.18891e-09	2.30999e-08
PP_0820	acetyltransferase CDS	371.71	1.87474	0.306181	35.7044	2.29649e-09	2.41886e-08
PP_1359	membrane protein CDS	488.665	1.60626	0.264228	35.6223	2.39531e-09	2.51808e-08
PP_2175	3-oxoacyl-ACP reductase CDS	90.6851	1.57269	0.267894	35.617	2.40179e-09	2.52003e-08
PP_1365	sbcB CDS	553.437	1.18062	0.196082	35.6072	2.41394e-09	2.52792e-08
PP_4845	urtE CDS	45.5332	2.03837	0.35823	35.5603	2.47274e-09	2.58454e-08
PP_3105	membrane protein CDS	1300.43	-1.10378	0.183138	35.5551	2.47932e-09	2.58646e-08
PP_3538	pobR CDS	38.4037	2.04568	0.366145	35.5349	2.50522e-09	2.60849e-08
PP_0591	adenosine deaminase CDS	451.623	1.56001	0.257312	35.47	2.59008e-09	2.69171e-08
PP_2323	hypothetical protein CDS	1796.66	1.45618	0.240162	35.3795	2.71323e-09	2.81433e-08
PP_5651	hypothetical protein CDS	1127.29	-1.31624	0.217906	35.3747	2.72004e-09	2.81604e-08
PP_2545	tam CDS	87.0613	1.72217	0.292935	35.3415	2.76673e-09	2.85895e-08
PP_1079	argF CDS	392.931	1.55991	0.258252	35.244	2.90873e-09	3e-08
PP_4287	pucL CDS	299.362	2.12004	0.34742	35.0491	3.21499e-09	3.30962e-08
PP_4254	hypothetical protein CDS	268.269	-1.59078	0.263952	34.9989	3.29885e-09	3.38955e-08
PP_3764	opdN CDS	132.855	1.64941	0.278197	34.9726	3.3438e-09	3.42928e-08
PP_1927	arsenical resistance protein ArsH CDS	111.962	2.09358	0.350745	34.9384	3.40311e-09	3.48355e-08
PP_4032	lipoprotein Blc CDS	51.8465	1.74251	0.308299	34.9004	3.47016e-09	3.54554e-08
PP_3501	transposase CDS	188.429	-1.14755	0.193728	34.8695	3.52564e-09	3.5955e-08
PP_2121	lipoprotein CDS	17142.1	-1.90697	0.313003	34.702	3.84234e-09	3.91116e-08
PP_5355	sodium/proton antiporter CDS	611.584	1.66001	0.275793	34.6762	3.89367e-09	3.95603e-08
PP_3167	benE-II CDS	48.3885	-4.14701	0.659367	34.659	3.9282e-09	3.98369e-08
PP_0088	alkanal monooxygenase CDS	353.528	1.8095	0.300804	34.6336	3.97981e-09	4.02855e-08
PP_3154	pagL-II CDS	634.277	1.18412	0.199702	34.4646	4.34067e-09	4.38569e-08
PP_0699	LysE family transporter CDS	92.0073	2.32069	0.390759	34.38	4.53368e-09	4.57222e-08
PP_2655	hypothetical protein CDS	77.7977	1.68582	0.292424	34.3548	4.59269e-09	4.62319e-08
PP_5353	hypothetical protein CDS	959.035	1.97658	0.326327	34.3103	4.69882e-09	4.72132e-08
PP_0154	scpC CDS	507.615	1.28906	0.217792	34.2478	4.85234e-09	4.86661e-08
PP_5183	spuB CDS	451.238	1.19529	0.202978	34.1435	5.11936e-09	5.125e-08
PP_3610	hypothetical protein CDS	161.15	-2.21701	0.367575	34.0093	5.48485e-09	5.48083e-08
PP_1101	hypothetical protein CDS	92.8769	2.23171	0.378596	33.9596	5.6269e-09	5.6125e-08
PP_5702	hypothetical protein CDS	690.041	1.98082	0.32965	33.8899	5.83212e-09	5.80658e-08
PP_4729	recN CDS	801.236	1.7096	0.286746	33.8573	5.93068e-09	5.89395e-08
PP_2905	cysS CDS	846.22	1.22266	0.20776	33.8309	6.01166e-09	5.96357e-08
PP_4332	chemotaxis protein CheW CDS	295.994	-1.5906	0.268388	33.8092	6.079e-09	6.01942e-08
PP_4805	mltB CDS	280.859	-1.07554	0.184328	33.6948	6.44716e-09	6.37241e-08
PP_4784	hemL CDS	369.454	1.12351	0.192506	33.6892	6.46577e-09	6.37925e-08
PP_1909	septum formation protein CDS	326.339	1.06876	0.18397	33.6366	6.64295e-09	6.54222e-08
PP_3723	aruI CDS	62.3019	-2.98492	0.493245	33.5873	6.81363e-09	6.69823e-08
PP_0717	membrane protein CDS	62.2704	-1.6002	0.276773	33.5719	6.86779e-09	6.73933e-08
PP_4975	acyl-CoA thioesterase CDS	1446.86	2.09472	0.348243	33.5097	7.09082e-09	6.94569e-08
PP_4882	iron ABC transporter permease CDS	308.369	-1.17624	0.201638	33.4675	7.24651e-09	7.08547e-08
PP_4012	idh CDS	3042.57	0.860278	0.147806	33.4336	7.37405e-09	7.19728e-08
PP_3713	catA-I CDS	75.595	-2.28178	0.384895	33.4168	7.43771e-09	7.24645e-08
PP_5687	MFS transporter CDS	88.1245	-1.50576	0.259591	33.392	7.53322e-09	7.32642e-08
PP_4126	nuoI CDS	499.585	-1.18378	0.202682	33.3853	7.55944e-09	7.33885e-08
PP_3380	ptxS CDS	937.161	1.56577	0.265934	33.2736	8.00642e-09	7.75898e-08
PP_2827	alcohol dehydrogenase CDS	599.08	1.13815	0.195739	33.2568	8.07553e-09	7.81208e-08
PP_4484	hisM CDS	248.849	-1.27679	0.219746	33.1222	8.65444e-09	8.35728e-08
PP_4596	putative oxidoreductase CDS	85.6897	1.51797	0.268939	33.0558	8.9553e-09	8.63253e-08
PP_3784	hypothetical protein CDS	3429.79	-1.843	0.310721	33.0495	8.98418e-09	8.64509e-08
PP_4804	rlpA CDS	1202.07	-1.40149	0.239666	33.0098	9.16962e-09	8.808e-08
PP_2094	nitrate-binding protein NasS CDS	43.4088	2.30536	0.415501	32.8635	9.88643e-09	9.47985e-08
PP_2082	ppsA CDS	1366.2	0.911853	0.158205	32.791	1.02619e-08	9.8226e-08
PP_5027	dtd CDS	84.2134	-1.37574	0.240871	32.7395	1.05374e-08	1.00686e-07
PP_3774	hypothetical protein CDS	46.0278	-1.75418	0.308813	32.6371	1.11076e-08	1.0595e-07
PP_3695	hypothetical protein CDS	258.769	1.28326	0.22362	32.5893	1.13842e-08	1.08398e-07
PP_1791	aldolase/synthase CDS	2681.65	-1.09654	0.190089	32.5379	1.16893e-08	1.1111e-07
PP_3931	yfbS CDS	259.914	-2.73224	0.452405	32.5109	1.18524e-08	1.12464e-07
PP_4807	mrdA-II CDS	649.494	-1.52999	0.263138	32.4905	1.19777e-08	1.13456e-07
PP_0197	hypothetical protein CDS	99.3228	-1.67404	0.290984	32.4484	1.224e-08	1.15739e-07
PP_5289	argB CDS	1199.77	0.950478	0.165957	32.3434	1.29193e-08	1.21951e-07
PP_1274	short-chain dehydrogenase/reductase family oxidoreductase CDS	69.8676	1.74177	0.312294	32.3259	1.30362e-08	1.22842e-07
PP_5700	hypothetical protein CDS	10745.1	2.27928	0.383169	32.2392	1.36314e-08	1.2823e-07
PP_3627	hypothetical protein CDS	714.983	1.05025	0.183534	32.2293	1.3701e-08	1.28662e-07
PP_3455	multidrug RND transporter membrane fusion protein CDS	73.6353	1.45247	0.263224	32.1662	1.41534e-08	1.32682e-07
PP_1013	sensor histidine kinase CDS	179.737	-1.28558	0.225082	32.1534	1.42467e-08	1.33328e-07
PP_2051	fadA CDS	51.304	1.82137	0.332821	32.1082	1.45818e-08	1.3623e-07
PP_3164	benD CDS	67.3201	-3.47986	0.575722	32.1038	1.4615e-08	1.36307e-07
PP_0807	norR CDS	214.219	-1.8466	0.318091	32.0931	1.46958e-08	1.36826e-07
PP_5399	hypothetical protein CDS	598.843	1.63812	0.283784	31.968	1.56736e-08	1.45682e-07
PP_5279	hypothetical protein CDS	189.997	1.51463	0.265835	31.8887	1.63266e-08	1.51493e-07
PP_5643	hypothetical protein CDS	5179.93	-1.24406	0.217099	31.8826	1.63776e-08	1.51708e-07
PP_0927	aroP-I CDS	366.512	-0.977973	0.172423	31.8733	1.64564e-08	1.5218e-07
PP_4429	GntR family transcriptional regulator CDS	620.708	1.13702	0.199694	31.8625	1.65483e-08	1.52771e-07
PP_5728	rhs repeat-associated core domain-containing protein CDS	367.193	-1.43218	0.249762	31.8439	1.67077e-08	1.53982e-07
PP_0566	yciH CDS	169.826	2.10988	0.364182	31.8265	1.68575e-08	1.551e-07
PP_0202	CBS domain-containing protein CDS	227.569	1.66032	0.29023	31.8092	1.70083e-08	1.55962e-07
PP_0713	kefB-I CDS	105.841	-1.24251	0.220513	31.81	1.70013e-08	1.55962e-07
PP_4943	glycosyl transferase CDS	189.669	-1.2105	0.213506	31.7882	1.71935e-08	1.57396e-07
PP_4949	TldD/PmbA family peptidase CDS	208.976	1.11935	0.199126	31.7729	1.73291e-08	1.58371e-07
PP_1681	cobS CDS	42.2727	-1.8949	0.337501	31.6823	1.81565e-08	1.65379e-07
PP_2325	2-dehydropantoate 2-reductase CDS	80.3715	1.48705	0.269146	31.6825	1.81552e-08	1.65379e-07
PP_4936	wzy CDS	526.016	-1.03065	0.181791	31.6704	1.82686e-08	1.66123e-07
PP_1358	heme iron utilization protein CDS	443.761	1.11114	0.196169	31.6667	1.83036e-08	1.66151e-07
PP_3511	ilvE CDS	1138.65	1.20898	0.21223	31.6636	1.83326e-08	1.66151e-07
PP_3722	alr CDS	280.776	-1.50808	0.263845	31.6238	1.87122e-08	1.6931e-07
PP_2718	arsR-II CDS	31.1768	3.40675	0.637707	31.6173	1.87749e-08	1.69596e-07
PP_1986	leuD CDS	217.307	-1.54163	0.269886	31.6055	1.88899e-08	1.70352e-07
PP_2253	GntR family transcriptional regulator CDS	86.4002	1.57264	0.28356	31.5952	1.899e-08	1.70973e-07
PP_1743	actP-I CDS	888.746	1.38186	0.241908	31.5798	1.91414e-08	1.72052e-07
PP_3791	site-specific recombinase CDS	226.646	-1.45452	0.255161	31.5682	1.92561e-08	1.72798e-07
PP_0174	hypothetical protein CDS	88.7394	-1.32751	0.23681	31.5591	1.93459e-08	1.73319e-07
PP_3922	sohB CDS	1062.45	0.895201	0.15853	31.5193	1.97465e-08	1.76618e-07
PP_4035	pydP CDS	478.796	-1.91463	0.331057	31.4389	2.05817e-08	1.83786e-07
PP_1015	gtsA CDS	6213.33	-1.27814	0.224455	31.4299	2.06775e-08	1.84341e-07
PP_0371	LysR family transcriptional regulator CDS	174.72	1.29937	0.232326	31.2403	2.27981e-08	2.02914e-07
PP_0824	ptxB CDS	728.091	1.19332	0.211226	31.2	2.32767e-08	2.06837e-07
PP_3014	hypothetical protein CDS	69.2953	1.60312	0.293436	31.1914	2.33794e-08	2.07411e-07
PP_1820	benzoate transport protein CDS	185.735	-2.17475	0.376317	31.1379	2.40333e-08	2.12866e-07
PP_4130	nuoM CDS	957.725	-0.93326	0.166209	31.0844	2.47043e-08	2.18455e-07
PP_5139	cadA-III CDS	760.519	2.62971	0.445883	31.0614	2.49997e-08	2.20709e-07
PP_4605	AraC family transcriptional regulator CDS	152.437	2.54025	0.43984	31.0246	2.54779e-08	2.24568e-07
PP_5173	RND family transporter CDS	529.641	-1.08997	0.193945	31.0163	2.55877e-08	2.25172e-07
PP_4771	membrane protein CDS	198.263	1.49636	0.266665	30.8988	2.71834e-08	2.38829e-07
PP_4493	ydiJ CDS	440.904	0.992981	0.178403	30.7557	2.92642e-08	2.56697e-07
PP_5429	hypothetical protein CDS	1370.06	-1.57697	0.278252	30.7065	3.00156e-08	2.62865e-07
PP_2601	IclR family transcriptional regulator CDS	34.7352	2.69242	0.506253	30.6948	3.01974e-08	2.64033e-07
PP_3778	proC CDS	3912.1	-1.29719	0.230626	30.648	3.0935e-08	2.7005e-07
PP_1884	hypothetical protein CDS	299.458	1.2207	0.219378	30.6355	3.11348e-08	2.7136e-07
PP_5410	DeoR family transcriptional regulator CDS	276.943	1.8704	0.329795	30.5728	3.21579e-08	2.7983e-07
PP_1604	lpxB CDS	211.265	-1.3244	0.237174	30.5369	3.2757e-08	2.8459e-07
PP_0367	hypothetical protein CDS	514.279	1.69421	0.300179	30.4512	3.42368e-08	2.96871e-07
PP_2235	hypothetical protein CDS	82.4087	1.41101	0.260751	30.4488	3.42795e-08	2.96871e-07
PP_4525	LysR family transcriptional regulator CDS	212.389	1.32885	0.239908	30.4362	3.45022e-08	2.98326e-07
PP_0178	efflux pump CDS	87.3701	2.08437	0.375943	30.345	3.61635e-08	3.12196e-07
PP_4604	DMT superfamily permease CDS	400.977	3.07079	0.519957	30.3149	3.67297e-08	3.16584e-07
PP_3981	transposase CDS	191.976	-1.12935	0.204404	30.2865	3.72714e-08	3.20746e-07
PP_1014	yihS CDS	1349.18	-1.00155	0.180594	30.2131	3.8709e-08	3.32592e-07
PP_2948	GntR family transcriptional regulator CDS	175.922	1.12115	0.20488	30.21	3.87715e-08	3.32606e-07
PP_3811	LysR family transcriptional regulator CDS	111.222	1.38971	0.25493	30.1472	4.00469e-08	3.43007e-07
PP_5181	spuD CDS	3611.62	0.858894	0.15544	30.1191	4.06306e-08	3.47461e-07
PP_4127	nuoJ CDS	186.054	-1.73377	0.309569	30.0961	4.11157e-08	3.50512e-07
PP_4728	grpE CDS	1794.68	1.29261	0.232146	30.0984	4.1068e-08	3.50512e-07
PP_1638	fpr-I CDS	738.319	-1.42248	0.255134	30.0271	4.26045e-08	3.62637e-07
PP_2983	hypothetical protein CDS	218.464	1.48331	0.268556	29.9774	4.37104e-08	3.71471e-07
PP_4983	amine oxidase CDS	883.935	0.947991	0.172342	29.8499	4.66817e-08	3.96105e-07
PP_3823	cytochrome c-type protein CDS	70.5804	-2.34311	0.417525	29.8112	4.7623e-08	4.03465e-07
PP_5647	hypothetical protein CDS	249.806	-1.37048	0.247927	29.806	4.77515e-08	4.03926e-07
PP_1560	hypothetical protein CDS	48.877	-3.79657	0.652117	29.6805	5.09453e-08	4.30275e-07
PP_0815	cyoD CDS	1374.73	-0.94298	0.171858	29.6504	5.17414e-08	4.36323e-07
PP_3109	hypothetical protein CDS	246.915	-2.08117	0.369566	29.6264	5.23874e-08	4.41089e-07
PP_3780	hypothetical protein CDS	270.685	-1.59842	0.2879	29.6166	5.2652e-08	4.42634e-07
PP_4573	AAA family ATPase CDS	285.415	1.19385	0.2184	29.5349	5.49182e-08	4.60975e-07
PP_4666	mmsB CDS	207.874	-1.15219	0.210888	29.4959	5.60364e-08	4.69639e-07
PP_4846	mnaT CDS	165.301	1.22983	0.226999	29.4348	5.78302e-08	4.83929e-07
PP_0816	cyoE CDS	476.639	-0.938049	0.172113	29.3841	5.93618e-08	4.95984e-07
PP_1744	hypothetical protein CDS	331.446	2.04121	0.365678	29.3014	6.19502e-08	5.16677e-07
PP_4576	ybgJ CDS	365.557	-1.42955	0.259935	29.299	6.20278e-08	5.16677e-07
PP_5332	hypothetical protein CDS	421.789	0.892145	0.164667	29.2602	6.32826e-08	5.26326e-07
PP_5486	hypothetical protein CDS	231.141	1.53248	0.279639	29.1909	6.55859e-08	5.44652e-07
PP_0676	transcription elongation factor CDS	91.9252	1.71534	0.318054	29.1753	6.61154e-08	5.48215e-07
PP_3950	methyl-accepting chemotaxis transducer CDS	364.951	1.70247	0.309624	29.0232	7.15157e-08	5.92094e-07
PP_2506	membrane protein CDS	96.8716	1.34835	0.253671	29.0106	7.19852e-08	5.95077e-07
PP_3852	BNR domain-containing protein CDS	906.439	0.942733	0.173995	28.9713	7.34603e-08	6.06353e-07
PP_4439	transposase CDS	187.263	-1.07272	0.198811	28.9502	7.42635e-08	6.12057e-07
PP_3132	polysaccharide transporter CDS	336.048	-1.2465	0.22931	28.9077	7.59099e-08	6.24682e-07
PP_4769	hypothetical protein CDS	232.763	1.33325	0.246056	28.8606	7.77786e-08	6.39097e-07
PP_3098	hypothetical protein CDS	29.3581	-2.66866	0.492387	28.8569	7.79275e-08	6.39357e-07
PP_2922	urea amidolyase-like protein CDS	54.2676	2.78829	0.516629	28.8536	7.80607e-08	6.39489e-07
PP_2128	CheV-like chemotaxis protein CDS	289.341	1.48132	0.272515	28.8034	8.01107e-08	6.55298e-07
PP_3162	benB CDS	167.798	-3.05807	0.533019	28.7069	8.42049e-08	6.87757e-07
PP_1802	wbpZ CDS	555.393	-1.0087	0.186838	28.6994	8.45307e-08	6.89386e-07
PP_3099	puuD CDS	215.095	-1.59129	0.292024	28.6807	8.53499e-08	6.95028e-07
PP_5076	gltB CDS	2644.64	0.904891	0.167759	28.6704	8.58066e-08	6.97706e-07
PP_1871	htpX CDS	723.377	1.41743	0.260513	28.6244	8.78658e-08	7.13387e-07
PP_1937	helicase CDS	788.905	0.974728	0.181125	28.5932	8.92969e-08	7.23928e-07
PP_3433	hpd CDS	373.098	1.22872	0.228165	28.5214	9.26699e-08	7.50159e-07
PP_3552	two-component system sensor histidine kinase CDS	66.8833	1.65254	0.3153	28.5085	9.32877e-08	7.54041e-07
PP_3633	ArgC-like N-acetyl-gamma-glutamyl-phosphate reductase CDS	34.2339	2.02251	0.397938	28.4744	9.49448e-08	7.663e-07
PP_3141	WecB/TagA/CpsF family glycosyl transferase CDS	89.8665	-1.31412	0.24663	28.3799	9.96961e-08	8.03459e-07
PP_3896	Cro/CI family transcriptional regulator CDS	1191.73	1.20096	0.22303	28.3007	1.03857e-07	8.35762e-07
PP_0736	murI CDS	105.942	-1.1822	0.222958	28.1754	1.10803e-07	8.90341e-07
PP_1334	mraY CDS	573.448	-0.878266	0.164831	28.0993	1.15247e-07	9.24691e-07
PP_4172	hypothetical protein CDS	161.679	-1.18568	0.222708	28.0863	1.16026e-07	9.29574e-07
PP_4967	metK CDS	1575.37	-1.46803	0.271579	28.0782	1.1651e-07	9.32082e-07
PP_1337	murG CDS	297.91	-1.01991	0.191891	27.9538	1.24248e-07	9.92528e-07
PP_2926	udg CDS	44.0007	2.10113	0.407108	27.9494	1.24531e-07	9.93335e-07
PP_1173	galP-I CDS	19.4644	-2.47941	0.477239	27.9438	1.24892e-07	9.94759e-07
PP_0565	Nudix hydrolase CDS	320.162	-0.988316	0.186271	27.8651	1.30077e-07	1.03455e-06
PP_1564	hypothetical protein CDS	58.813	-4.11857	0.717551	27.8132	1.33613e-07	1.06113e-06
PP_3161	benA CDS	232.427	-2.9466	0.522686	27.7974	1.34707e-07	1.06826e-06
PP_4676	msrP CDS	114.149	1.82146	0.342184	27.7924	1.35058e-07	1.06949e-06
PP_5583	hypothetical protein CDS	183.595	-1.38774	0.260335	27.7523	1.37886e-07	1.0903e-06
PP_5408	hypothetical protein CDS	217.373	-1.09585	0.207091	27.7071	1.41145e-07	1.11445e-06
PP_1460	membrane protein CDS	269.751	-0.900248	0.17077	27.6968	1.41895e-07	1.11875e-06
PP_5704	hypothetical protein CDS	139.155	1.47007	0.278392	27.6477	1.45543e-07	1.14586e-06
PP_2015	hypothetical protein CDS	362.468	1.27197	0.239741	27.617	1.47874e-07	1.16254e-06
PP_3779	LysR family transcriptional regulator CDS	611.3	-1.04987	0.198115	27.593	1.49722e-07	1.17519e-06
PP_4321	ccmG CDS	107.132	-1.366	0.258767	27.5905	1.49915e-07	1.17519e-06
PP_1148	hypothetical protein CDS	116.541	1.26409	0.242643	27.5836	1.50448e-07	1.17768e-06
PP_0485	ssb CDS	1538.31	1.51505	0.282921	27.4989	1.57185e-07	1.22865e-06
PP_1562	terminase small subunit CDS	105.146	-3.47253	0.61208	27.4648	1.59976e-07	1.24869e-06
PP_4331	hypothetical protein CDS	172.452	-1.61954	0.303886	27.3869	1.66552e-07	1.29816e-06
PP_1929	arsB-I CDS	55.22	1.86608	0.36295	27.3186	1.72543e-07	1.34293e-06
PP_2583	acetyltransferase CDS	414.989	1.3941	0.263256	27.2564	1.78187e-07	1.38488e-06
PP_2197	hypothetical protein CDS	58.0547	2.40816	0.460185	27.249	1.78864e-07	1.38817e-06
PP_4027	hypothetical protein CDS	1211.86	1.19704	0.226636	27.2305	1.8059e-07	1.39957e-06
PP_0795	fruA CDS	211.661	-1.56597	0.294964	27.2131	1.82219e-07	1.41019e-06
PP_5690	hypothetical protein CDS	136.125	1.1035	0.213957	27.1331	1.89913e-07	1.46766e-06
PP_4515	MarR family transcriptional regulator CDS	859.43	1.12503	0.214655	26.9345	2.10469e-07	1.62271e-06
PP_4701	pgi-II CDS	620.892	0.814748	0.156522	26.9336	2.10572e-07	1.62271e-06
PP_1387	ttgR CDS	228.114	2.06325	0.386109	26.8795	2.16539e-07	1.66535e-06
PP_2018	BNR domain-containing protein CDS	125.6	1.56598	0.301173	26.878	2.16716e-07	1.66535e-06
PP_0497	Cro/CI family transcriptional regulator CDS	118.168	1.41837	0.274339	26.7126	2.36073e-07	1.81155e-06
PP_4717	folP CDS	827.472	-0.983736	0.188807	26.7077	2.36682e-07	1.81368e-06
PP_1474	hypothetical protein CDS	321.872	-2.34081	0.4334	26.6753	2.40675e-07	1.84168e-06
PP_1790	acylneuraminate cytidylyltransferase CDS	2711.67	-1.10439	0.211637	26.6112	2.48793e-07	1.90114e-06
PP_2305	hypothetical protein CDS	420.876	1.32752	0.254367	26.5787	2.53024e-07	1.93076e-06
PP_3635	sulfonate ABC transporter permease CDS	86.3249	-1.18135	0.230054	26.5726	2.53814e-07	1.93409e-06
PP_1085	rnt CDS	384.505	-1.123	0.215905	26.5561	2.55996e-07	1.948e-06
PP_4276	smc CDS	845.904	-0.986256	0.18993	26.5242	2.60255e-07	1.97765e-06
PP_2959	alkylhydroperoxidase AhpD domain-containing protein CDS	38.9678	2.04307	0.410689	26.5162	2.61341e-07	1.98314e-06
PP_4647	transcriptional regulator, LuxR family CDS	676.044	0.960075	0.185384	26.4894	2.64994e-07	2.00806e-06
PP_3100	hypothetical protein CDS	128.722	-1.44458	0.278216	26.411	2.75962e-07	2.08828e-06
PP_1596	cdsA	324.147	-1.2605	0.242621	26.3706	2.81802e-07	2.12952e-06
PP_4939	hypothetical protein CDS	334.93	-1.26706	0.243947	26.3583	2.83592e-07	2.14008e-06
PP_5721	hypothetical protein CDS	1990.32	1.48182	0.283721	26.1947	3.08665e-07	2.32608e-06
PP_2961	LysR family transcriptional regulator CDS	85.4439	1.70615	0.334716	26.1028	3.23722e-07	2.43618e-06
PP_5686	hypothetical protein CDS	850.616	-1.17002	0.226709	25.9936	3.42546e-07	2.57429e-06
PP_4580	hypothetical protein CDS	205.877	-1.09035	0.213236	25.884	3.62565e-07	2.71725e-06
PP_5294	rph CDS	1177.06	1.27604	0.247174	25.8841	3.62551e-07	2.71725e-06
PP_5596	hypothetical protein CDS	54.7942	2.36381	0.463544	25.8574	3.67595e-07	2.75117e-06
PP_0005	trmE CDS	430.293	0.885247	0.173896	25.7721	3.84201e-07	2.87151e-06
PP_1618	ispF CDS	542.124	1.58782	0.306752	25.674	4.04246e-07	3.01719e-06
PP_1076	glpF CDS	201.648	-1.22709	0.240534	25.6007	4.19894e-07	3.1297e-06
PP_2953	alcohol dehydrogenase CDS	26.6866	2.15092	0.452017	25.574	4.25744e-07	3.16898e-06
PP_2683	two-component system sensor histidine kinase/response regulator CDS	60.0653	-1.46719	0.291273	25.3532	4.77358e-07	3.54832e-06
PP_2168	tal CDS	1280.61	1.33464	0.261113	25.3209	4.85409e-07	3.60325e-06
PP_3806	isochorismatase family hydrolase CDS	203.504	0.994685	0.198259	25.3028	4.89992e-07	3.6274e-06
PP_4705	glyoxalase CDS	177.149	1.12427	0.223892	25.3054	4.89347e-07	3.6274e-06
PP_4768	exonuclease CDS	99.5721	1.30872	0.262719	25.2733	4.97559e-07	3.67843e-06
PP_4824	two-component system sensor histidine kinase/response regulator CDS	558.572	-1.03804	0.204909	25.2351	5.07501e-07	3.74685e-06
PP_1383	galP-II CDS	64.3152	-1.58369	0.313678	25.2318	5.08363e-07	3.74815e-06
PP_3648	carboxymuconolactone decarboxylase family protein CDS	415.205	0.921898	0.183142	25.1733	5.2403e-07	3.85845e-06
PP_2935	membrane protein CDS	89.6342	1.76149	0.351424	25.0324	5.63738e-07	4.14522e-06
PP_3384	gluconate 2-dehydrogenase gamma subunit CDS	240.151	1.6636	0.326487	24.9737	5.81174e-07	4.26768e-06
PP_1631	hypothetical protein CDS	282.192	0.996486	0.19954	24.8824	6.09373e-07	4.46874e-06
PP_0549	lipoprotein CDS	47.7934	-1.72525	0.344884	24.8255	6.27604e-07	4.59625e-06
PP_5580	hypothetical protein CDS	352.696	-1.72552	0.337995	24.7978	6.36686e-07	4.65651e-06
PP_4195	yeiW CDS	630.497	-1.14309	0.227023	24.7913	6.38846e-07	4.66606e-06
PP_5000	hslV CDS	818.876	1.44111	0.284628	24.7577	6.50077e-07	4.74173e-06
PP_5664	hypothetical protein CDS	102.569	-1.15032	0.231662	24.668	6.81042e-07	4.96097e-06
PP_3640	AraC family transcriptional regulator CDS	69.6089	-2.03665	0.401745	24.6381	6.91717e-07	5.02531e-06
PP_5119	TetR family transcriptional regulator CDS	740.497	1.44501	0.286168	24.6384	6.91611e-07	5.02531e-06
PP_3072	eco CDS	700.895	1.06797	0.213824	24.5052	7.41096e-07	5.37689e-06
PP_1661	dehydrogenase CDS	123.755	1.25846	0.255637	24.4661	7.56271e-07	5.4797e-06
PP_0227	fliY CDS	1068.48	0.848525	0.170969	24.3553	8.01063e-07	5.78888e-06
PP_4760	alcohol dehydrogenase CDS	285.739	1.42147	0.284039	24.3554	8.01018e-07	5.78888e-06
PP_4451	hypothetical protein CDS	955.929	-0.96394	0.193763	24.3507	8.02993e-07	5.79514e-06
PP_5103	trmB CDS	582.902	-0.840889	0.169789	24.298	8.25256e-07	5.94795e-06
PP_1438	czcR-III CDS	17.3272	3.15881	0.709667	24.2255	8.56907e-07	6.16792e-06
PP_1311	trpS CDS	465.356	0.969553	0.195927	24.2048	8.66144e-07	6.218e-06
PP_3550	transcriptional regulator EmrR CDS	32.8367	1.80386	0.385805	24.2072	8.6508e-07	6.218e-06
PP_1303	cysD CDS	1726.89	1.18682	0.238422	24.1412	8.95253e-07	6.41853e-06
PP_0234	oprE CDS	1191.7	0.798427	0.162035	24.0318	9.47582e-07	6.78079e-06
PP_3065	gpD CDS	11.4262	3.79856	0.952983	24.0304	9.48267e-07	6.78079e-06
PP_4423	hypothetical protein CDS	56.6534	-1.28561	0.264613	23.9928	9.66948e-07	6.90533e-06
PP_4119	nuoA CDS	3644.57	-1.06954	0.216029	23.9862	9.70273e-07	6.92001e-06
PP_5491	SEC-C motif domain-containing protein CDS	882.236	-1.07012	0.216678	23.904	1.01262e-06	7.21262e-06
PP_4699	panB CDS	154.395	1.00261	0.206661	23.8565	1.03793e-06	7.38324e-06
PP_3709	hypothetical protein CDS	85.657	1.30043	0.269103	23.8374	1.04825e-06	7.44694e-06
PP_1987	UbiE/COQ5 family methlytransferase CDS	219.622	-1.12608	0.229272	23.7844	1.07751e-06	7.64486e-06
PP_5268	puuR CDS	184.859	-1.37377	0.278513	23.7627	1.08973e-06	7.72155e-06
PP_0187	hemD CDS	161.195	-1.08676	0.222196	23.7538	1.09477e-06	7.74715e-06
PP_4201	etfA CDS	924.636	0.825193	0.168555	23.738	1.10382e-06	7.80106e-06
PP_0058	1-acyl-sn-glycerol-3-phosphate acyltransferase CDS	275.872	-1.15868	0.235908	23.6775	1.13908e-06	8.03988e-06
PP_1707	D-isomer specific 2-hydroxyacid dehydrogenase family protein CDS	36.5091	1.89802	0.40287	23.6453	1.15828e-06	8.16481e-06
PP_5338	aspA CDS	1031.07	-1.60444	0.32254	23.6184	1.17461e-06	8.26927e-06
PP_5182	spuC-II CDS	563.599	1.0346	0.211402	23.6087	1.18055e-06	8.30035e-06
PP_0260	nudE CDS	310.248	0.960035	0.196987	23.6037	1.1836e-06	8.30918e-06
PP_1571	hypothetical protein CDS	107.983	-3.73044	0.700031	23.6017	1.18485e-06	8.30918e-06
PP_2739	sensory box protein CDS	233.834	1.46932	0.299336	23.5279	1.23113e-06	8.62263e-06
PP_0641	hypothetical protein CDS	7051.97	1.72405	0.345806	23.5185	1.23719e-06	8.65401e-06
PP_2003	hypothetical protein CDS	539.985	1.22894	0.250624	23.4985	1.2501e-06	8.72193e-06
PP_2364	hypothetical protein CDS	240.115	1.05851	0.21802	23.5001	1.24904e-06	8.72193e-06
PP_5412	atpC CDS	878.758	-0.776526	0.159752	23.4144	1.306e-06	9.10032e-06
PP_3165	benK CDS	41.3261	-2.91996	0.579848	23.3908	1.32209e-06	9.20066e-06
PP_3096	hypothetical protein CDS	39.584	-2.26793	0.461109	23.3842	1.32665e-06	9.22063e-06
PP_4367	fliH CDS	421.505	-1.10198	0.225864	23.3628	1.34151e-06	9.31204e-06
PP_0085	hypothetical protein CDS	824.898	-0.883199	0.181722	23.3295	1.36488e-06	9.46227e-06
PP_0619	branched-chain amino acid ABC transporter substrate-binding protein CDS	47.4276	-1.39962	0.292447	23.2366	1.43244e-06	9.90542e-06
PP_4377	flagellin FlaG CDS	1889.28	-1.14532	0.234675	23.2374	1.43187e-06	9.90542e-06
PP_3955	permease CDS	85.45	-1.48481	0.306154	23.1368	1.50876e-06	1.042e-05
PP_1863	LysR family transcriptional regulator CDS	185.093	1.34006	0.277254	23.0901	1.54588e-06	1.06509e-05
PP_5197	visC CDS	290.787	-1.05284	0.217575	23.0898	1.5461e-06	1.06509e-05
PP_3689	serine/threonine protein phosphatase CDS	1252.35	0.888642	0.18429	22.9442	1.66777e-06	1.14746e-05
PP_1400	kgtP CDS	190.453	-1.71413	0.350008	22.9279	1.68192e-06	1.15574e-05
PP_1305	imm CDS	1046.84	-1.11164	0.22967	22.9165	1.69192e-06	1.16114e-05
PP_4855	osmotically-inducible lipoprotein OsmE CDS	62.5206	1.71583	0.360596	22.8934	1.71241e-06	1.17373e-05
PP_5085	maeB CDS	1878.09	-1.06576	0.220447	22.8797	1.7246e-06	1.1806e-05
PP_1964	dGMP/dTMP/dhydroxyCMP kinase CDS	1089.8	1.40128	0.288071	22.8527	1.74901e-06	1.19581e-05
PP_3662	hypothetical protein CDS	1547.14	1.09253	0.22619	22.8241	1.77526e-06	1.21224e-05
PP_1563	terminase large subunit CDS	373.755	-3.35646	0.643977	22.7929	1.80428e-06	1.23052e-05
PP_0305	cdhR CDS	73.2503	1.34435	0.286515	22.7444	1.85038e-06	1.26038e-05
PP_4503	two-component system response regulator CDS	336.678	1.00572	0.20982	22.7343	1.86022e-06	1.26551e-05
PP_4678	ilvC CDS	3794.61	-0.862613	0.179778	22.6979	1.89575e-06	1.28647e-05
PP_5496	hypothetical protein CDS	89.8662	-1.54566	0.320629	22.699	1.89465e-06	1.28647e-05
PP_1141	livK CDS	1009.11	0.871454	0.182101	22.6325	1.96136e-06	1.32934e-05
PP_3047	hypothetical protein CDS	27.3158	2.35052	0.515098	22.6038	1.99094e-06	1.34772e-05
PP_0544	ethanolamine transporter CDS	171.63	-0.950264	0.199729	22.5872	2.00814e-06	1.35767e-05
PP_5155	serA CDS	1187.23	1.10871	0.23087	22.5546	2.0425e-06	1.3792e-05
PP_1583	structural protein P5 CDS	126.5	-3.6186	0.695715	22.5482	2.04936e-06	1.38212e-05
PP_0849	ndk CDS	1234.35	-0.950478	0.198785	22.4981	2.10349e-06	1.41687e-05
PP_0925	hypothetical protein CDS	465.498	1.34077	0.278972	22.4857	2.11709e-06	1.42252e-05
PP_2982	tnpT-I CDS	298.998	1.11369	0.233644	22.486	2.11683e-06	1.42252e-05
PP_5629	protease/amidase CDS	983.287	0.728379	0.153385	22.3877	2.22793e-06	1.49515e-05
PP_4434	dadA-I CDS	132.398	-1.02793	0.217201	22.3819	2.23475e-06	1.49789e-05
PP_3148	glutamine synthetase CDS	89.6828	-1.72035	0.357868	22.3617	2.25837e-06	1.51186e-05
PP_3097	hypothetical protein CDS	150.173	-1.67397	0.347464	22.3228	2.30451e-06	1.54033e-05
PP_5211	ChaC-related protein CDS	903.761	2.12711	0.433068	22.3211	2.30655e-06	1.54033e-05
PP_0997	sigma-54 dependent transcriptional regulator/sensory box protein CDS	145.979	-0.951751	0.201778	22.2862	2.34883e-06	1.56665e-05
PP_4543	hypothetical protein CDS	173.349	1.10653	0.234672	22.2781	2.3588e-06	1.57138e-05
PP_0280	amino acid ABC transporter permease CDS	116.33	-1.40661	0.29508	22.2695	2.36945e-06	1.57655e-05
PP_4315	epimerase CDS	155.538	-1.02969	0.217821	22.2406	2.40536e-06	1.5985e-05
PP_2164	hypothetical protein CDS	166.821	1.65258	0.345656	22.2253	2.42459e-06	1.60932e-05
PP_3505	hypothetical protein CDS	29.3592	-1.65029	0.354933	22.2195	2.43187e-06	1.61218e-05
PP_2029	von Willebrand factor type A domain-containing protein CDS	148.471	-1.16338	0.24568	22.1903	2.46922e-06	1.63496e-05
PP_5199	ubiH CDS	271.416	-1.17043	0.246398	22.1521	2.51878e-06	1.66576e-05
PP_1559	holin CDS	141.754	-3.60844	0.699382	22.1376	2.53791e-06	1.67637e-05
PP_4356	fliO CDS	87.9208	-1.27096	0.2694	22.1279	2.55072e-06	1.6828e-05
PP_5747	pntAB CDS	37.6377	-1.43255	0.308412	22.1117	2.57237e-06	1.69503e-05
PP_3691	DNA helicase-related protein CDS	1766.81	0.744649	0.157622	22.1051	2.58117e-06	1.69878e-05
PP_2106	ammonium transporter CDS	175.927	1.26674	0.268302	22.1004	2.58761e-06	1.70096e-05
PP_3676	hypothetical protein CDS	909.841	-0.972836	0.205272	22.0932	2.59725e-06	1.7032e-05
PP_4665	hypothetical protein CDS	80.797	-1.09203	0.233431	22.0937	2.59659e-06	1.7032e-05
PP_2331	membrane protein CDS	564.646	-0.779472	0.165263	22.0761	2.62058e-06	1.71606e-05
PP_4913	hypothetical protein CDS	80.3928	-1.14905	0.245319	22.0742	2.62316e-06	1.71606e-05
PP_1577	lambda family tail tape meausure protein CDS	896.726	-3.3108	0.646395	21.9963	2.73182e-06	1.785e-05
PP_4472	csrA CDS	1680.9	-1.76724	0.366159	21.9907	2.73978e-06	1.78807e-05
PP_5574	hypothetical protein CDS	196.417	-1.29537	0.273334	21.9669	2.77396e-06	1.80821e-05
PP_1190	hypothetical protein CDS	326.423	1.26447	0.267266	21.9372	2.81721e-06	1.83421e-05
PP_2027	hypothetical protein CDS	129.057	-0.988293	0.211208	21.9338	2.82219e-06	1.83526e-05
PP_0829	hypothetical protein CDS	213.798	1.76682	0.370047	21.9252	2.8348e-06	1.84127e-05
PP_3763	precorrin-6A synthase CDS	99.3519	1.07087	0.232319	21.9039	2.86656e-06	1.85968e-05
PP_2608	shikimate dehydrogenase family protein CDS	26.5229	1.8644	0.423616	21.8754	2.90942e-06	1.88525e-05
PP_0872	prfC CDS	2183.57	-0.843685	0.179218	21.8685	2.91992e-06	1.88981e-05
PP_3742	glutathione S-transferase family protein CDS	332.887	1.02154	0.21757	21.8008	3.02478e-06	1.95536e-05
PP_5131	tcyP CDS	122.222	-1.13791	0.243026	21.7974	3.03017e-06	1.95652e-05
PP_4631	hypothetical protein CDS	30.4283	1.97257	0.440815	21.7734	3.06823e-06	1.97875e-05
PP_2931	hypothetical protein CDS	98.5841	1.20075	0.259816	21.7519	3.10278e-06	1.99868e-05
PP_2984	hypothetical protein CDS	244.761	1.7022	0.358187	21.7406	3.12117e-06	2.00815e-05
PP_5064	betA-II CDS	189.007	0.924084	0.199277	21.7218	3.15188e-06	2.02552e-05
PP_0679	hypothetical protein CDS	11222.9	-0.780854	0.166689	21.6854	3.21226e-06	2.05947e-05
PP_5025	opgH CDS	357.26	-0.863128	0.184577	21.6876	3.20866e-06	2.05947e-05
PP_1490	wspC CDS	151.411	-1.1167	0.238701	21.6779	3.22484e-06	2.06286e-05
PP_5188	AsnC/Lrp family transcriptional regulator CDS	125.429	1.04681	0.226383	21.6777	3.22511e-06	2.06286e-05
PP_0298	gbdR CDS	304.651	1.4979	0.316802	21.669	3.23978e-06	2.06982e-05
PP_3002	shikimate dehydrogenase-like protein CDS	11.4278	2.99339	0.757415	21.619	3.32533e-06	2.12199e-05
PP_2442	DUF480 domain-containing protein CDS	214.188	1.06431	0.228238	21.594	3.36901e-06	2.14735e-05
PP_4571	cysK CDS	713.914	0.850919	0.182616	21.5007	3.537e-06	2.25179e-05
PP_1792	group 2 family glycosyl transferase CDS	1256.56	-0.806887	0.17305	21.4928	3.5516e-06	2.25846e-05
PP_4896	mutL CDS	325.139	-0.863749	0.185645	21.49	3.55688e-06	2.25918e-05
PP_1328	mraZ CDS	3209.01	0.763477	0.164127	21.4061	3.7158e-06	2.35738e-05
PP_0844	iscA CDS	479.207	1.23672	0.26407	21.3965	3.73462e-06	2.36656e-05
PP_3008	hypothetical protein CDS	200.068	1.20965	0.259846	21.3918	3.74377e-06	2.36961e-05
PP_0325	soxA CDS	164.383	1.02292	0.221473	21.3895	3.74823e-06	2.36968e-05
PP_3969	two-component system response regulator CDS	43.8282	1.53397	0.341082	21.384	3.75899e-06	2.37373e-05
PP_0489	fdoG CDS	939.795	-1.61004	0.340177	21.3735	3.77963e-06	2.38401e-05
PP_1733	minD CDS	1174.88	1.46727	0.311349	21.3498	3.82669e-06	2.4109e-05
PP_1314	tas CDS	358.758	0.860505	0.185991	21.328	3.87029e-06	2.43556e-05
PP_0124	engB CDS	501.593	-1.37308	0.292824	21.2925	3.9427e-06	2.47827e-05
PP_4988	signal transduction histidine kinase CheA/CheY-like receiver CDS	825.73	-0.815933	0.175965	21.2766	3.97562e-06	2.49609e-05
PP_4517	hypothetical protein CDS	1241.11	1.31606	0.280911	21.2651	3.99957e-06	2.50823e-05
PP_1629	recA CDS	4009.46	1.61779	0.342693	21.2212	4.09216e-06	2.56336e-05
PP_2170	chorismate mutase family protein CDS	151.591	-1.68391	0.358383	21.1776	4.18631e-06	2.61932e-05
PP_4037	pydX CDS	341.917	-0.95034	0.205435	21.154	4.2381e-06	2.64569e-05
PP_4738	hypothetical protein CDS	41.9508	2.28143	0.49583	21.154	4.23814e-06	2.64569e-05
PP_4123	nuoF CDS	692.872	-0.894341	0.193265	21.1424	4.26383e-06	2.65714e-05
PP_4914	phytase-like protein CDS	232.007	-1.20925	0.260518	21.1413	4.26624e-06	2.65714e-05
PP_1561	holin CDS	98.8079	-3.21181	0.650174	21.1139	4.32774e-06	2.69238e-05
PP_5603	FAD dependent oxidoreductase CDS	53.3499	-1.54502	0.335017	21.1114	4.3335e-06	2.69289e-05
PP_4942	hypothetical protein CDS	100.805	-1.11523	0.24263	21.0889	4.38465e-06	2.72158e-05
PP_1597	dxr CDS	186.149	-0.988004	0.214831	21.0107	4.56719e-06	2.83166e-05
PP_3307	hypothetical protein CDS	20.3479	2.14437	0.503918	20.9955	4.60367e-06	2.85103e-05
PP_1939	hypothetical protein CDS	30.1575	1.71576	0.393845	20.9769	4.6486e-06	2.8756e-05
PP_5471	two-component system response regulator CDS	61.6861	-1.17607	0.259091	20.8486	4.97068e-06	3.07135e-05
PP_1940	methyl-accepting chemotaxis transducer CDS	646.847	0.999193	0.217303	20.8434	4.984e-06	3.0761e-05
PP_4850	membrane protein CDS	276.044	-0.816502	0.17876	20.7867	5.13389e-06	3.16503e-05
PP_4862	ydfG CDS	188.289	1.02518	0.224871	20.7718	5.174e-06	3.18616e-05
PP_3699	hypothetical protein CDS	2925.45	0.995809	0.216612	20.7414	5.25677e-06	3.23348e-05
PP_0117	znuB CDS	85.6466	-1.3089	0.286102	20.7317	5.2835e-06	3.24626e-05
PP_4688	heme/hemin ABC transporter permease CDS	60.1584	-1.5676	0.342342	20.6901	5.39951e-06	3.3138e-05
PP_0402	pdxA CDS	421.429	-1.05449	0.230078	20.661	5.48208e-06	3.3607e-05
PP_0386	sensory box protein CDS	914.415	-0.723564	0.158655	20.6368	5.55177e-06	3.39961e-05
PP_4040	glyoxalase family protein CDS	176.922	1.07331	0.236149	20.6112	5.62657e-06	3.44154e-05
PP_2500	hypothetical protein CDS	363.57	0.862553	0.189659	20.5815	5.71454e-06	3.49144e-05
PP_3558	amino acid ABC transporter substrate-binding protein CDS	158.819	-1.17393	0.256961	20.5625	5.77168e-06	3.5224e-05
PP_4513	hypothetical protein CDS	170.923	1.60163	0.347319	20.5421	5.83346e-06	3.55613e-05
PP_1452	MutT/nudix family protein CDS	163.151	1.26211	0.278095	20.4563	6.10099e-06	3.71507e-05
PP_0166	HlyD family secretion protein CDS	2149.54	-0.738391	0.162607	20.4149	6.23422e-06	3.79197e-05
PP_4894	hfq CDS	3537.69	0.71079	0.156752	20.373	6.37234e-06	3.87166e-05
PP_1211	hypothetical protein CDS	50.4034	-1.35932	0.302477	20.3039	6.60664e-06	4.00955e-05
PP_5314	alkT CDS	253.507	0.949833	0.210414	20.2877	6.66285e-06	4.03917e-05
PP_1966	holB CDS	185.627	1.11821	0.24766	20.2558	6.77461e-06	4.10236e-05
PP_2976	transposase CDS	35.0017	1.68106	0.38559	20.2515	6.79e-06	4.10712e-05
PP_1581	BNR domain-containing protein CDS	918.674	-2.70518	0.565042	20.2332	6.85526e-06	4.14201e-05
PP_1623	rpoS CDS	4251.77	0.768616	0.169937	20.2283	6.8727e-06	4.14795e-05
PP_0845	hscB CDS	567.198	1.31959	0.28924	20.198	6.98256e-06	4.20959e-05
PP_2913	hemB CDS	202.266	1.09561	0.242725	20.1836	7.0354e-06	4.23334e-05
PP_4490	phhA CDS	139.697	1.34846	0.29773	20.183	7.03746e-06	4.23334e-05
PP_2925	mqo-III CDS	353.012	1.18113	0.260539	20.1794	7.0509e-06	4.23675e-05
PP_5579	hypothetical protein CDS	306.257	-1.73636	0.377112	20.1551	7.14087e-06	4.2861e-05
PP_5362	hypothetical protein CDS	115.294	-1.41067	0.310969	20.1454	7.17722e-06	4.30318e-05
PP_1432	lepB CDS	568.407	-0.99096	0.219049	20.1307	7.23253e-06	4.33158e-05
PP_2376	cti CDS	485.375	0.977934	0.216923	20.0777	7.43587e-06	4.44848e-05
PP_5449	hypothetical protein CDS	588.213	1.01924	0.225717	20.0677	7.47485e-06	4.4669e-05
PP_1840	hypothetical protein CDS	76.5103	1.12342	0.255563	20.0551	7.52414e-06	4.49143e-05
PP_3403	quercetin 2,3-dioxygenase CDS	152.021	1.01442	0.22767	20.0161	7.67944e-06	4.57913e-05
PP_4363	two-component system sensor histidine kinase/response regulator CDS	526.635	-1.36558	0.300538	19.9924	7.77501e-06	4.63105e-05
PP_1340	ftsQ CDS	1029.72	-1.51041	0.330918	19.9824	7.81602e-06	4.64534e-05
PP_4478	astD CDS	139.317	-1.02859	0.229567	19.9838	7.81e-06	4.64534e-05
PP_0127	dsbA CDS	699.024	0.888909	0.197743	19.9764	7.84026e-06	4.65468e-05
PP_3537	pobA CDS	37.3732	1.55892	0.362517	19.943	7.97864e-06	4.73168e-05
PP_5727	hypothetical protein CDS	20.5947	-1.87963	0.428191	19.9332	8.01976e-06	4.7509e-05
PP_2730	lipoprotein CDS	64.4353	-1.64939	0.364918	19.9206	8.07246e-06	4.77694e-05
PP_0618	branched-chain amino acid ABC transporter permease CDS	96.4013	-1.69655	0.373268	19.9092	8.12065e-06	4.80024e-05
PP_4721	membrane protein CDS	291.832	-1.08563	0.241351	19.8962	8.17624e-06	4.82788e-05
PP_5738	hypothetical protein CDS	553.13	-1.2147	0.268946	19.8917	8.19533e-06	4.83392e-05
PP_0224	DszC family monooxygenase CDS	35.8771	-1.52973	0.344531	19.8888	8.20781e-06	4.83605e-05
PP_0229	betT-II CDS	133.416	-0.944014	0.211978	19.8562	8.34931e-06	4.90981e-05
PP_3063	gpU CDS	13.712	2.3489	0.59447	19.8558	8.351e-06	4.90981e-05
PP_4353	fliR CDS	127.136	-1.77245	0.389272	19.8117	8.54584e-06	5.01896e-05
PP_5059	hypothetical protein CDS	75.7809	-1.33679	0.299465	19.7858	8.66254e-06	5.08202e-05
PP_1364	hypothetical protein CDS	617.661	1.00144	0.223881	19.7302	8.91827e-06	5.22643e-05
PP_3267	Clp protease CDS	88.4588	1.21177	0.27562	19.7114	9.00632e-06	5.27237e-05
PP_0195	hypothetical protein CDS	207.116	1.32794	0.296462	19.7081	9.02176e-06	5.27575e-05
PP_2946	arfB CDS	209.99	0.951334	0.214619	19.7032	9.04518e-06	5.28378e-05
PP_2277	hypothetical protein CDS	1070.09	-1.02821	0.230277	19.5539	9.77986e-06	5.70683e-05
PP_1697	transcriptional regulator, GntR family CDS	43.0668	1.59611	0.369302	19.5136	9.98872e-06	5.82248e-05
PP_1379	pcaB CDS	158.835	1.03101	0.234063	19.3865	1.06761e-05	6.21654e-05
PP_2161	hypothetical protein CDS	4866.47	-1.92313	0.422687	19.3361	1.09616e-05	6.37595e-05
PP_0716	HlyD family secretion protein CDS	55.9512	-1.60518	0.362128	19.3073	1.11283e-05	6.46601e-05
PP_4033	rnz CDS	57.5684	-1.47447	0.334372	19.2697	1.13491e-05	6.58731e-05
PP_5635	hypothetical protein CDS	97.5695	-0.999993	0.22861	19.2317	1.15773e-05	6.71262e-05
PP_0106	cytochrome c oxidase subunit 3 CDS	84.7831	-1.55699	0.351197	19.2064	1.1732e-05	6.79507e-05
PP_3290	universal stress protein family protein CDS	102.838	-1.39094	0.314613	19.1796	1.18978e-05	6.88381e-05
PP_2276	exonuclease CDS	257.73	-1.35003	0.304537	19.1068	1.23601e-05	7.14373e-05
PP_3168	nicP-I CDS	29.6579	-1.54638	0.358083	19.0885	1.24795e-05	7.20511e-05
PP_1582	hypothetical protein CDS	184.881	-2.50517	0.545677	19.062	1.26542e-05	7.29825e-05
PP_4959	diguanylate cyclase CDS	858.617	-0.994378	0.225841	19.0537	1.2709e-05	7.3221e-05
PP_1465	rplS CDS	706.214	0.825511	0.18824	19.0468	1.2755e-05	7.34086e-05
PP_5489	hypothetical protein CDS	699.714	-0.888848	0.202526	19.0058	1.30319e-05	7.49234e-05
PP_2338	prpD CDS	92.9944	1.04219	0.24248	18.996	1.30996e-05	7.52328e-05
PP_4100	Cro/CI family transcriptional regulator CDS	268.663	0.812282	0.186649	18.9824	1.31928e-05	7.56885e-05
PP_0908	hypothetical protein CDS	91.6286	-1.36963	0.312204	18.9455	1.34509e-05	7.70886e-05
PP_2699	hypothetical protein CDS	312.9	1.02847	0.234986	18.938	1.35035e-05	7.72169e-05
PP_3494	hypothetical protein CDS	101.623	1.87885	0.424209	18.9363	1.35158e-05	7.72169e-05
PP_5001	hslU CDS	1642.24	1.0562	0.240285	18.9392	1.34954e-05	7.72169e-05
PP_5148	membrane protein CDS	114.566	-1.00541	0.231103	18.9127	1.36837e-05	7.80946e-05
PP_1154	sensory box protein CDS	232.716	-1.4221	0.322212	18.8968	1.37983e-05	7.8666e-05
PP_0886	hypothetical protein CDS	382.692	1.13642	0.259059	18.8934	1.38232e-05	7.86744e-05
PP_4672	recD CDS	209.489	-1.34084	0.304453	18.8926	1.38286e-05	7.86744e-05
PP_3603	GntR family transcriptional regulator CDS	487.134	0.78486	0.180189	18.8705	1.39898e-05	7.95085e-05
PP_2146	SNF2/RAD54 family helicase CDS	371.668	-0.878054	0.201539	18.7973	1.45371e-05	8.2533e-05
PP_3466	ABC transporter permease/ATP-binding protein CDS	103.764	-1.1406	0.262521	18.7531	1.48782e-05	8.42941e-05
PP_5467	hypothetical protein CDS	1034.56	-0.883971	0.202731	18.7534	1.4876e-05	8.42941e-05
PP_5556	bacteriophage lysis protein CDS	47.2589	1.3578	0.322667	18.7453	1.49394e-05	8.45532e-05
PP_0066	rsmB CDS	167.004	-1.07528	0.246975	18.737	1.50042e-05	8.48322e-05
PP_0921	ArsR family transcriptional regulator CDS	301.563	0.918875	0.211711	18.7287	1.50699e-05	8.50274e-05
PP_2901	pvdQ CDS	668.407	2.79226	0.605531	18.73	1.50591e-05	8.50274e-05
PP_4206	MFS transporter CDS	96.6783	-1.28939	0.29604	18.7026	1.52773e-05	8.61084e-05
PP_2860	nicotinamide mononucleotide transporter CDS	62.8183	-1.14239	0.265335	18.6987	1.53086e-05	8.61955e-05
PP_0445	rplJ CDS	11261.5	-0.917448	0.210605	18.6673	1.55631e-05	8.75383e-05
PP_1866	aroH CDS	205.84	0.956196	0.221421	18.6556	1.56591e-05	8.79876e-05
PP_4895	miaA CDS	1699.79	-1.01108	0.231881	18.6507	1.56986e-05	8.81188e-05
PP_2118	hypothetical protein CDS	481.305	1.11039	0.254997	18.625	1.5912e-05	8.9225e-05
PP_4873	dnaB CDS	291.295	0.775735	0.179889	18.6214	1.59425e-05	8.93041e-05
PP_2745	universal stress protein family protein CDS	19.6534	-2.87641	0.654916	18.6024	1.61015e-05	9.01021e-05
PP_5039	hypothetical protein CDS	140.504	-0.891381	0.206916	18.5832	1.62645e-05	9.09214e-05
PP_0563	two-component system response regulator CDS	371.346	-1.56451	0.355819	18.5491	1.65582e-05	9.2464e-05
PP_4940	glycosyltransferase CDS	324.8	-0.893936	0.206502	18.5473	1.65744e-05	9.2464e-05
PP_1038	hypothetical protein CDS	70.4217	-1.37711	0.317913	18.5446	1.65973e-05	9.24974e-05
PP_1920	hypothetical protein CDS	1000.87	-0.847324	0.195587	18.5309	1.67172e-05	9.30706e-05
PP_5200	pepP CDS	480.802	-1.1032	0.253865	18.5132	1.68735e-05	9.38447e-05
PP_4411	hypothetical protein CDS	340.947	0.85555	0.198496	18.511	1.68926e-05	9.38553e-05
PP_5666	McbB family microcin B17-like processing protein CDS	91.7135	-1.50683	0.346195	18.4904	1.70765e-05	9.47804e-05
PP_4038	pydA CDS	811.549	-1.10009	0.253084	18.4826	1.71463e-05	9.50712e-05
PP_3705	membrane protein CDS	3987.31	-0.940527	0.21694	18.4774	1.71935e-05	9.52364e-05
PP_3522	hypothetical protein CDS	75.7612	1.23582	0.291031	18.4646	1.73086e-05	9.57768e-05
PP_3449	hypothetical protein CDS	18.2827	-1.83892	0.4353	18.4562	1.73856e-05	9.61052e-05
PP_5582	hypothetical protein CDS	232.492	-1.1744	0.271028	18.4246	1.76759e-05	9.7611e-05
PP_1595	uppS CDS	144.873	-0.918326	0.214034	18.3958	1.79456e-05	9.9e-05
PP_1493	cheBC CDS	126.559	-1.08897	0.253066	18.3725	1.81665e-05	0.000100118
PP_5138	LysR family transcriptional regulator CDS	233.944	1.77653	0.405188	18.3418	1.84608e-05	0.000101637
PP_0901	colR CDS	207.73	0.964986	0.224868	18.3395	1.84834e-05	0.000101659
PP_2947	transcriptional regulator MvaT CDS	5451.94	1.43713	0.329078	18.3375	1.85031e-05	0.000101664
PP_3451	hypothetical protein CDS	36.4096	-1.46992	0.344569	18.3334	1.85427e-05	0.00010178
PP_1667	transporter CDS	243.182	-0.9778	0.227264	18.3158	1.87146e-05	0.00010262
PP_4584	yajD CDS	762.876	1.12423	0.260212	18.2776	1.90942e-05	0.000104596
PP_5015	hisE CDS	437.589	0.78784	0.183961	18.2633	1.92375e-05	0.000105276
PP_1771	cmk CDS	3825.04	-0.779715	0.181414	18.258	1.92915e-05	0.000105465
PP_5011	ubiE CDS	351.732	-0.788238	0.184103	18.2277	1.9601e-05	0.00010705
PP_0999	arcC CDS	770.844	-1.12422	0.260354	18.2222	1.96571e-05	0.000107249
PP_3731	TetR family transcriptional regulator CDS	58.4254	1.30261	0.310433	18.1891	2.00019e-05	0.000109022
PP_5180	spuE CDS	380.42	0.718211	0.168415	18.1751	2.015e-05	0.000109719
PP_4443	transposase CDS	132.086	-0.982542	0.230227	18.1651	2.02554e-05	0.000110183
PP_3121	transcriptional regulator, LysR family CDS	78.2683	1.1057	0.263654	18.1345	2.05843e-05	0.000111861
PP_0720	pth CDS	225.763	-1.56782	0.361018	18.1074	2.08786e-05	0.000113347
PP_0572	pbpC CDS	98.3783	-1.08891	0.256001	18.0405	2.16258e-05	0.000117286
PP_0521	hypothetical protein CDS	454.887	-0.839342	0.196674	18.035	2.16886e-05	0.000117511
PP_1419	opdH CDS	42.9841	-1.71037	0.399294	18.0302	2.17426e-05	0.000117686
PP_5667	McbC family microcin B17-like processing protein CDS	51.9168	-1.43543	0.337251	18.0067	2.20134e-05	0.000119034
PP_1026	M23/M37 family peptidase CDS	91.895	-0.966084	0.228683	17.9768	2.23608e-05	0.000120793
PP_3769	hypothetical protein CDS	37.3332	1.60485	0.388765	17.9719	2.24196e-05	0.00012099
PP_4727	dnaK CDS	10104.2	1.03296	0.241189	17.9683	2.2461e-05	0.000121094
PP_1570	head-tail adaptor CDS	74.6385	-3.2189	0.70819	17.9465	2.27203e-05	0.000122371
PP_3520	hypothetical protein CDS	135.68	0.91071	0.217086	17.8911	2.33912e-05	0.00012586
PP_4366	fliI CDS	206.614	-1.32234	0.308733	17.8637	2.37299e-05	0.000127557
PP_4477	astB CDS	1417.66	-0.89077	0.209216	17.8614	2.37594e-05	0.00012759
PP_3140	group 2 family glycosyl transferase CDS	195.606	-1.06737	0.250954	17.8588	2.37916e-05	0.000127637
PP_2840	membrane protein CDS	245.399	1.30463	0.305236	17.8568	2.38169e-05	0.000127647
PP_2023	glutathione S-transferase family protein CDS	52.5437	-1.22331	0.290676	17.8488	2.39165e-05	0.000128055
PP_0971	hypothetical protein CDS	426.981	0.778822	0.183952	17.8456	2.39576e-05	0.00012815
PP_2062	hypothetical protein CDS	64.244	-1.04713	0.250131	17.7754	2.48579e-05	0.000132835
PP_2527	membrane protein CDS	39.2665	-1.36825	0.326595	17.7404	2.53198e-05	0.000135171
PP_4557	hypothetical protein CDS	32.0494	1.48666	0.36855	17.6889	2.6014e-05	0.000138741
PP_2698	metE CDS	107.972	1.22528	0.292169	17.6868	2.60427e-05	0.000138759
PP_3073	hbdH CDS	192.957	0.953817	0.226598	17.6541	2.64938e-05	0.00014092
PP_3106	hypothetical protein CDS	837.471	-0.778382	0.184363	17.6537	2.64999e-05	0.00014092
PP_5052	trmL CDS	125.978	1.02215	0.244425	17.6495	2.65582e-05	0.000141092
PP_1578	hypothetical protein CDS	42.8825	-2.6213	0.60044	17.6474	2.65885e-05	0.000141116
PP_0794	fruK CDS	49.7297	-1.42966	0.340518	17.5955	2.73237e-05	0.000144875
PP_3746	glcE CDS	13.8891	-2.28776	0.553493	17.5937	2.735e-05	0.000144875
PP_2028	TPR repeat-containing protein CDS	82.8897	-1.19412	0.284176	17.5744	2.76286e-05	0.000146209
PP_4600	moaB-II CDS	30.1354	1.76186	0.435943	17.5268	2.83292e-05	0.000149772
PP_3652	LysE family transporter CDS	136.694	-1.00171	0.239039	17.4571	2.93859e-05	0.000155208
PP_5591	hypothetical protein CDS	163.451	-5.16595	1.05181	17.4527	2.94551e-05	0.000155422
PP_1368	glycosyltransferase domain-containing protein CDS	41.8094	-1.23014	0.297495	17.4418	2.96233e-05	0.000156159
PP_2217	enoyl-CoA hydratase CDS	231.899	0.79945	0.191786	17.4356	2.97207e-05	0.000156521
PP_4382	flgJ CDS	179.057	-1.14582	0.272498	17.3872	3.0487e-05	0.000160402
PP_2892	hypothetical protein CDS	1197.79	1.15545	0.274173	17.3279	3.14541e-05	0.000165331
PP_2174	hypothetical protein CDS	115.509	-1.1428	0.273329	17.3087	3.17724e-05	0.000166843
PP_5416	atpH CDS	6578.56	-0.696446	0.166633	17.3046	3.18408e-05	0.000167042
PP_4261	cation-transporting P-type ATPase CDS	309.278	-0.920948	0.220306	17.2984	3.19457e-05	0.000167431
PP_5153	ycgM CDS	476.105	0.792417	0.190057	17.2896	3.20935e-05	0.000168044
PP_0101	sulfate transporter CDS	65.1595	-1.19466	0.287818	17.2814	3.22327e-05	0.000168477
PP_5090	cell division protein CDS	209.203	-0.884169	0.212078	17.2811	3.22379e-05	0.000168477
PP_0119	zinc uptake regulation protein Zur CDS	54.6664	1.50374	0.364944	17.2777	3.22959e-05	0.000168619
PP_1133	transposase CDS	146.556	0.870411	0.210856	17.2542	3.26971e-05	0.00017055
PP_3300	Transcriptional regulator, tetR family CDS	128.969	0.960992	0.232937	17.2421	3.29067e-05	0.000171479
PP_3954	substrate-binding protein CDS	125.958	-1.07418	0.257888	17.2252	3.32e-05	0.000172843
PP_4056	ybhP-II CDS	81.1527	1.0853	0.265621	17.1936	3.37577e-05	0.000175579
PP_5212	iron-sulfur-binding oxidoreductase CDS	631.473	0.740042	0.178316	17.1286	3.49327e-05	0.000181517
PP_1344	hypothetical protein CDS	74.641	-1.00976	0.245224	17.1248	3.50021e-05	0.000181705
PP_1391	LysR family transcriptional regulator CDS	224.872	1.13477	0.273074	17.086	3.57241e-05	0.000185276
PP_5189	hypothetical protein CDS	45.4156	-2.25496	0.531381	17.0456	3.64921e-05	0.00018908
PP_4560	ribonuclease BN CDS	394.83	1.16945	0.280609	17.0385	3.6629e-05	0.000189609
PP_0573	hypothetical protein CDS	72.7912	-1.18108	0.285751	17.0304	3.67871e-05	0.000190247
PP_1191	S4 domain-containing protein CDS	404.583	0.875505	0.211262	17.0162	3.70631e-05	0.000191362
PP_4169	gpsA CDS	1556.99	0.602286	0.145598	17.0157	3.70729e-05	0.000191362
PP_2259	sigma-54 dependent transcriptional regulator CDS	27.1701	-1.40641	0.346174	17.0129	3.71264e-05	0.000191457
PP_0128	hypothetical protein CDS	196.518	-0.833212	0.202019	16.9682	3.80114e-05	0.000195836
PP_0244	hypothetical protein CDS	26.0813	-1.77288	0.430668	16.9616	3.81428e-05	0.000196327
PP_3350	hypothetical protein CDS	58.6754	1.34463	0.331666	16.9259	3.88679e-05	0.000199871
PP_5219	membrane protein CDS	433.828	0.998925	0.241412	16.912	3.91542e-05	0.000201154
PP_1197	rimO CDS	402.53	1.75979	0.417012	16.8756	3.9912e-05	0.000204854
PP_0675	gdhA CDS	217.781	1.46491	0.352277	16.8358	4.07562e-05	0.000208991
PP_1500	lipoprotein CDS	476.005	-1.15625	0.278686	16.8295	4.08923e-05	0.000209491
PP_5067	kefA CDS	849.877	-0.698095	0.169628	16.8091	4.13352e-05	0.000211562
PP_5217	ppk CDS	685.158	0.671221	0.163455	16.7956	4.16295e-05	0.000212868
PP_0848	iscX CDS	201.367	0.98074	0.238926	16.7508	4.26241e-05	0.00021775
PP_4125	nuoH CDS	334.864	-0.861859	0.20985	16.7177	4.33736e-05	0.000221165
PP_5535	membrane protein CDS	173.182	-1.41711	0.341259	16.7194	4.33359e-05	0.000221165
PP_1321	sspB CDS	193.103	1.09535	0.266545	16.6882	4.40553e-05	0.000224431
PP_3166	catA-II CDS	43.6481	-1.88702	0.455034	16.6846	4.41371e-05	0.000224638
PP_5616	hypothetical protein CDS	79.7329	1.05225	0.261032	16.6194	4.56806e-05	0.000232277
PP_4602	AraC family transcriptional regulator CDS	166.421	0.898605	0.221388	16.6089	4.59357e-05	0.000233357
PP_3059	tail sheath protein CDS	21.4286	1.85371	0.481639	16.593	4.63212e-05	0.000235096
PP_1458	yhjE CDS	116.476	-1.12485	0.274861	16.5835	4.65553e-05	0.000236065
PP_3142	sugar transferase CDS	478.097	-1.14798	0.278846	16.579	4.66644e-05	0.000236398
PP_2191	lipoprotein CDS	153.106	1.1335	0.277849	16.5615	4.70983e-05	0.000238375
PP_0611	pilE CDS	127.511	-0.905968	0.222819	16.5432	4.75541e-05	0.000240428
PP_3071	aacs CDS	216.338	1.01618	0.249189	16.5417	4.7592e-05	0.000240428
PP_2990	MerR family transcriptional regulator CDS	756.221	1.42367	0.344197	16.5187	4.81735e-05	0.00024314
PP_0506	ABC transporter permease CDS	84.3597	-1.16078	0.285161	16.4701	4.94245e-05	0.000248994
PP_2002	oxidoreductase CDS	202.154	-0.885323	0.217461	16.4704	4.94168e-05	0.000248994
PP_3532	AsnC family transcriptional regulator CDS	123.027	0.988012	0.244332	16.4643	4.95755e-05	0.000249524
PP_5047	glnL CDS	181.571	1.00246	0.246897	16.4588	4.97179e-05	0.00025001
PP_4325	ccmC CDS	611.962	-1.28079	0.311285	16.445	5.00808e-05	0.000251603
PP_0320	methyl-accepting chemotaxis transducer CDS	75.3653	-1.46441	0.357462	16.4424	5.01515e-05	0.000251726
PP_4510	hypothetical protein CDS	52.8317	-1.1913	0.294903	16.424	5.06407e-05	0.000253948
PP_2444	LysR family transcriptional regulator CDS	96.0694	1.20816	0.299123	16.4145	5.08939e-05	0.000254984
PP_2312	lytic transglycosylase family protein CDS	215.731	-0.863961	0.212994	16.3609	5.23553e-05	0.000262064
PP_4958	ygjP CDS	436.902	-0.83474	0.205335	16.3577	5.24414e-05	0.000262255
PP_2298	hypothetical protein CDS	492.115	0.677006	0.167284	16.3493	5.26759e-05	0.000263186
PP_2972	hypothetical protein CDS	39.5641	1.40404	0.358167	16.3445	5.28082e-05	0.000263606
PP_2132	universal stress protein CDS	583.569	1.14825	0.280976	16.3247	5.33642e-05	0.000265744
PP_2607	hypothetical protein CDS	39.1701	1.45621	0.369981	16.324	5.33825e-05	0.000265744
PP_4148	ABC transporter permease CDS	136.152	-0.88124	0.218188	16.3244	5.33722e-05	0.000265744
PP_4214	pvdN CDS	81.8278	-1.56442	0.382357	16.3117	5.37316e-05	0.000267238
PP_1755	fumC-II CDS	272.978	1.04599	0.257731	16.2852	5.44891e-05	0.000270758
PP_3654	leucine-responsive regulatory protein CDS	64.2968	1.1952	0.300436	16.2751	5.47804e-05	0.000271958
PP_1157	acetolactate synthase CDS	419.896	0.873407	0.215419	16.2665	5.50297e-05	0.000272947
PP_2851	hypothetical protein CDS	28.9442	1.59101	0.410386	16.2506	5.54906e-05	0.000274983
PP_5091	membrane protein CDS	320.725	0.938782	0.232256	16.2155	5.65301e-05	0.000279881
PP_1566	peptidase U35 CDS	552.209	-4.28525	0.932527	16.2118	5.6641e-05	0.000280175
PP_4015	HflD-like high frequency lysogenization protein CDS	83.0558	-1.04348	0.259494	16.2021	5.69313e-05	0.000281356
PP_3266	hypothetical protein CDS	38.7722	1.61166	0.406178	16.1935	5.71902e-05	0.00028238
PP_3901	hypothetical protein CDS	256.601	1.35074	0.331753	16.1371	5.89197e-05	0.000290656
PP_3715	catB CDS	38.9207	-2.15044	0.523394	16.1055	5.9909e-05	0.000295269
PP_2109	hypothetical protein CDS	51.6464	1.6288	0.407491	16.0968	6.01869e-05	0.000296372
PP_4669	OmpA family protein CDS	91.5003	-0.979412	0.244722	16.0916	6.03501e-05	0.000296907
PP_0238	ssuD CDS	29.6237	1.74951	0.448526	16.0756	6.08625e-05	0.000299158
PP_2150	thiamine biosynthesis lipoprotein CDS	488.9	-1.08258	0.26729	16.07	6.10424e-05	0.000299773
PP_4084	hypothetical protein CDS	33.4623	1.42314	0.368371	16.0657	6.11833e-05	0.000300194
PP_4462	4-hydroxy-4-methyl-2-oxoglutarate aldolase CDS	20.1923	-1.68538	0.426135	16.056	6.14971e-05	0.000301463
PP_1557	hypothetical protein CDS	67.5386	-2.59495	0.617644	16.0518	6.16322e-05	0.000301854
PP_3556	membrane protein CDS	94.3741	-1.0691	0.267241	15.9705	6.43375e-05	0.000314821
PP_5218	DedA family protein CDS	189.632	-1.1754	0.291259	15.9599	6.46981e-05	0.000316302
PP_0961	ttg2D CDS	1121.06	0.603302	0.150658	15.9508	6.50102e-05	0.000317543
PP_5575	hypothetical protein CDS	57.9955	-1.55926	0.386641	15.9375	6.54697e-05	0.000319502
PP_5226	Lppl family lipoprotein CDS	288.024	1.17231	0.290723	15.9346	6.55693e-05	0.000319702
PP_1615	LysR family transcriptional regulator CDS	306.259	1.12848	0.28063	15.9303	6.57179e-05	0.00032014
PP_1003	arcD-II CDS	230.258	-1.90987	0.464425	15.9167	6.61934e-05	0.000322169
PP_0813	cyoB CDS	2207.46	-0.63518	0.158751	15.892	6.70609e-05	0.000326049
PP_5157	hypothetical protein CDS	79.5624	1.13339	0.287379	15.8906	6.71101e-05	0.000326049
PP_3745	glcD CDS	50.6498	-2.49677	0.603166	15.8598	6.82127e-05	0.000330816
PP_4610	PepSY-associated TM helix domain-containing protein CDS	95.1558	-1.50172	0.372178	15.8614	6.8155e-05	0.000330816
PP_2450	hypothetical protein CDS	144.171	-1.69536	0.416902	15.8456	6.87267e-05	0.000332821
PP_5447	membrane protein CDS	34.7248	-1.33279	0.337703	15.845	6.8748e-05	0.000332821
PP_0059	gmhB CDS	197.68	-0.985758	0.246257	15.8391	6.89608e-05	0.000333162
PP_2315	greB CDS	467.852	0.890782	0.22265	15.8404	6.89163e-05	0.000333162
PP_3448	nfrB CDS	91.6558	-1.00931	0.253685	15.838	6.90017e-05	0.000333162
PP_1872	alaA CDS	572.219	0.926486	0.231318	15.819	6.96978e-05	0.000336226
PP_2060	soxR CDS	65.6735	1.3734	0.347309	15.8041	7.02501e-05	0.000338591
PP_5623	membrane protein CDS	469.076	-1.01898	0.25424	15.778	7.12262e-05	0.000342992
PP_5612	hypothetical protein CDS	856.04	0.659244	0.165646	15.7533	7.21607e-05	0.000347186
PP_4820	dusB CDS	1383.15	-0.700491	0.175781	15.7399	7.26739e-05	0.000349347
PP_4387	hypothetical protein CDS	11.8342	-2.34318	0.603407	15.6818	7.4941e-05	0.000359893
PP_4603	transposase CDS	114.483	0.950696	0.241866	15.6803	7.49996e-05	0.000359893
PP_4552	(R)-hydratase CDS	248.578	0.962984	0.242	15.6668	7.55382e-05	0.000362159
PP_5450	hypothetical protein CDS	432.818	-0.929315	0.233359	15.6343	7.68473e-05	0.000368112
PP_5422	hypothetical protein CDS	71.1721	1.46294	0.370781	15.6074	7.79471e-05	0.000373052
PP_0567	speA CDS	680.218	1.01955	0.255841	15.5939	7.85086e-05	0.00037541
PP_2563	antibiotic biosynthesis protein CDS	191.223	-0.918425	0.231729	15.5918	7.85954e-05	0.000375496
PP_2247	endoribonuclease CDS	41.1602	1.33044	0.345772	15.569	7.95488e-05	0.000379718
PP_2205	copA-I CDS	45.6345	-1.14893	0.293327	15.5625	7.98217e-05	0.000380688
PP_2433	hypothetical protein CDS	98.9348	1.44771	0.365541	15.5413	8.07204e-05	0.000384638
PP_2074	LysR family transcriptional regulator CDS	80.8396	1.06964	0.274935	15.5307	8.11752e-05	0.000386131
PP_3685	hypothetical protein CDS	112.752	1.01433	0.257789	15.5314	8.11444e-05	0.000386131
PP_0266	aguA CDS	123.23	0.968441	0.246564	15.5197	8.165e-05	0.000388051
PP_1938	hypothetical protein CDS	223.091	1.03939	0.262394	15.4901	8.29371e-05	0.000393825
PP_2198	yliI CDS	55.3245	1.27042	0.32861	15.4884	8.30129e-05	0.000393842
PP_0984	membrane protein CDS	186.631	-1.10773	0.279336	15.4842	8.31974e-05	0.000394375
PP_4204	mqsA CDS	1009.19	0.642434	0.162882	15.4644	8.40761e-05	0.000398194
PP_4641	yjiY CDS	1912.37	-0.74467	0.188435	15.4611	8.42222e-05	0.00039854
PP_2580	hypothetical protein CDS	76.1815	1.08856	0.280741	15.4582	8.43518e-05	0.000398807
PP_0889	hypothetical protein CDS	41.1834	-1.34548	0.342987	15.4316	8.55464e-05	0.000404105
PP_1580	hypothetical protein CDS	211.858	-2.59379	0.624842	15.4237	8.59044e-05	0.000405445
PP_4465	porin CDS	126.585	-1.18231	0.298982	15.4099	8.65353e-05	0.00040807
PP_4376	fliD CDS	3285.82	-0.57385	0.145789	15.4011	8.69384e-05	0.000409617
PP_5465	hypothetical protein CDS	152.036	-1.24144	0.313561	15.3514	8.92551e-05	0.000420169
PP_3983	hypothetical protein CDS	973.907	0.865739	0.220077	15.2872	9.23399e-05	0.000434316
PP_2461	hypothetical protein CDS	164.903	0.917165	0.235114	15.2574	9.38089e-05	0.000440845
PP_3584	mdtB CDS	149.95	-0.828869	0.213099	15.1267	0.000100533	0.000472036
PP_4334	ParA family protein CDS	240.221	-1.02417	0.261649	15.1188	0.000100951	0.000473593
PP_2154	lolC CDS	408.964	-0.924475	0.236342	15.1043	0.000101732	0.000476846
PP_0846	hscA CDS	1250.74	0.727801	0.186433	15.1004	0.000101942	0.00047742
PP_1267	yhaV CDS	203.377	0.95049	0.244459	15.0974	0.000102104	0.000477768
PP_1454	hypothetical protein CDS	336.649	0.697454	0.179467	15.0812	0.000102984	0.000481476
PP_0425	yhfA CDS	324.379	0.9255	0.237024	15.0686	0.000103672	0.000483864
PP_5427	hypothetical protein CDS	136.054	-1.83086	0.45979	15.0692	0.000103641	0.000483864
PP_5331	acyl-CoA thioesterase CDS	229.671	0.849619	0.21877	15.0477	0.000104831	0.000488851
PP_4139	hypothetical protein CDS	224.177	-0.755676	0.194682	15.0352	0.000105525	0.00049167
PP_3431	ThiJ/PfpI family protein CDS	256.872	-0.960246	0.246382	15.017	0.000106548	0.000496012
PP_2908	csiR CDS	368.917	0.740939	0.190878	14.9973	0.000107663	0.000500775
PP_3174	oxidoreductase CDS	213.559	0.96395	0.248682	14.9556	0.000110069	0.000511529
PP_3376	ptxD CDS	292.262	1.68161	0.424523	14.9526	0.000110248	0.000511925
PP_2989	short-chain dehydrogenase/reductase family oxidoreductase CDS	75.6043	1.75682	0.45015	14.9223	0.000112029	0.000519753
PP_3129	galE CDS	227.871	-0.888802	0.229158	14.9193	0.000112207	0.000520135
PP_2824	TetR family transcriptional regulator CDS	52.9068	1.39897	0.366468	14.8593	0.000115838	0.000536514
PP_5234	glnK CDS	5723.71	1.51365	0.385024	14.7974	0.000119702	0.000553941
PP_0084	trpI CDS	58.3392	1.15654	0.306371	14.7933	0.000119959	0.000554659
PP_5430	hypothetical protein CDS	561.721	-0.876921	0.226614	14.785	0.000120493	0.000556654
PP_5395	hypothetical protein CDS	5982.77	-0.650785	0.16865	14.7701	0.000121444	0.000560572
PP_1680	alpha-ribazole-5'-phosphate phosphatase CDS	48.6021	-1.22383	0.319042	14.7583	0.000122209	0.000563628
PP_1502	OmpA family protein CDS	95.1267	0.910866	0.239725	14.7558	0.000122371	0.000563897
PP_2900	hypothetical protein CDS	175.027	0.968145	0.251504	14.7507	0.000122701	0.000564941
PP_2024	sbcC CDS	255.353	-0.685025	0.178467	14.7276	0.000124214	0.000571424
PP_4185	sucD CDS	2508.91	-0.676974	0.175678	14.7217	0.000124607	0.000572752
PP_4050	glgA CDS	557.047	0.735256	0.191104	14.718	0.00012485	0.000572905
PP_4112	sulfate transporter CDS	261.154	-0.78662	0.204428	14.7186	0.000124807	0.000572905
PP_1728	membrane protein CDS	300.814	-0.744785	0.193749	14.7094	0.000125419	0.000574651
PP_4121	nuoC CDS	831.838	-0.79236	0.205453	14.7091	0.000125442	0.000574651
PP_3507	cobN CDS	173.515	-0.960174	0.249379	14.691	0.000126646	0.000579684
PP_4240	microcin B17 processing protein McbD CDS	72.1961	-1.38406	0.358308	14.6882	0.000126837	0.000580069
PP_4373	fleQ CDS	965.971	-0.769095	0.199818	14.6599	0.000128756	0.000588351
PP_5627	hypothetical protein CDS	116.782	-1.22861	0.318294	14.6314	0.000130719	0.000596822
PP_1573	major tail protein CDS	520.341	-4.34576	0.992741	14.6257	0.000131116	0.000598136
PP_1361	groL CDS	8102.76	0.836077	0.217229	14.615	0.000131861	0.000601031
PP_0015	transposon protein CDS	247.321	1.15891	0.301067	14.5981	0.00013305	0.000605494
PP_1195	hypothetical protein CDS	434.143	-1.1826	0.305886	14.5966	0.000133152	0.000605494
PP_1376	pcaK CDS	103.061	-0.922006	0.241603	14.5963	0.000133173	0.000605494
PP_0770	PemI-like protein CDS	80.6479	0.98995	0.262818	14.5708	0.000134993	0.000613259
PP_1130	hypothetical protein CDS	172.988	-1.41805	0.366472	14.5328	0.00013774	0.000625217
PP_2075	membrane protein CDS	103.441	0.925629	0.245562	14.4947	0.000140558	0.000637477
PP_2443	sstT CDS	136.142	-0.840633	0.220964	14.4901	0.000140898	0.00063849
PP_1696	membrane protein CDS	55.6191	-1.13787	0.299434	14.4847	0.000141306	0.000639806
PP_1260	transposase CDS	144.049	0.94115	0.248057	14.4643	0.000142841	0.000646219
PP_3684	hypothetical protein CDS	600.633	0.788801	0.206698	14.4469	0.000144167	0.000651676
PP_1229	puuP CDS	29.6328	1.44826	0.395546	14.4407	0.000144644	0.00065294
PP_3933	membrane protein CDS	71.0345	-1.0512	0.276965	14.4401	0.000144685	0.00065294
PP_2081	phosphoenolpyruvate synthase regulatory protein CDS	444.206	0.689388	0.181079	14.4358	0.000145016	0.00065389
PP_2246	dauA CDS	56.0868	1.43259	0.379177	14.4148	0.000146646	0.000660692
PP_1586	killer protein CDS	529.864	1.47033	0.380507	14.3972	0.000148018	0.000666327
PP_1510	carboxyvinyl-carboxyphosphonate phosphorylmutase CDS	86.1698	1.00869	0.267944	14.365	0.000150573	0.000677267
PP_4097	pgsA CDS	1451.96	-1.06592	0.278229	14.3635	0.000150697	0.000677269
PP_5432	hypothetical protein CDS	155.919	1.02579	0.270923	14.2994	0.000155914	0.000700137
PP_0044	czcB-I CDS	96.6724	1.89677	0.491749	14.293	0.000156448	0.000701955
PP_3724	acyl-CoA synthetase CDS	18.4115	-1.77385	0.474188	14.2904	0.000156658	0.000702322
PP_2962	alcohol dehydrogenase CDS	15.1624	1.95846	0.554521	14.2872	0.00015693	0.000702962
PP_4085	rhs family protein CDS	807.962	-0.614779	0.162229	14.2803	0.000157508	0.000704976
PP_1363	hypothetical protein CDS	145.851	0.871719	0.2317	14.2773	0.000157759	0.00070552
PP_1715	hypothetical protein CDS	157.838	0.916141	0.243065	14.2714	0.000158251	0.000707139
PP_4279	xdhB CDS	255.677	-0.876296	0.23109	14.2522	0.000159875	0.000713813
PP_1960	hypothetical protein CDS	454.09	-0.91796	0.241778	14.2282	0.000161925	0.000722375
PP_2484	ArsR family transcriptional regulator CDS	419.246	0.929602	0.245099	14.2026	0.000164145	0.00073118
PP_5202	cell division protein CDS	527.701	0.875307	0.230804	14.2023	0.000164167	0.00073118
PP_2737	short-chain dehydrogenase/reductase family oxidoreductase CDS	23.9718	-1.68136	0.447877	14.1909	0.000165166	0.000735028
PP_2826	mexT CDS	169.846	0.828901	0.220393	14.1736	0.000166695	0.000741229
PP_5351	zwf CDS	308.464	0.984946	0.260631	14.1395	0.000169742	0.000754161
PP_4025	transposase CDS	587.831	0.842221	0.222916	14.1283	0.000170755	0.000758047
PP_0774	pta CDS	340.161	0.668563	0.177951	14.1168	0.000171799	0.000762063
PP_5028	pip CDS	461.147	0.858408	0.227316	14.111	0.00017233	0.000763797
PP_3057	pectinesterase CDS	67.5911	1.04089	0.280927	14.0965	0.000173665	0.000769086
PP_2000	purF CDS	719.241	0.933002	0.246626	14.0925	0.00017404	0.000770122
PP_4783	thiE CDS	168.677	0.783734	0.209402	14.0821	0.000175002	0.000773751
PP_4362	hypothetical protein CDS	151.853	0.966707	0.257369	14.0777	0.000175416	0.000774954
PP_3236	lipoprotein OprI CDS	41.4005	-2.48426	0.639331	14.0502	0.000177997	0.000785721
PP_4826	cobJ CDS	129.378	-0.880968	0.234857	14.044	0.000178579	0.000787654
PP_3026	recombinase CDS	821.38	0.868007	0.230276	14.0393	0.000179028	0.000788994
PP_4587	hypothetical protein CDS	243.23	1.74392	0.453779	14.0355	0.000179393	0.000789966
PP_5425	hypothetical protein CDS	121.578	-1.1404	0.302122	14.0301	0.000179912	0.000791612
PP_4980	rhlE-II CDS	590.682	0.799248	0.212354	14.023	0.000180588	0.000793947
PP_4519	tolC CDS	4054.78	1.3825	0.36276	14.0041	0.000182412	0.00080132
PP_1737	hypothetical protein CDS	90.7375	1.04435	0.281293	13.9994	0.000182867	0.000802672
PP_2373	hypothetical protein CDS	175.524	-1.21097	0.320451	13.9887	0.00018391	0.000806603
PP_1756	hypothetical protein CDS	353.913	0.664754	0.177628	13.9858	0.000184193	0.000806693
PP_2187	universal stress protein family protein CDS	287.778	-1.58774	0.41555	13.9855	0.000184226	0.000806693
PP_5639	hypothetical protein CDS	443.909	1.06036	0.280861	13.9829	0.000184479	0.00080715
PP_0959	mlaE CDS	619.233	-0.878995	0.233588	13.9693	0.000185823	0.000812382
PP_2147	hypothetical protein CDS	168.19	-0.877681	0.234372	13.9517	0.000187568	0.000819351
PP_0495	ansA CDS	47.9953	-1.22772	0.329605	13.9297	0.000189772	0.000828318
PP_2011	hypothetical protein CDS	92.1702	-0.948111	0.254229	13.9237	0.000190378	0.000830298
PP_2979	hypothetical protein CDS	67.9366	1.01007	0.274559	13.9199	0.000190769	0.000831339
PP_0246	ompR CDS	366.636	0.994636	0.264713	13.9107	0.000191703	0.000834743
PP_3246	crtZ CDS	134.323	-1.10248	0.293829	13.8817	0.000194684	0.000846373
PP_5740	hypothetical protein CDS	151.557	0.877623	0.236332	13.8831	0.000194542	0.000846373
PP_2499	hypothetical protein CDS	2631.53	0.771778	0.206126	13.8678	0.000196128	0.00085197
PP_2252	hypothetical protein CDS	37.7472	-1.62317	0.432751	13.8662	0.0001963	0.000852041
PP_3943	nicD CDS	19.1752	1.80129	0.508545	13.8644	0.000196489	0.000852181
PP_3968	sensor histidine kinase CDS	463.137	-0.710149	0.190169	13.8613	0.000196807	0.000852883
PP_4355	fliP CDS	82.0904	-1.01233	0.272223	13.848	0.000198213	0.000858292
PP_0678	hypothetical protein CDS	154.604	-1.25362	0.333325	13.8253	0.00020062	0.000868027
PP_5271	lrp CDS	696.743	0.867857	0.23219	13.804	0.000202901	0.000877203
PP_3847	LuxR family transcriptional regulator CDS	136.474	0.810846	0.219925	13.755	0.000208268	0.000899692
PP_0953	lptB CDS	394.006	-0.762595	0.204853	13.7449	0.000209388	0.000903815
PP_0595	LysR family transcriptional regulator CDS	113.313	1.12998	0.304826	13.7306	0.000210994	0.000910027
PP_1129	pdxH CDS	263.537	-1.03192	0.276537	13.7196	0.000212232	0.000914643
PP_2487	aldA CDS	493.769	1.05404	0.282532	13.6794	0.000216816	0.000933662
PP_3512	membrane protein CDS	73.9393	-1.29291	0.346938	13.6763	0.000217183	0.000934505
PP_5413	atpD CDS	5832.42	-0.752323	0.202485	13.6542	0.000219752	0.000944813
PP_4374	fliT CDS	827.358	-0.866275	0.233025	13.6425	0.000221124	0.000949214
PP_4581	yafJ CDS	286.565	0.699919	0.189676	13.6426	0.000221106	0.000949214
PP_1911	rpmF CDS	1527.64	-1.19003	0.31819	13.6164	0.000224213	0.000961719
PP_1752	hypothetical protein CDS	1167.7	-0.724598	0.195587	13.6011	0.000226049	0.000968831
PP_0519	thiL CDS	234.986	-0.87165	0.235684	13.5505	0.000232233	0.000994554
PP_1941	hypothetical protein CDS	599.207	-0.720488	0.194993	13.5404	0.000233488	0.000999146
PP_2010	cytochrome b561 CDS	91.0418	-1.32487	0.356827	13.531	0.000234658	0.00100337
PP_5554	hypothetical protein CDS	87.3255	-0.949114	0.258592	13.508	0.000237546	0.00101492
PP_0918	3-beta hydroxysteroid dehydrogenase/isomerase family protein CDS	113.456	0.833997	0.228618	13.4937	0.000239367	0.0010219
PP_0414	polyamine ABC transporter permease CDS	51.4207	-1.11243	0.304149	13.4822	0.00024084	0.00102738
PP_4394	flgA CDS	621.469	-1.24884	0.335544	13.4704	0.000242358	0.00103305
PP_2588	class III aminotransferase CDS	35.6513	1.36079	0.379306	13.4504	0.000244958	0.00104332
PP_0294	cbcV CDS	229.689	-0.650022	0.177414	13.4485	0.000245199	0.00104353
PP_1780	mannosyltransferase CDS	2479.78	-0.508525	0.138496	13.421	0.000248823	0.00105813
PP_3358	hydroxycinnamoyl-CoA hydratase-lyase CDS	185.029	0.797945	0.218302	13.418	0.000249219	0.00105899
PP_5165	plpB CDS	725.345	1.01064	0.273597	13.4082	0.000250525	0.00106371
PP_0031	hypothetical protein CDS	85.9517	2.63631	0.68957	13.3861	0.000253501	0.00107551
PP_3531	hypothetical protein CDS	138.364	-0.866942	0.236717	13.3783	0.00025455	0.00107912
PP_4327	ccmA CDS	25.2486	-1.44879	0.400233	13.3481	0.000258679	0.00109577
PP_4923	outer membrane efflux protein CDS	436.998	-0.752921	0.205408	13.333	0.000260775	0.00110379
PP_2257	aerotaxis receptor CDS	131.531	-0.754118	0.207128	13.3156	0.000263206	0.00111322
PP_4156	LysR family transcriptional regulator CDS	43.4843	1.25584	0.352109	13.3117	0.000263759	0.00111469
PP_4589	D-isomer specific 2-hydroxyacid dehydrogenase family protein CDS	63.7624	-1.29428	0.352946	13.3052	0.000264671	0.00111768
PP_0241	transporter CDS	37.7275	-1.11332	0.308576	13.2545	0.000271925	0.00114743
PP_5325	phoU CDS	74.7655	0.962077	0.267924	13.2334	0.000274998	0.0011595
PP_5551	hypothetical protein CDS	1859.4	-0.673943	0.184676	13.2086	0.000278669	0.00117407
PP_1821	glutathione S-transferase family protein CDS	1351.36	1.01074	0.275842	13.1818	0.000282682	0.00119005
PP_2459	rbsD CDS	81.1533	-1.71988	0.465118	13.1414	0.000288845	0.00121507
PP_3011	hypothetical protein CDS	199.628	0.744011	0.205776	13.1378	0.000289403	0.00121647
PP_0667	ECF family RNA polymerase sigma-70 factor CDS	46.4108	1.57252	0.435079	13.1195	0.000292234	0.00122743
PP_2810	hypothetical protein CDS	201.522	0.975692	0.268366	13.1124	0.000293347	0.00123116
PP_3747	glcF CDS	12.1023	-1.9684	0.553804	13.0972	0.000295732	0.00124021
PP_3592	RpiR family transcriptional regulator CDS	95.9332	-1.14171	0.313722	13.0848	0.000297695	0.00124748
PP_5191	hypothetical protein CDS	54.5527	1.20884	0.338193	13.0826	0.000298059	0.00124805
PP_3450	TPR repeat-containing protein CDS	40.774	-1.30499	0.361102	13.0659	0.000300726	0.00125825
PP_1031	guaB CDS	1663.59	1.02602	0.281185	13.0497	0.000303337	0.0012682
PP_2452	hypothetical protein CDS	97.1927	1.32597	0.36439	13.0469	0.000303782	0.00126909
PP_2531	5-nucleotidase CDS	70.2092	0.925327	0.261367	13.0008	0.000311356	0.00129974
PP_0323	soxB CDS	82.8108	1.22314	0.339575	12.9861	0.000313814	0.001309
PP_1250	group II intron-encoding maturase CDS	125.988	-1.06429	0.293668	12.9781	0.000315163	0.00131362
PP_4885	hypothetical protein CDS	585.44	-0.844025	0.232899	12.9749	0.000315692	0.00131482
PP_2275	hypothetical protein CDS	896.502	-0.719668	0.198954	12.9711	0.000316334	0.00131649
PP_2999	glyoxalase family protein CDS	7.41059	2.66654	0.859609	12.9427	0.000321169	0.00133559
PP_4288	allA CDS	225.38	1.04663	0.289226	12.9276	0.000323781	0.00134543
PP_5088	priA CDS	160.349	-0.771373	0.214676	12.9131	0.000326286	0.00135481
PP_2415	GNAT family acetyltransferase CDS	78.9324	-0.993606	0.276835	12.8849	0.000331236	0.00137432
PP_2965	tnpC CDS	110.53	0.908622	0.255022	12.8778	0.000332505	0.00137853
PP_0100	cynT CDS	947.661	-0.618114	0.171756	12.8687	0.000334117	0.00138416
PP_4280	xdhC CDS	48.3155	-1.91535	0.522512	12.8642	0.000334931	0.00138648
PP_4918	hypothetical protein CDS	93.6948	0.84685	0.239131	12.8501	0.000337457	0.00139588
PP_2772	monooxygenase CDS	57.5765	1.34682	0.377985	12.848	0.000337848	0.00139644
PP_0557	acoR CDS	97.2677	-1.33349	0.368297	12.8407	0.000339153	0.00140077
PP_4682	TPR repeat-containing protein CDS	273.779	0.678775	0.189519	12.8346	0.000340261	0.00140429
PP_5415	atpA CDS	4946.33	-0.499791	0.139307	12.8107	0.000344648	0.00142131
PP_0759	hypothetical protein CDS	496.182	1.04407	0.28898	12.802	0.000346247	0.00142683
PP_4263	cytochrome biogenesis protein CDS	73.54	-0.955232	0.267518	12.8002	0.000346575	0.0014271
PP_0160	ferrioxamine receptor CDS	375.957	0.61799	0.172994	12.7764	0.000351028	0.00144435
PP_4726	dnaJ CDS	753.045	0.590659	0.164994	12.7623	0.000353685	0.00145419
PP_0336	msrA CDS	281.777	0.891705	0.248504	12.758	0.000354492	0.00145641
PP_1120	hypothetical protein CDS	178.493	0.761548	0.214135	12.7302	0.000359803	0.00147711
PP_2189	hypothetical protein CDS	192.117	-0.888311	0.248201	12.7123	0.000363266	0.00148949
PP_4430	threonine dehydratase CDS	85.9663	1.01645	0.286552	12.7103	0.000363638	0.00148949
PP_5340	aphA CDS	15.0813	1.75383	0.528922	12.7105	0.000363614	0.00148949
PP_0814	cyoC CDS	1968.23	-0.649742	0.181576	12.7068	0.000364334	0.00149123
PP_4482	AraC family transcriptional regulator CDS	267.984	-1.12435	0.312196	12.698	0.000366044	0.00149705
PP_5402	NAD-dependent acetyl-CoA synthetase deacetylase subunit CDS	103.092	1.06079	0.29875	12.6967	0.000366305	0.00149705
PP_5433	hypothetical protein CDS	405.078	1.23037	0.341428	12.6838	0.00036884	0.00150628
PP_2362	usher protein CDS	73.0951	-1.31187	0.36532	12.6724	0.000371089	0.00151433
PP_0749	hypothetical protein CDS	185.646	0.762215	0.214914	12.6612	0.000373315	0.00152
PP_4114	hypothetical protein CDS	96.4211	1.18903	0.33428	12.6614	0.000373284	0.00152
PP_5634	hypothetical protein CDS	293.25	-1.21354	0.336643	12.6636	0.000372836	0.00152
PP_1306	Pyocin S-type killer domain-containing protein CDS	1504.89	-0.866204	0.241876	12.6461	0.000376357	0.00153125
PP_1742	yjcH CDS	216.865	0.966629	0.270201	12.6444	0.000376685	0.00153144
PP_0836	secF CDS	599.828	-0.869183	0.242832	12.6412	0.000377338	0.00153296
PP_1760	ABC transporter ATP-binding protein CDS	101.363	-0.867186	0.244306	12.6256	0.000380509	0.00154469
PP_5492	hypothetical protein CDS	2571.4	-0.617681	0.173274	12.6162	0.000382414	0.00155126
PP_1761	yegE CDS	589.522	-0.676588	0.189931	12.6127	0.00038313	0.00155301
PP_5322	metal ion transporter CDS	438.51	-0.862566	0.241702	12.581	0.000389679	0.00157839
PP_4326	ccmB CDS	178.858	-0.928172	0.260628	12.5756	0.000390816	0.00158182
PP_0617	branched-chain amino acid ABC transporter permease CDS	34.6796	-1.63496	0.457244	12.5599	0.000394116	0.00159399
PP_2923	hypothetical protein CDS	42.2213	1.59795	0.452931	12.5434	0.000397599	0.00160689
PP_0158	gcdH CDS	123.855	0.778491	0.221905	12.5201	0.000402603	0.00162591
PP_5204	hypothetical protein CDS	299.106	0.988531	0.277372	12.5108	0.00040461	0.00163281
PP_1489	CheW domain-containing protein CDS	49.9897	-1.25286	0.353137	12.5084	0.000405136	0.00163372
PP_0057	major facilitator family transporter CDS	109.151	-0.929209	0.262486	12.4988	0.000407219	0.0016397
PP_2955	CorA family magnesium/cobalt transporter CDS	48.8133	1.07251	0.308691	12.4997	0.000407007	0.0016397
PP_2232	XRE family transcriptional regulator CDS	141.784	-0.787284	0.222797	12.4928	0.00040853	0.00164376
PP_1574	hypothetical protein CDS	690.659	-4.24165	1.05384	12.4607	0.000415613	0.00167103
PP_5604	subtilisin-like serine protease CDS	26.1836	-1.26762	0.363976	12.4436	0.000419437	0.00168516
PP_0403	surA CDS	2036.04	-0.570361	0.161291	12.4322	0.00042199	0.00169417
PP_1572	hypothetical protein CDS	105.99	-4.10027	1.0374	12.3865	0.000432438	0.00173484
PP_4992	pilG CDS	590.231	0.935721	0.264146	12.3799	0.00043397	0.00173971
PP_2204	copB-I CDS	69.0423	-0.898119	0.256453	12.3716	0.000435924	0.00174626
PP_1875	two-component system sensor histidine kinase/response regulator CDS	353.368	-0.789845	0.223751	12.3539	0.000440074	0.00176159
PP_4607	transmembrane sensor CDS	37.1674	-1.54382	0.436379	12.3375	0.000443952	0.00177581
PP_5652	hypothetical protein CDS	321.056	-0.746622	0.21252	12.2594	0.000462923	0.00185033
PP_0721	rplY CDS	1269.19	-0.841478	0.238809	12.2514	0.000464913	0.00185629
PP_1388	EmrB/QacA family drug resistance transporter CDS	58.5555	1.00066	0.289994	12.2507	0.000465092	0.00185629
PP_4542	ABC transporter ATP-binding protein/permease CDS	134.705	-0.779882	0.223031	12.2458	0.000466317	0.00185981
PP_0242	TetR family transcriptional regulator CDS	122.722	-0.759841	0.21778	12.2271	0.000470998	0.00187711
PP_0882	dppA-I CDS	285.887	-0.658708	0.188482	12.1855	0.000481616	0.00191803
PP_5220	elbB CDS	250.497	0.718888	0.205867	12.182	0.00048254	0.0019203
PP_1832	oxidase CDS	90.0036	0.860457	0.249312	12.1325	0.000495495	0.00197042
PP_4803	dacA CDS	1549.34	-0.695691	0.198869	12.1266	0.000497067	0.00197524
PP_1412	3-hydroxyisobutyryl-CoA hydrolase CDS	67.6493	1.1666	0.337184	12.1212	0.000498514	0.00197954
PP_4393	chemotaxis protein CDS	1951.59	-0.82271	0.235021	12.0991	0.000504462	0.0020017
PP_5470	hypothetical protein CDS	84.8573	1.09315	0.315825	12.0929	0.000506138	0.00200689
PP_1924	phosphinothricin N-acetyltransferase CDS	62.064	1.20077	0.349026	12.0528	0.000517144	0.00204905
PP_2380	hypothetical protein CDS	459.841	0.746663	0.214357	12.0494	0.000518086	0.00205129
PP_3768	shikimate 5-dehydrogenase CDS	290.537	0.811356	0.233357	12.0456	0.000519149	0.00205401
PP_0345	heptose kinase WapP CDS	193.327	-0.712535	0.205342	12.0361	0.000521792	0.00206297
PP_2251	membrane protein CDS	266.551	-1.2792	0.363975	12.0319	0.000522964	0.0020661
PP_4318	transposase CDS	185.836	0.777425	0.224474	12.0253	0.000524835	0.002072
PP_1385	ttgB CDS	488.078	0.653177	0.188128	12.0232	0.000525412	0.00207278
PP_4144	gloB CDS	407.766	0.779055	0.224267	11.996	0.00053314	0.00210174
PP_4435	hypothetical protein CDS	93.2902	-0.838664	0.242644	11.992	0.000534287	0.00210474
PP_2861	methyl-accepting chemotaxis transducer CDS	148.434	0.804937	0.233623	11.9806	0.000537583	0.0021162
PP_3730	aruR CDS	43.7824	1.06474	0.317202	11.9397	0.000549515	0.00216161
PP_3696	hypothetical protein CDS	374.753	-0.826973	0.238224	11.9337	0.000551272	0.00216696
PP_2254	GntR family transcriptional regulator CDS	38.9651	1.33338	0.3895	11.9315	0.000551941	0.00216803
PP_0637	transposase CDS	554.532	0.808092	0.232969	11.9219	0.000554766	0.00217756
PP_3849	hemolysin-type calcium-binding protein CDS	494.547	-0.574468	0.166389	11.8828	0.000566555	0.00222223
PP_5726	hypothetical protein CDS	79.0656	-1.00117	0.290156	11.8735	0.000569379	0.0022317
PP_4767	yedA CDS	555.377	1.09554	0.314944	11.8641	0.000572269	0.00224142
PP_0098	hypothetical protein CDS	81.2097	-0.888464	0.258494	11.8623	0.000572805	0.00224191
PP_0272	ferric siderophore receptor CDS	96.6977	-2.13972	0.599933	11.851	0.000576314	0.00225241
PP_1512	hypothetical protein CDS	84.114	-0.952321	0.276623	11.8514	0.000576186	0.00225241
PP_2969	csoR CDS	333.399	1.69799	0.481214	11.8324	0.000582081	0.00227332
PP_2594	fatD CDS	22.5417	1.46094	0.442918	11.8274	0.000583651	0.00227637
PP_4034	hyuC CDS	167.139	-0.900264	0.260719	11.8273	0.000583696	0.00227637
PP_1554	hypothetical protein CDS	14.0759	-2.21829	0.64292	11.82	0.00058598	0.00228365
PP_2226	mrpF CDS	30.7488	1.25066	0.375506	11.8061	0.000590377	0.00229914
PP_0860	sulfite reductase flavoprotein subunit CDS	242.337	-0.659275	0.191888	11.7933	0.000594436	0.0023133
PP_4190	sdhB CDS	2420.71	-0.51799	0.150635	11.7667	0.000603005	0.00234497
PP_3524	hypothetical protein CDS	39.1728	1.4602	0.428275	11.7595	0.000605342	0.00235238
PP_3469	hypothetical protein CDS	184.104	-0.753928	0.219558	11.7556	0.000606602	0.0023556
PP_0822	selU CDS	191.36	-0.71262	0.20774	11.7531	0.000607432	0.00235715
PP_4935	msbA CDS	1063.38	-0.600648	0.174762	11.74	0.000611706	0.00237205
PP_4709	rpsO CDS	10270.8	-0.893689	0.25895	11.726	0.000616341	0.00238832
PP_5572	hypothetical protein CDS	106.176	-1.02279	0.297564	11.7149	0.000620022	0.00240088
PP_3564	AraC family transcriptional regulator CDS	248.965	1.29397	0.373945	11.6992	0.00062527	0.00241948
PP_1177	nrdB CDS	1611	0.648188	0.188928	11.6785	0.000632263	0.00244481
PP_3600	gudP CDS	29.6026	-1.17526	0.34762	11.6421	0.000644741	0.00249129
PP_4865	braE CDS	169.806	-1.06338	0.309548	11.6263	0.000650266	0.00251086
PP_5179	spuF CDS	738.185	0.689381	0.201518	11.6128	0.000654983	0.00252729
PP_3066	lytic enzyme CDS	43.9004	1.20269	0.35892	11.6112	0.000655542	0.00252766
PP_2371	cysI CDS	1716.01	0.566684	0.166035	11.5827	0.000665697	0.002565
PP_0598	paraquat-inducible protein A CDS	339.907	-0.635078	0.18638	11.5764	0.000667937	0.00257182
PP_5454	membrane protein CDS	67.5552	-0.876127	0.259116	11.5455	0.000679152	0.00261315
PP_2108	hypothetical protein CDS	27.851	-1.27443	0.377455	11.5332	0.000683627	0.00262852
PP_3506	magnesium chelatase subunit ChII CDS	101.932	-0.840164	0.247618	11.5245	0.000686834	0.00263899
PP_5301	rpoZ CDS	1024.26	0.948765	0.277187	11.5211	0.000688105	0.00264202
PP_0994	RNA polymerase sigma factor CDS	308.976	0.799825	0.23528	11.5062	0.000693651	0.00266143
PP_4485	hisQ CDS	99.9502	-0.828369	0.245028	11.4743	0.000705654	0.00270559
PP_2352	hypothetical protein CDS	214.258	0.728514	0.215521	11.4488	0.000715414	0.00273916
PP_4745	transposase CDS	552.404	0.831375	0.244452	11.45	0.000714924	0.00273916
PP_3413	two-component system sensor histidine kinase/response regulator CDS	165.485	-0.767978	0.226828	11.4342	0.000721041	0.00275877
PP_3714	catC CDS	27.5399	-1.87461	0.547647	11.4319	0.000721931	0.00275998
PP_4625	cidB CDS	230.44	-4.60622	1.17875	11.4308	0.000722369	0.00275998
PP_0793	fruB CDS	221.698	-0.836135	0.246434	11.4247	0.000724744	0.00276711
PP_4687	hmuV CDS	56.7312	-0.955642	0.283935	11.4205	0.000726377	0.00277141
PP_0466	rplE CDS	10964.1	-0.555733	0.164009	11.4125	0.000729504	0.00278139
PP_3526	AraC family transcriptional regulator CDS	224.138	0.903154	0.266063	11.4103	0.000730391	0.00278283
PP_4357	fliN CDS	114.714	-0.786009	0.233126	11.4055	0.00073225	0.00278797
PP_3924	hypothetical protein CDS	411.208	-0.73188	0.216011	11.3879	0.000739243	0.00281263
PP_1778	lipopolysaccharide ABC transporter permease CDS	1023.51	-0.639185	0.188888	11.3681	0.000747172	0.00284081
PP_3428	TPR repeat-containing protein CDS	79.6698	-1.13753	0.335499	11.3652	0.000748336	0.00284326
PP_0960	mlaD CDS	552.289	-0.60002	0.177615	11.3593	0.000750718	0.00285032
PP_0401	rsmA CDS	111.73	-0.813781	0.24168	11.3569	0.000751683	0.00285201
PP_4626	cidA CDS	579.81	-4.66285	1.19013	11.3536	0.00075301	0.00285506
PP_0460	rpsC CDS	5029	0.518532	0.153572	11.3433	0.000757191	0.00286891
PP_1478	xenobiotic reductase CDS	269.103	0.702892	0.209008	11.3234	0.000765348	0.00289781
PP_1584	hypothetical protein CDS	137.148	-2.13383	0.61168	11.2858	0.000781003	0.00295503
PP_5620	hypothetical protein CDS	2967.75	-1.01189	0.29827	11.2828	0.000782304	0.0029579
PP_0742	hypothetical protein CDS	312.721	-0.747408	0.221772	11.2799	0.000783502	0.00296038
PP_2320	hypothetical protein CDS	650.61	0.600747	0.178548	11.2651	0.000789797	0.0029821
PP_2258	sensory box protein CDS	159.088	-0.747923	0.222788	11.2581	0.000792772	0.00299126
PP_0243	gshA CDS	874.932	0.582565	0.173315	11.2423	0.000799541	0.00301472
PP_5641	hypothetical protein CDS	1408.64	0.82784	0.245315	11.241	0.000800118	0.00301481
PP_5135	ABC transporter substrate-binding protein CDS	70.2748	-0.88182	0.264394	11.2147	0.000811537	0.00305573
PP_0275	hypothetical protein CDS	29.8056	1.15858	0.360669	11.2101	0.000813555	0.0030591
PP_3597	amino acid ABC transporter ATP-binding protein CDS	21.0646	-1.3532	0.410007	11.2105	0.000813361	0.0030591
PP_1992	asd CDS	443.446	-0.736443	0.219171	11.2	0.000817968	0.00307358
PP_1605	rnhB CDS	156.187	-0.978005	0.290482	11.1952	0.000820084	0.00307941
PP_4615	membrane protein CDS	62.9514	-1.11078	0.331125	11.1897	0.000822518	0.00308642
PP_1754	hypothetical protein CDS	578.337	0.813986	0.242321	11.1748	0.000829171	0.00310925
PP_2137	pcaF-II CDS	417.777	0.666458	0.198896	11.1732	0.000829859	0.00310969
PP_0418	estP CDS	182.938	-0.834313	0.24892	11.1655	0.000833314	0.00312016
PP_1297	yhdW CDS	796.876	0.709006	0.211388	11.1633	0.000834326	0.00312016
PP_5400	hypothetical protein CDS	5589.64	1.07564	0.318377	11.1632	0.000834368	0.00312016
PP_1668	hda CDS	321.431	-0.660034	0.197203	11.1609	0.00083539	0.00312027
PP_4927	cyaB CDS	108.111	0.93899	0.2824	11.1606	0.000835541	0.00312027
PP_1030	hypothetical protein CDS	452.955	0.715128	0.213602	11.1455	0.000842366	0.00314361
PP_0786	trxB CDS	243.123	1.07588	0.319408	11.1357	0.000846818	0.00315806
PP_2944	sensor histidine kinase CDS	316.061	-0.987829	0.293897	11.1256	0.00085144	0.00317313
PP_4284	transporter CDS	34.6164	-1.12979	0.341358	11.1094	0.000858922	0.00319883
PP_2445	membrane protein CDS	60.7285	1.14595	0.345478	11.1026	0.000862054	0.0032083
PP_4064	ivd CDS	144.203	0.741163	0.223821	11.0942	0.00086596	0.00321915
PP_5318	ubiA CDS	102.006	-0.937754	0.280842	11.0938	0.00086615	0.00321915
PP_0377	pqqD-I CDS	40.1893	1.04538	0.321779	11.0859	0.000869856	0.00323069
PP_4904	motB CDS	308.261	-0.564946	0.169731	11.0834	0.000871031	0.00323069
PP_5357	pdxY CDS	250.492	-1.40172	0.414162	11.0839	0.000870813	0.00323069
PP_3107	hypothetical protein CDS	56.6756	-0.897288	0.271431	11.0685	0.000878077	0.00325461
PP_1732	minE CDS	132.715	1.01454	0.304933	11.0624	0.000880939	0.003263
PP_1144	membrane protein CDS	166.577	-0.93839	0.280876	11.0499	0.000886925	0.00328295
PP_1993	fimV CDS	823.988	0.733574	0.219643	11.0477	0.000887958	0.00328454
PP_0006	oxaA CDS	407.639	-0.833077	0.249244	11.0419	0.000890765	0.00328896
PP_1262	LysR family transcriptional regulator CDS	286.039	0.7588	0.22769	11.0416	0.000890909	0.00328896
PP_2733	membrane protein CDS	14.8784	-2.62221	0.769906	11.0415	0.000890962	0.00328896
PP_1116	resolvase family site-specific recombinase CDS	545.212	1.63574	0.481663	11.0082	0.000907111	0.00334631
PP_4479	astA-I CDS	113.655	-0.99284	0.297967	11.0019	0.000910185	0.00335539
PP_4270	hypothetical protein CDS	203.303	-0.917208	0.275068	10.9948	0.000913696	0.00336606
PP_0581	3-oxoacyl-ACP reductase CDS	69.7529	0.862203	0.265154	10.9485	0.000936802	0.00344742
PP_1381	pcaC CDS	226.59	0.690723	0.208641	10.948	0.000937045	0.00344742
PP_3497	ydcP CDS	655.704	-0.587108	0.177187	10.9279	0.000947255	0.00348263
PP_4330	toxin-like protein CDS	296.448	-0.782036	0.235627	10.9217	0.000950446	0.00349201
PP_4425	amino acid ABC transporter ATP-binding protein CDS	37.6715	-1.04865	0.32055	10.9097	0.000956618	0.00351232
PP_0082	trpA CDS	333.156	-0.5439	0.1648	10.8974	0.000962986	0.00353332
PP_0175	transcriptional regulator CDS	72.5086	1.09065	0.333047	10.8794	0.000972403	0.00356311
PP_0757	hypothetical protein CDS	133.083	0.882841	0.268222	10.8794	0.000972411	0.00356311
PP_2736	hypothetical protein CDS	126.341	-0.896798	0.27109	10.8669	0.000978966	0.00358472
PP_2512	folEA-II CDS	130.38	-1.40403	0.4194	10.8537	0.000985959	0.00360791
PP_5561	hypothetical protein CDS	42.5345	-1.01868	0.310872	10.8477	0.000989159	0.00361719
PP_1616	frmA CDS	399.576	0.562034	0.170777	10.8375	0.000994669	0.00363388
PP_1826	isochorismatase family hydrolase CDS	306.322	0.812827	0.246028	10.8367	0.000995054	0.00363388
PP_1436	pdxJ CDS	341.007	0.782338	0.236656	10.8325	0.000997357	0.00363985
PP_1517	RND family transporter CDS	353.759	-0.580421	0.176273	10.8253	0.00100122	0.0036515
PP_3988	hypothetical protein CDS	3804.98	-0.939131	0.283175	10.8114	0.00100877	0.0036766
PP_3004	hypothetical protein CDS	173.591	-0.895504	0.271264	10.7987	0.00101573	0.00369949
PP_5356	vdlD CDS	128.981	0.958433	0.290684	10.7853	0.00102307	0.00372374
PP_2186	formate dehydrogenase subunit delta CDS	7.03857	-2.30481	0.720071	10.7522	0.00104158	0.00378858
PP_2470	pheT CDS	2175.68	0.543386	0.165354	10.7402	0.00104832	0.00381055
PP_0628	hypothetical protein CDS	105.315	-0.896765	0.273244	10.7374	0.00104991	0.00381379
PP_4067	mccA CDS	80.0487	-0.758054	0.233102	10.7181	0.00106093	0.00384926
PP_4801	lipB CDS	289.103	-0.844674	0.256601	10.7166	0.00106179	0.00384926
PP_5725	hypothetical protein CDS	83.0905	-0.827935	0.253659	10.7169	0.0010616	0.00384926
PP_3306	hypothetical protein CDS	14.586	1.65547	0.536508	10.7134	0.00106362	0.00385333
PP_3442	hypothetical protein CDS	721.21	-0.993458	0.300939	10.7069	0.00106736	0.00386432
PP_3595	amino acid ABC transporter permease CDS	34.7146	-1.05049	0.324298	10.704	0.00106901	0.00386773
PP_2012	ppnK CDS	127.47	0.740918	0.227742	10.701	0.00107079	0.0038716
PP_4290	uacT CDS	31.6523	-1.10969	0.343071	10.698	0.00107253	0.00387256
PP_4806	mrdB CDS	220.882	-0.641987	0.196225	10.6986	0.00107215	0.00387256
PP_5685	hypothetical protein CDS	309.956	0.641055	0.195949	10.6968	0.00107319	0.00387256
PP_3030	hypothetical protein CDS	53.5779	-0.96928	0.297357	10.688	0.00107833	0.00388853
PP_5407	TnsD-like transposition protein CDS	169.938	-0.819087	0.250041	10.6756	0.00108559	0.00391214
PP_2107	hypothetical protein CDS	229.185	-1.89758	0.563117	10.6735	0.0010868	0.00391391
PP_0480	rplQ CDS	349.492	0.618406	0.189348	10.6541	0.0010983	0.0039527
PP_3525	hypothetical protein CDS	268.502	0.849127	0.259099	10.6387	0.00110747	0.00398311
PP_0121	thrB CDS	723.567	-0.840839	0.2563	10.6334	0.00111061	0.00398914
PP_5461	hypothetical protein CDS	1353.03	-0.811062	0.247215	10.6337	0.00111044	0.00398914
PP_1407	sulfate transporter CDS	112.218	-1.33806	0.405435	10.6255	0.00111541	0.00400373
PP_1228	methyl-accepting chemotaxis transducer CDS	23.0806	1.74506	0.544018	10.6139	0.00112242	0.00402625
PP_3876	hypothetical protein CDS	33.0046	-1.17404	0.362299	10.6101	0.00112474	0.0040307
PP_5284	hypothetical protein CDS	67.5899	-0.866455	0.267065	10.6094	0.00112514	0.0040307
PP_1215	ruvC CDS	235.026	-0.868889	0.265343	10.6054	0.00112757	0.00403412
PP_5130	pchP CDS	63.7338	1.05766	0.327904	10.6058	0.00112735	0.00403412
PP_3761	two-component system sensor histidine kinase/response regulator CDS	807.038	0.51801	0.159026	10.5817	0.00114215	0.0040836
PP_1445	oprB-II CDS	71.1954	-1.18676	0.362685	10.5796	0.00114345	0.00408557
PP_1329	rsmH CDS	457.057	0.731074	0.224152	10.5778	0.00114451	0.00408669
PP_0001	parB CDS	922.348	-0.574345	0.176147	10.5733	0.00114735	0.00409412
PP_5384	copS CDS	1279.97	-1.05059	0.31991	10.5646	0.00115272	0.00411061
PP_2554	quiC CDS	72.7336	0.855274	0.267416	10.5385	0.00116914	0.00416643
PP_1299	yhdY CDS	245.509	-0.71166	0.218731	10.5349	0.00117142	0.00417185
PP_5487	hypothetical protein CDS	2239.17	-0.784341	0.240422	10.5174	0.00118257	0.0042088
PP_2872	eamA CDS	509.581	-1.16492	0.355193	10.4971	0.00119563	0.0042525
PP_0020	hypothetical protein CDS	1197.57	0.486107	0.149831	10.4918	0.00119906	0.00426194
PP_5315	rubA CDS	258.134	0.954541	0.292949	10.4749	0.00121005	0.00429819
PP_5258	amaB CDS	64.5909	1.05138	0.327929	10.4695	0.00121361	0.00430805
PP_2241	MFS transporter CDS	36.2015	-1.10098	0.341949	10.4605	0.00121957	0.00432639
PP_0505	hypothetical protein CDS	81.3308	-0.831599	0.257972	10.459	0.00122053	0.00432698
PP_4187	lpdG CDS	3371.83	-0.650598	0.200427	10.4504	0.0012262	0.00434426
PP_1011	glk CDS	1819.2	-0.613616	0.189171	10.447	0.00122851	0.00434962
PP_2722	hypothetical protein CDS	223.441	1.09066	0.335633	10.4134	0.00125101	0.00442641
PP_0055	transcriptional regulator CDS	105.101	0.825709	0.257907	10.3804	0.00127357	0.00450106
PP_1885	hypothetical protein CDS	71.0623	0.886246	0.278041	10.3802	0.00127376	0.00450106
PP_2867	pyridine nucleotide-disulphide oxidoreductase family protein CDS	98.6749	0.744312	0.234126	10.3657	0.00128381	0.00453362
PP_0661	transcriptional regulator AmpR CDS	32.0552	1.26426	0.400891	10.3536	0.00129221	0.00456035
PP_3146	oxidoreductase CDS	40.3106	-1.08165	0.338186	10.3371	0.00130381	0.00459831
PP_0194	algP CDS	2355.88	0.484433	0.150416	10.3298	0.00130899	0.00461359
PP_2873	hypothetical protein CDS	152.509	0.834074	0.259938	10.3191	0.00131657	0.00463732
PP_4245	pvdY CDS	779.823	-1.3852	0.423748	10.3146	0.00131983	0.0046458
PP_0646	hypothetical protein CDS	147.08	-0.708516	0.220761	10.308	0.00132452	0.00465929
PP_2681	pqqD-II CDS	11.2073	1.90674	0.633707	10.3063	0.00132579	0.00466076
PP_3553	AMP-binding domain-containing protein CDS	60.4423	1.01419	0.319878	10.2881	0.00133889	0.00470379
PP_4212	pvdP CDS	62.8657	-1.54129	0.474114	10.2833	0.0013424	0.00471308
PP_3316	chaperone-associated ATPase CDS	95.2219	0.829063	0.260054	10.2661	0.00135495	0.00475408
PP_1934	hypothetical protein CDS	151.478	0.840606	0.262677	10.2575	0.00136126	0.00477011
PP_3534	LysR family transcriptional regulator CDS	60.9292	-0.895155	0.280796	10.2583	0.00136071	0.00477011
PP_1093	electron transport complex protein CDS	58.7133	-0.899133	0.282029	10.2563	0.00136217	0.00477021
PP_2324	aroF-I CDS	550.459	0.802768	0.249293	10.2519	0.00136541	0.0047785
PP_4031	nhaB CDS	158.16	-0.685942	0.214389	10.2485	0.00136793	0.00478423
PP_1371	pctA CDS	657.61	-0.725742	0.22577	10.2441	0.00137126	0.00479282
PP_2318	tesA CDS	97.3289	0.726623	0.230219	10.2391	0.00137493	0.00480258
PP_5354	hypothetical protein CDS	1386.35	0.572652	0.178621	10.2192	0.00138984	0.00485154
PP_1025	leuA CDS	4385.28	0.870154	0.270332	10.2115	0.0013957	0.00486887
PP_1694	rmuC CDS	103.016	0.757415	0.238529	10.2076	0.00139867	0.00487612
PP_1115	lipoprotein CDS	380.261	-0.983841	0.305587	10.1876	0.00141388	0.00492576
PP_4345	GntR family transcriptional regulator CDS	2106.02	-1.19125	0.368176	10.1865	0.00141471	0.00492576
PP_1411	GGDEF domain-containing protein CDS	228.046	0.643705	0.201912	10.1818	0.00141836	0.00493532
PP_1568	hypothetical protein CDS	520.573	-3.79363	1.06614	10.1558	0.00143849	0.00500218
PP_4108	4-aminobutyrate aminotransferase CDS	47.1013	-0.891197	0.282221	10.1506	0.00144257	0.00501315
PP_3629	hypothetical protein CDS	89.0843	0.93512	0.295459	10.1371	0.00145313	0.00504666
PP_0145	yjbB CDS	287.173	0.799289	0.250674	10.1193	0.00146727	0.00509252
PP_3382	gluconate 2-dehydrogenase cytochrome c subunit CDS	166.833	1.14443	0.356335	10.1016	0.00148144	0.00513843
PP_0508	hypothetical protein CDS	71.1243	1.01366	0.320605	10.0743	0.00150353	0.00521173
PP_3913	hypothetical protein CDS	31.3227	-1.0671	0.339111	10.0686	0.00150819	0.00522455
PP_1067	sensor histidine kinase CDS	626.553	-0.682598	0.214318	10.0665	0.00150994	0.00522729
PP_2032	ATPase CDS	153.161	0.754112	0.238248	10.0602	0.00151503	0.0052416
PP_4718	ftsH CDS	6046.72	0.641459	0.201594	10.0452	0.00152743	0.00528114
PP_1394	acetolactate synthase large subunit CDS	78.3889	0.768481	0.246351	10.0426	0.00152963	0.00528541
PP_4508	AraC family transcriptional regulator CDS	138.796	-0.717949	0.226698	10.0366	0.00153457	0.00529913
PP_4545	beta-ketodecanoyl-ACP synthase CDS	521.06	0.524724	0.165671	10.0316	0.00153873	0.00531014
lysY	lysY	1646.21	0.721862	0.226991	10.0199	0.00154862	0.00534087
PP_2314	hypothetical protein CDS	194.152	0.716836	0.226458	10.0171	0.00155094	0.00534212
PP_3559	glycine betaine ABC transporter permease CDS	50.9205	-1.13364	0.357191	10.0178	0.00155035	0.00534212
PP_0525	B12 family TonB-dependent receptor CDS	259.684	0.802073	0.252998	10.0107	0.00155636	0.00535741
PP_3766	gloA CDS	217.367	-0.775927	0.244506	10.0017	0.00156395	0.00538015
PP_0575	membrane protein CDS	342.633	-1.4142	0.439551	9.99323	0.00157116	0.00539693
PP_1619	truD CDS	675.912	-0.613234	0.193406	9.9928	0.00157153	0.00539693
PP_2413	GGDEF domain-containing protein CDS	114.091	-0.716201	0.227026	9.99249	0.0015718	0.00539693
PP_1673	cobB CDS	43.3124	-1.16954	0.369841	9.98599	0.00157736	0.00541262
PP_1556	hypothetical protein CDS	48.1986	-1.9338	0.596081	9.97813	0.00158411	0.00543236
PP_3138	VirK domain-containing protein CDS	150.511	-0.624736	0.198439	9.96428	0.00159607	0.00546918
PP_5419	atpB CDS	2949.84	-1.3022	0.405887	9.96338	0.00159685	0.00546918
PP_4817	MaoC domain-containing protein CDS	178.896	1.27119	0.398787	9.9585	0.00160109	0.00548026
PP_2856	hypothetical protein CDS	90.4065	0.788093	0.251662	9.94569	0.00161226	0.00551505
PP_2768	branched-chain amino acid ABC transporter permease CDS	197.578	-0.897336	0.283326	9.9291	0.00162686	0.00556149
PP_3821	galU CDS	4842.44	1.05463	0.331168	9.92437	0.00163104	0.00557231
PP_5238	hypothetical protein CDS	69.4751	-0.770454	0.246285	9.91132	0.00164265	0.00560845
PP_2244	TauE-like transmembrane protein CDS	298.934	-1.20168	0.377529	9.87426	0.00167607	0.00571897
PP_1309	hypothetical protein CDS	838.482	0.712461	0.226008	9.85568	0.00169308	0.00576981
PP_1523	hypothetical protein CDS	182.969	-0.689286	0.219421	9.85577	0.001693	0.00576981
PP_0092	putative lipoprotein CDS	74.9605	0.892386	0.287003	9.84978	0.00169852	0.00578471
PP_2358	putative Type 1 pili subunit CsuA/B protein CDS	101.901	-1.37602	0.432998	9.84259	0.00170517	0.00580376
PP_2054	ybhD CDS	68.9686	0.926257	0.29785	9.83011	0.00171678	0.00583783
PP_4262	ccoS CDS	52.4775	1.05152	0.338861	9.82953	0.00171732	0.00583783
PP_1565	HK97 family portal protein CDS	523.404	-3.70177	1.06221	9.82293	0.0017235	0.00585516
PP_2694	aldehyde dehydrogenase family protein CDS	18.4951	1.34494	0.453443	9.81409	0.0017318	0.0058797
PP_0942	pmbA CDS	235.111	0.575984	0.18441	9.81132	0.00173441	0.00588349
PP_2462	hypothetical protein CDS	336.803	1.50245	0.469916	9.81048	0.0017352	0.00588349
PP_2517	gllP CDS	18.2541	1.48844	0.494125	9.80948	0.00173615	0.00588349
PP_3367	hypothetical protein CDS	42.1086	0.962485	0.315695	9.80506	0.00174032	0.00589398
PP_2172	hypothetical protein CDS	34.628	1.08966	0.356098	9.80055	0.0017446	0.0059048
PP_0767	LuxR family transcriptional regulator CDS	150.777	0.782676	0.250545	9.7941	0.00175073	0.00592023
PP_4427	amino acid ABC transporter permease CDS	80.3282	-1.15268	0.366084	9.79347	0.00175133	0.00592023
PP_2460	Nuh CDS	135.128	-0.621121	0.199392	9.7845	0.00175989	0.00594549
PP_0099	hypothetical protein CDS	129.549	1.23946	0.392316	9.77013	0.00177369	0.00598842
PP_0745	uraA CDS	260.968	-1.00246	0.318395	9.74365	0.00179944	0.00607156
PP_3319	GGDEF domain-containing sensory box protein CDS	532.498	0.62678	0.200505	9.7361	0.00180684	0.00609277
PP_0257	fdhD CDS	108.623	1.09313	0.349843	9.72962	0.00181322	0.00610674
PP_4289	membrane protein CDS	120.829	0.68327	0.221161	9.73074	0.00181211	0.00610674
PP_2806	TetR family transcriptional regulator CDS	100.398	0.941569	0.301446	9.72121	0.00182154	0.00613045
PP_4836	hypothetical protein CDS	92.0435	-0.793508	0.254916	9.72023	0.00182251	0.00613045
PP_1975	EmrB/QacA family drug resistance transporter CDS	88.332	-0.719984	0.232159	9.70372	0.00183895	0.00618196
PP_4118	membrane protein CDS	275.291	-1.10679	0.351968	9.68732	0.00185544	0.00623355
PP_4302	urea transporter CDS	51.8292	-0.901302	0.291327	9.66593	0.00187717	0.00630266
PP_1289	DUF328 domain-containing protein CDS	120.766	0.802143	0.258109	9.66378	0.00187936	0.00630616
PP_4380	flgL CDS	436.549	-0.598028	0.19198	9.66261	0.00188057	0.00630631
PP_3292	membrane protein CDS	49.0252	-0.857734	0.278116	9.66089	0.00188232	0.00630832
PP_4863	livF-II CDS	128.116	-0.928445	0.297497	9.65233	0.00189111	0.0063339
PP_5626	repressor-like DNA-binding domain-containing protein CDS	175.49	-0.654988	0.210887	9.64771	0.00189587	0.00634594
PP_3960	TetR family transcriptional regulator CDS	102.562	0.708755	0.230923	9.64638	0.00189725	0.00634667
PP_2330	hypothetical protein CDS	342.177	-0.615812	0.198215	9.62014	0.00192455	0.00643403
PP_4946	putP CDS	135.003	-0.749442	0.241649	9.61163	0.00193349	0.00645995
PP_0863	hypothetical protein CDS	62.1797	-1.04423	0.336441	9.60099	0.00194472	0.00649351
PP_2974	sulfatase CDS	128.196	0.731765	0.237441	9.59431	0.00195181	0.0065132
PP_5084	mrcA CDS	574.313	-0.582226	0.187641	9.58178	0.00196517	0.00655378
PP_0827	ptxC CDS	79.4492	-0.827022	0.267689	9.57846	0.00196873	0.00656165
PP_1415	membrane protein CDS	30.9404	-1.02458	0.334762	9.57525	0.00197218	0.00656913
PP_0983	membrane protein CDS	173.255	-0.698988	0.225721	9.57101	0.00197674	0.0065803
PP_3621	iorA-II CDS	112.033	0.773287	0.251624	9.56443	0.00198384	0.0065999
PP_3125	Cro/CI family transcriptional regulator CDS	404.209	-0.891428	0.286366	9.55798	0.00199082	0.00661102
PP_5437	hypothetical protein CDS	38.8574	-1.22148	0.395011	9.55904	0.00198967	0.00661102
PP_5485	GNAT family acetyltransferase CDS	205.668	0.598733	0.194397	9.55847	0.00199029	0.00661102
PP_2510	hypothetical protein CDS	44.7709	-1.07827	0.349656	9.55386	0.00199529	0.00662183
PP_5719	betI CDS	277.568	0.598819	0.1942	9.53188	0.00201933	0.00669754
PP_4640	hypothetical protein CDS	100.384	0.796583	0.259714	9.52022	0.0020322	0.00673615
PP_3365	acetolactate synthase CDS	358.84	0.826808	0.26644	9.51836	0.00203427	0.00673889
PP_4272	membrane protein CDS	55.7835	-1.01287	0.32838	9.50351	0.0020508	0.00678953
PP_0361	competence protein ComF CDS	34.3376	-1.19599	0.389028	9.48301	0.00207384	0.00686165
PP_5246	kefB-III CDS	70.9043	-0.761465	0.24872	9.47272	0.0020855	0.00689604
PP_2341	queD CDS	114.958	0.687483	0.225469	9.46443	0.00209495	0.00692311
PP_2065	multidrug RND transporter CDS	88.1731	0.736613	0.242463	9.45254	0.00210857	0.0069639
PP_1855	hypothetical protein CDS	133.311	0.734715	0.239768	9.44717	0.00211475	0.00698009
PP_2396	hypothetical protein CDS	405.291	0.700418	0.22743	9.44198	0.00212074	0.00699564
PP_0297	tdcG-I CDS	40.4476	1.02038	0.340479	9.43764	0.00212577	0.00700796
PP_0733	prfA CDS	398.655	-0.644815	0.209483	9.42924	0.00213553	0.00703591
PP_2456	rbsC CDS	57.5397	-0.952629	0.310516	9.42803	0.00213694	0.00703628
PP_1246	hypothetical protein CDS	347.385	-0.737906	0.239343	9.42457	0.00214097	0.00704532
PP_5665	McbA family microcin B17-like processing protein CDS	12.2676	-1.51091	0.499915	9.4164	0.00215053	0.00707252
PP_3551	LuxR family transcriptional regulator CDS	40.825	1.04057	0.346746	9.41472	0.0021525	0.00707472
PP_3013	hypothetical protein CDS	95.8873	0.758741	0.250067	9.40157	0.002168	0.00712137
PP_1160	asparaginase family protein CDS	49.9862	0.984311	0.327042	9.39806	0.00217215	0.00713073
PP_2606	hypothetical protein CDS	11.0018	1.70412	0.596692	9.39692	0.0021735	0.00713086
PP_0491	fdoI CDS	357.612	-0.831414	0.269688	9.39026	0.00218141	0.00715251
PP_3990	yccA CDS	1350.52	0.804645	0.261028	9.3879	0.00218423	0.00715744
PP_2942	two-component system response regulator CDS	410.531	-1.42308	0.456569	9.36804	0.00220802	0.00723106
PP_1803	wbpV CDS	91.9274	-0.729073	0.239257	9.36309	0.00221398	0.00724624
PP_2708	hypothetical protein CDS	63.9612	1.44144	0.466414	9.36177	0.00221558	0.00724714
PP_5192	gcvP-II CDS	364.428	-0.82404	0.268001	9.35547	0.00222321	0.00726773
PP_0762	hprA CDS	55.8675	0.824229	0.274778	9.35386	0.00222516	0.00726975
PP_2522	transposase CDS	182.631	0.610261	0.200503	9.3462	0.00223448	0.00729582
PP_0727	hypothetical protein CDS	72.0336	0.812379	0.269331	9.33234	0.00225144	0.00734681
PP_4140	ldcC CDS	205.709	-0.632877	0.207136	9.32879	0.00225582	0.00735669
PP_2808	oxidoreductase CDS	26.0826	1.13606	0.388019	9.32019	0.00226643	0.00738688
PP_1801	wbpY CDS	236.478	-0.741092	0.242198	9.3034	0.0022873	0.00745044
PP_1338	murC CDS	372.812	-0.62837	0.205608	9.29773	0.00229438	0.00746907
PP_1567	capsid protein CDS	1922.17	-3.39196	1.01387	9.29411	0.00229892	0.00747937
PP_0373	yqaE CDS	614.675	-0.953695	0.310441	9.28606	0.00230904	0.00750781
PP_4675	msrQ CDS	34.9811	1.08473	0.365122	9.28087	0.0023156	0.00752465
PP_4993	gshB CDS	219.767	0.871559	0.284634	9.27313	0.0023254	0.00755201
PP_2169	dusA CDS	200.251	0.753947	0.247098	9.25644	0.00234668	0.0076166
PP_2087	cmpX CDS	1883.63	-0.689452	0.225675	9.24775	0.00235785	0.00764829
PP_2188	tRNA 2-methylthio-N6-isopentenyl adenosine(37) hydroxylase MiaE CDS	108.212	-1.29215	0.419626	9.24377	0.00236298	0.00766038
PP_3579	membrane protein CDS	29.3459	-0.998992	0.333082	9.24081	0.00236681	0.00766823
PP_0494	selB CDS	144.198	-0.645963	0.212941	9.23521	0.00237405	0.00768256
PP_2831	fucD CDS	41.2977	0.929792	0.315111	9.23626	0.00237269	0.00768256
PP_4215	pvdO CDS	53.9996	-2.18839	0.696155	9.22899	0.00238213	0.00770414
PP_4151	excisionase domain-containing protein CDS	317.728	0.95756	0.313691	9.20062	0.00241933	0.00781783
PP_4258	ccoP-II CDS	339.522	-0.635038	0.208955	9.2	0.00242015	0.00781783
PP_1579	hypothetical protein CDS	418.713	-1.84307	0.589504	9.19109	0.00243196	0.00785135
PP_3321	hypothetical protein CDS	24.7809	1.23802	0.420877	9.17211	0.00245731	0.00792849
PP_4244	pvdS CDS	91.9112	-1.57137	0.509752	9.16511	0.00246672	0.00795416
PP_5035	hutC CDS	90.8404	0.937508	0.30926	9.16123	0.00247197	0.00796636
PP_4364	anti-sigma F factor antagonist CDS	97.6599	-1.22401	0.400823	9.15572	0.00247942	0.00798566
PP_4383	flgI CDS	108.549	-0.701172	0.232384	9.1482	0.00248963	0.00801382
PP_2715	arsH CDS	23.0614	1.33257	0.454164	9.14496	0.00249404	0.00802328
PP_4919	nudF CDS	557.114	0.62039	0.204716	9.14308	0.00249661	0.00802681
PP_0856	lipoprotein CDS	1030.14	-0.511473	0.168882	9.13252	0.00251105	0.00806848
PP_3137	group 2 family glycosyl transferase CDS	191.16	-0.651005	0.215465	9.11682	0.00253269	0.00813324
PP_4006	ate CDS	706.498	1.20532	0.394256	9.10996	0.00254222	0.00815903
PP_2550	transcriptional regulator CDS	1346.31	0.924651	0.304024	9.09832	0.00255845	0.00820629
PP_0286	mutY CDS	251.982	-0.77667	0.256504	9.09077	0.00256902	0.00823536
PP_2034	membrane protein CDS	24.8142	1.12582	0.389065	9.07358	0.00259328	0.00830825
PP_1457	purT CDS	400.145	0.541155	0.179814	9.05685	0.00261713	0.00837973
PP_0613	amidase family protein CDS	47.8627	-0.987004	0.329554	9.03502	0.00264856	0.00846715
PP_1007	transmembrane sensor CDS	146.888	0.790558	0.263077	9.03466	0.00264909	0.00846715
PP_2738	putative Transcriptional regulator CDS	41.1182	-1.10018	0.366146	9.03648	0.00264644	0.00846715
PP_2943	cytochrome c551 peroxidase CDS	88.345	-0.991155	0.328389	9.03082	0.00265466	0.00847998
PP_1420	tctD CDS	53.4441	0.900311	0.304067	9.01464	0.00267826	0.00854538
PP_5545	hypothetical protein CDS	104.234	0.947502	0.315793	9.01472	0.00267814	0.00854538
PP_1209	cold-shock protein CDS	299.798	0.778425	0.258551	9.0017	0.00269729	0.00860107
PP_0180	cytochrome c family protein CDS	280.04	-0.721528	0.239846	8.99478	0.00270752	0.00862865
PP_5111	ftsY CDS	1911.37	-0.517418	0.172256	8.97759	0.00273311	0.00870512
PP_5373	Rieske 2Fe-2S family protein CDS	105.576	0.743242	0.250139	8.976	0.00273549	0.00870761
PP_0065	trkA CDS	290.242	-0.585909	0.195383	8.9747	0.00273744	0.00870873
PP_0743	yfcH CDS	522.815	-0.759715	0.252377	8.96791	0.00274763	0.00873097
PP_1786	glycosyl transferase CDS	7730.5	-0.593399	0.197468	8.96808	0.00274737	0.00873097
PP_5607	membrane protein CDS	66.6586	-0.786092	0.264138	8.94157	0.00278753	0.0088526
PP_4205	mqsR CDS	1258.61	0.448281	0.149797	8.93131	0.00280324	0.00889731
PP_2973	dgkA-II CDS	28.3325	1.1544	0.399567	8.92573	0.00281181	0.00891934
PP_0606	ispH CDS	426.575	-0.694274	0.231582	8.9224	0.00281695	0.00893042
PP_3533	ornithine cyclodeaminase CDS	44.1132	1.00214	0.34175	8.91823	0.00282337	0.0089456
PP_3748	glcG CDS	6.65646	-2.47194	0.842336	8.9087	0.00283816	0.00898723
PP_0935	mreD CDS	78.0595	-1.15103	0.383017	8.89883	0.00285353	0.00903066
PP_3972	short-chain dehydrogenase/reductase family oxidoreductase CDS	369.638	-0.766191	0.25582	8.89442	0.00286044	0.00904728
PP_5396	transposase CDS	125.186	-0.688101	0.231063	8.88735	0.00287153	0.00907711
PP_4686	putative lipoprotein CDS	63.8826	0.756736	0.259282	8.85548	0.0029221	0.00923161
PP_1639	SprT family protein CDS	161.982	-0.657353	0.220984	8.85257	0.00292677	0.00924099
PP_0940	tldD CDS	557.849	0.486626	0.163542	8.84846	0.00293336	0.00925647
PP_2049	alcohol dehydrogenase CDS	20.6486	1.19092	0.419958	8.84211	0.00294358	0.00928334
PP_5126	HDOD domain-containing protein CDS	239.019	0.68198	0.228986	8.8402	0.00294667	0.00928771
PP_0693	hypothetical protein CDS	591.362	-0.590578	0.198162	8.83573	0.00295389	0.00930508
PP_3197	glyoxalase family protein CDS	5.20792	-2.37069	0.822987	8.8317	0.00296043	0.00932031
PP_5536	conserved protein of unknown function with RHS repeat-associated core domain CDS	757.766	-0.786315	0.263191	8.83003	0.00296314	0.00932346
PP_2988	alcohol dehydrogenase CDS	47.0479	0.885261	0.303856	8.82015	0.00297922	0.00936867
PP_5334	membrane protein CDS	62.1709	-0.835835	0.282702	8.81209	0.00299241	0.0094047
PP_5625	hypothetical protein CDS	81.9294	0.896491	0.303264	8.803	0.00300736	0.00944625
PP_2624	hypothetical protein CDS	5.08533	2.50402	0.981224	8.80121	0.00301031	0.00945008
PP_4354	fliQ CDS	57.3197	-0.851659	0.28854	8.77585	0.00305244	0.00957684
PP_0279	hypothetical protein CDS	27.1934	-1.0385	0.355441	8.76852	0.00306474	0.00960953
PP_0883	opdP CDS	230.941	-0.703809	0.237029	8.76754	0.00306639	0.00960953
PP_4483	hisP CDS	323.82	-0.59438	0.2005	8.75977	0.00307948	0.00964502
PP_0271	gltR-I CDS	52.2562	1.45534	0.487435	8.75478	0.00308791	0.00966588
PP_4198	OmpA family protein CDS	206.268	0.638692	0.215905	8.75065	0.00309492	0.00968228
PP_2912	hypothetical protein CDS	205.778	0.93734	0.314832	8.74331	0.0031074	0.00971576
PP_1065	glmP CDS	16.3213	-1.32622	0.454514	8.72917	0.00313158	0.00978575
PP_1470	hom CDS	1200.35	0.843965	0.283967	8.7122	0.00316087	0.00987162
PP_1990	transposase CDS	178.524	0.649098	0.220232	8.69168	0.00319665	0.009974
PP_4590	ycgL CDS	83.7822	-0.699081	0.238403	8.69131	0.00319731	0.009974
PP_5481	hypothetical protein CDS	245.489	0.979106	0.330032	8.68494	0.0032085	0.0100032
PP_2425	AraC family transcriptional regulator CDS	83.4004	0.811945	0.278203	8.65664	0.00325871	0.0101539
PP_1492	two-component system sensor histidine kinase/response regulator CDS	376.843	-0.503866	0.171271	8.64936	0.00327176	0.0101888
PP_1204	lipoprotein CDS	442.942	-0.564955	0.191789	8.64478	0.00328	0.0102023
PP_4792	hypothetical protein CDS	77.1652	0.965658	0.32818	8.64387	0.00328164	0.0102023
PP_4857	yhjG CDS	302.845	0.80722	0.273712	8.64382	0.00328172	0.0102023
PP_2805	ethA CDS	31.8052	1.04501	0.365011	8.63804	0.00329216	0.0102289
PP_4978	hypothetical protein CDS	159.231	0.883914	0.300361	8.62128	0.00332258	0.0103176
PP_2328	cysH CDS	509.851	0.4791	0.163131	8.62007	0.0033248	0.0103186
PP_0133	algB CDS	279.013	0.909648	0.308506	8.60523	0.00335199	0.0103971
PP_1184	dienelactone hydrolase family protein CDS	317.952	0.523705	0.178825	8.60308	0.00335595	0.0104035
PP_5184	spuI CDS	549.49	0.480417	0.163853	8.59396	0.0033728	0.0104497
PP_5242	GAF domain-containing sensor histidine kinase CDS	121.267	-0.676321	0.231114	8.58929	0.00338146	0.0104706
PP_3297	hypothetical protein CDS	78.6333	-0.742062	0.254044	8.58616	0.00338728	0.0104827
PP_1514	hypothetical protein CDS	704.89	-0.591151	0.201453	8.56557	0.00342581	0.0105959
PP_4207	hypothetical protein CDS	96.5814	0.743449	0.256431	8.55771	0.00344061	0.0106357
PP_3496	endoribonuclease L-PSP CDS	153.192	-0.758959	0.259319	8.53914	0.00347591	0.0107387
PP_2114	transposase CDS	182.655	0.624744	0.2146	8.5218	0.00350917	0.0108353
PP_4921	NCS1 family transporter CDS	171.061	-0.720162	0.246235	8.51906	0.00351447	0.0108455
PP_2080	gdhB CDS	1184.05	-0.593116	0.202593	8.5148	0.00352269	0.0108648
PP_1679	cobU CDS	85.7208	-1.02329	0.349205	8.50619	0.0035394	0.0109101
PP_0936	maf CDS	233.323	-0.783276	0.267765	8.48048	0.00358977	0.0110592
PP_4791	transposase CDS	151.157	0.696228	0.239575	8.4751	0.00360041	0.0110857
PP_3139	group 1 family glycosyl transferase CDS	222.451	-0.616894	0.21179	8.46983	0.00361084	0.0111115
PP_5348	LysR family transcriptional regulator CDS	165.097	-0.777894	0.266625	8.46868	0.00361313	0.0111123
PP_3725	acyl-CoA dehydrogenase CDS	19.0304	-1.17068	0.409227	8.46569	0.00361908	0.0111244
PP_0075	choline sulfate transporter CDS	81.834	-0.844534	0.290599	8.44364	0.00366323	0.0112474
PP_1662	hypothetical protein CDS	45.9913	1.16821	0.405391	8.44411	0.00366227	0.0112474
PP_0735	moeB CDS	69.7875	-0.786976	0.271766	8.43732	0.00367597	0.0112802
PP_5674	hypothetical protein CDS	130.636	-0.824062	0.28338	8.41416	0.0037231	0.0114183
PP_0515	ribE CDS	416.486	-0.750249	0.257499	8.40753	0.0037367	0.0114536
PP_5718	membrane protein CDS	160.438	-0.695658	0.239943	8.39266	0.00376739	0.0115412
PP_2902	lpxH CDS	204.981	0.917156	0.314483	8.38796	0.00377715	0.0115646
PP_4298	hyi CDS	99.9178	0.657105	0.229456	8.38563	0.00378199	0.0115729
PP_0071	hypothetical protein CDS	31.1991	-0.965422	0.337204	8.37679	0.00380044	0.0116229
PP_5292	catabolite repression control protein CDS	1100.14	0.72058	0.247799	8.37426	0.00380572	0.0116325
PP_5074	hemE CDS	372.664	-0.512446	0.17703	8.36948	0.00381575	0.0116566
PP_3825	hypothetical protein CDS	468.956	-0.598177	0.206326	8.36546	0.0038242	0.0116759
PP_0307	hypothetical protein CDS	266.184	0.683422	0.236111	8.35092	0.00385492	0.0117631
PP_3409	cobalamin biosynthesis protein CobE CDS	12.8096	-1.72159	0.597714	8.33638	0.00388589	0.011851
PP_2994	FMN-binding oxidoreductase CDS	104.925	0.656503	0.229828	8.32765	0.00390461	0.0119014
PP_3938	hypothetical protein CDS	130.16	-0.605553	0.210526	8.32514	0.00391002	0.0119113
PP_4091	transposase CDS	427.689	0.692968	0.239655	8.30354	0.00395678	0.012047
PP_0616	ABC transporter ATP-binding protein CDS	27.0268	-1.51956	0.523058	8.29996	0.00396459	0.0120577
PP_0649	MutT/nudix family protein CDS	177.823	0.754492	0.261799	8.29802	0.00396884	0.0120577
PP_3575	ferric siderophore receptor CDS	48.1381	-0.82054	0.286747	8.29787	0.00396916	0.0120577
PP_3647	oxidoreductase CDS	12.8552	1.41883	0.526217	8.29948	0.00396565	0.0120577
PP_2387	hypothetical protein CDS	207.321	-0.63471	0.220265	8.29037	0.0039856	0.012101
PP_0979	holC CDS	39.5185	-0.923079	0.322463	8.28339	0.00400093	0.0121408
PP_4471	mgtE CDS	596.35	1.24621	0.426741	8.28077	0.00400671	0.0121515
PP_0562	ctpL CDS	314.921	0.559715	0.194722	8.2792	0.00401017	0.0121553
PP_4887	hypothetical protein CDS	258.433	-0.613125	0.212797	8.27777	0.00401333	0.0121581
PP_1545	hypothetical protein CDS	189.211	-1.96078	0.659199	8.27172	0.00402674	0.0121852
PP_4690	Rieske 2Fe-2S family protein CDS	31.0534	-1.06783	0.374324	8.27204	0.00402604	0.0121852
PP_2463	cspA-II CDS	5318.72	-0.973066	0.335418	8.26212	0.00404808	0.012243
PP_1088	argG CDS	2124.8	0.82078	0.283722	8.25972	0.00405345	0.0122524
PP_3459	peaD CDS	74.8367	-0.789824	0.275583	8.25491	0.0040642	0.0122781
PP_1665	purM CDS	709.969	0.791591	0.274081	8.24391	0.0040889	0.0123391
PP_2536	glutathione S-transferase family protein CDS	231.665	0.614952	0.214038	8.24464	0.00408725	0.0123391
PP_0831	hypothetical protein CDS	47.7684	0.856005	0.303606	8.21492	0.00415473	0.0125303
PP_3815	polyamine ABC transporter permease CDS	29.4343	1.18682	0.424506	8.21398	0.00415688	0.0125303
PP_1486	ydcS CDS	207.506	-0.728001	0.253301	8.21211	0.00416118	0.0125364
PP_3855	hypothetical protein CDS	31.2449	0.972803	0.351031	8.21041	0.00416507	0.0125412
PP_2998	2-dehydropantoate 2-reductase CDS	10.0607	1.70647	0.633918	8.20294	0.00418225	0.012579
PP_4815	membrane protein CDS	539.771	-0.632566	0.220226	8.20321	0.00418162	0.012579
PP_1914	fabG CDS	4742.03	-1.3779	0.472671	8.19407	0.00420274	0.0126337
PP_2411	MFS transporter CDS	97.5424	-0.889788	0.310122	8.18847	0.00421574	0.0126658
PP_0522	ribA CDS	204.145	0.920174	0.319818	8.1695	0.00426007	0.0127919
PP_3942	nicE CDS	29.7513	1.15801	0.410811	8.16561	0.0042692	0.0128123
PP_2372	sugar-binding protein CDS	121.522	-0.607707	0.2135	8.16186	0.00427806	0.0128318
PP_3907	hypothetical protein CDS	24.2952	-1.03985	0.370205	8.15176	0.00430195	0.0128964
PP_1202	phospholipids modification protein CDS	183.1	-0.997891	0.347275	8.14293	0.00432295	0.0129522
PP_4976	ahcY CDS	2436.19	0.474265	0.165979	8.13132	0.0043507	0.0130282
PP_0295	cbcW CDS	67.6236	-0.898289	0.315461	8.1072	0.00440899	0.0131955
PP_5020	methyl-accepting chemotaxis protein CDS	786.118	-0.861146	0.300559	8.09991	0.00442676	0.0132414
PP_0781	hypothetical protein CDS	19.7185	-1.15472	0.412564	8.09825	0.0044308	0.0132463
PP_2538	hypothetical protein CDS	203.914	0.662508	0.232666	8.09671	0.00443458	0.0132503
PP_4323	ccmE CDS	179.607	-1.06919	0.372748	8.09264	0.00444454	0.0132728
PP_1183	siderophore biosynthesis protein CDS	69.4454	0.867366	0.306812	8.09091	0.00444878	0.0132782
PP_1724	2-aminoethylphosphonate ABC transporter permease CDS	22.3744	-1.11367	0.397025	8.08461	0.00446428	0.0133172
PP_3956	hypothetical protein CDS	31.3799	-1.11668	0.394057	8.08309	0.00446803	0.0133211
PP_2732	hypothetical protein CDS	36.9415	-1.197	0.420275	8.07893	0.00447829	0.0133444
PP_1984	LysR family transcriptional regulator CDS	80.027	-0.774548	0.273465	8.04854	0.00455405	0.0135627
PP_3636	sulfonate ABC transporter substrate-binding protein CDS	88.5214	-0.678698	0.240205	8.04545	0.00456182	0.0135784
PP_5517	hypothetical protein CDS	502.696	0.806298	0.282763	8.03905	0.00457796	0.0136191
PP_5608	hypothetical protein CDS	62.8446	-0.734524	0.26105	8.0241	0.00461589	0.0137244
PP_3010	hypothetical protein CDS	80.502	0.664873	0.23863	8.00277	0.00467059	0.0138795
PP_0552	bdhA CDS	90.5909	-0.705233	0.250097	7.99771	0.00468365	0.0139107
PP_2981	tnpS CDS	459.081	1.01567	0.356252	7.99421	0.00469272	0.0139301
PP_2282	minor capsid protein 10 CDS	18.7127	1.23705	0.456031	7.99144	0.00469989	0.0139438
PP_5488	hypothetical protein CDS	4616.37	-0.589864	0.20798	7.98917	0.00470581	0.0139537
PP_0484	yajR CDS	990.046	-0.639557	0.225466	7.98518	0.00471618	0.0139769
PP_4101	acetyltransferase CDS	96.5956	-0.776429	0.274859	7.97284	0.00474843	0.0140648
PP_1683	MarR family transcriptional regulator CDS	158.65	0.587775	0.209267	7.95884	0.0047853	0.0141664
PP_2294	hypothetical protein CDS	27230.1	-0.669988	0.236486	7.95543	0.00479433	0.0141854
PP_1418	tricarboxylate transport protein TctC CDS	17.6008	-1.3062	0.46596	7.95139	0.00480503	0.0141977
PP_3733	hydrolase CDS	19.5955	-1.25201	0.448043	7.95092	0.0048063	0.0141977
PP_5438	hypothetical protein CDS	28.445	-1.5531	0.545484	7.95276	0.00480142	0.0141977
PP_3312	heat shock protein CDS	32.7319	1.04222	0.379145	7.9449	0.0048223	0.0142373
PP_4449	hypothetical protein CDS	62.7021	0.797228	0.285779	7.93515	0.00484837	0.0143065
PP_1075	glpK CDS	310.178	-0.576267	0.204433	7.92703	0.00487017	0.0143631
PP_2236	alpha/beta family hydrolase CDS	63.6062	0.743289	0.269074	7.91963	0.00489014	0.0144141
PP_4522	LysR family transcriptional regulator CDS	122.274	0.744032	0.265045	7.90965	0.00491718	0.014486
PP_0024	membrane-associated metal-dependent hydrolase CDS	85.1562	-0.929912	0.329877	7.90002	0.00494342	0.0145555
PP_4623	hypothetical protein CDS	268.198	-0.492103	0.175313	7.89484	0.00495761	0.0145894
PP_0186	hemC CDS	126.913	-0.609242	0.217491	7.89099	0.00496817	0.0146126
PP_4551	alpha/beta family hydrolase CDS	206.976	-0.687667	0.244442	7.88068	0.00499658	0.0146882
PP_1569	hypothetical protein CDS	71.3696	-3.31821	1.08847	7.87858	0.00500238	0.0146923
PP_3650	atnUDX CDS	116.638	0.645113	0.231638	7.87823	0.00500334	0.0146923
PP_0631	coaE CDS	364.418	0.633591	0.225199	7.8705	0.00502477	0.0147393
PP_2157	sensor histidine kinase CDS	70.8944	-0.751948	0.269255	7.87143	0.00502219	0.0147393
PP_0547	mpl CDS	217.835	0.717338	0.255041	7.86196	0.00504857	0.0148012
PP_4825	MarC family membrane protein CDS	95.6401	-0.777083	0.277091	7.85928	0.00505606	0.0148152
PP_2423	lpxOA CDS	362.469	-0.660845	0.235061	7.85116	0.00507881	0.0148739
PP_0167	paxB CDS	1141.46	-0.453967	0.161925	7.83542	0.00512323	0.0149959
PP_1012	gltR-II CDS	116.582	-0.680469	0.243431	7.83171	0.00513376	0.0150186
PP_4908	psd CDS	86.7046	-0.710895	0.25522	7.81975	0.00516785	0.0151103
PP_2308	acyl-CoA thioesterase II CDS	150.39	-0.658843	0.235566	7.81738	0.00517462	0.0151139
PP_2903	ppiB CDS	557.53	-0.698019	0.248539	7.81762	0.00517394	0.0151139
PP_2952	LysR family transcriptional regulator CDS	106.023	0.749232	0.269309	7.81555	0.00517986	0.0151211
PP_3378	kguK CDS	263.42	1.33292	0.469388	7.80349	0.00521456	0.0152142
PP_0995	membrane protein CDS	112.91	0.85549	0.306919	7.80071	0.00522257	0.0152277
PP_1534	hypothetical protein CDS	34.5967	-1.6183	0.570354	7.79995	0.00522477	0.0152277
PP_0179	putative efflux transporter CDS	151.237	0.635762	0.228381	7.77331	0.00530239	0.0154457
PP_1727	GntR family transcriptional regulator CDS	30.6353	-0.940015	0.34063	7.76736	0.00531986	0.0154884
PP_1640	yohC CDS	181.585	-1.08131	0.384691	7.76207	0.00533547	0.0155172
PP_5531	hypothetical protein CDS	498.666	-0.755519	0.269763	7.76303	0.00533265	0.0155172
PP_2476	curA CDS	87.6236	-0.641436	0.232006	7.74134	0.00539709	0.0156881
PP_1450	TPS family activation/secretion protein CDS	55.9503	-0.736176	0.266955	7.72867	0.00543508	0.0157784
PP_3982	hypothetical protein CDS	1305.53	0.508584	0.182618	7.72712	0.00543974	0.0157784
PP_3997	glycosyl transferase CDS	177.924	0.57001	0.206181	7.72889	0.00543441	0.0157784
PP_4071	membrane protein CDS	248.054	-0.568688	0.204465	7.7275	0.00543861	0.0157784
PP_3834	hypothetical protein CDS	200.084	0.541866	0.195862	7.72367	0.00545016	0.0157918
PP_5194	gcvT-II CDS	605.297	-0.766702	0.274367	7.72378	0.00544981	0.0157918
PP_0172	ABC transporter permease CDS	81.3369	-0.795343	0.28645	7.71993	0.00546146	0.0158162
PP_3549	emrA CDS	69.5386	0.748421	0.273249	7.70125	0.00551826	0.0159722
PP_2661	hypothetical protein CDS	28.4699	1.01958	0.378038	7.68737	0.00556086	0.016087
PP_4559	def-II CDS	83.4985	-0.695701	0.252062	7.68392	0.0055715	0.0161092
PP_5056	gpmI CDS	711.272	0.869026	0.311391	7.68057	0.00558186	0.0161306
PP_5166	sigma-54 dependent transcriptional regulator CDS	35.8107	-0.968607	0.351152	7.67185	0.00560888	0.0162001
PP_4339	cheZ CDS	792.368	-0.917901	0.328892	7.66406	0.00563316	0.0162616
PP_4695	two-component system sensor histidine kinase CDS	365.064	-0.632703	0.228101	7.65836	0.00565097	0.0163044
PP_0014	transposase CDS	290.883	-0.581241	0.209897	7.64461	0.00569421	0.0164058
PP_2543	gabP-II CDS	32.386	0.95933	0.356728	7.64518	0.00569243	0.0164058
PP_3401	hypothetical protein CDS	102.831	0.854157	0.309363	7.64432	0.00569512	0.0164058
PP_3545	two-component system sensor histidine kinase/response regulator CDS	106.573	-0.656972	0.238393	7.62294	0.00576305	0.0165927
PP_0697	rimI CDS	214.865	-0.622528	0.225266	7.62045	0.005771	0.0166068
PP_0380	pqqA CDS	36.6295	-0.970639	0.353174	7.61145	0.00579989	0.0166812
PP_0444	rplA CDS	4794.79	-0.533671	0.192921	7.60942	0.00580642	0.0166912
PP_4320	cycH CDS	497.974	-0.5728	0.207341	7.5933	0.00585858	0.0168322
PP_4568	metabolite efflux pump CDS	45.0317	-0.820777	0.300464	7.57798	0.00590855	0.0169669
PP_1333	murF CDS	1199.61	-0.623095	0.225651	7.56817	0.00594082	0.0170505
PP_3291	metallo-beta-lactamase family protein CDS	63.7081	-1.22954	0.443683	7.55887	0.00597153	0.0171297
PP_0003	rsmG CDS	248.281	-0.682104	0.24742	7.55573	0.00598197	0.0171416
PP_4304	VIC family cation transporter CDS	96.9718	-0.660713	0.241175	7.55639	0.00597977	0.0171416
PP_5350	RpiR family transcriptional regulator CDS	1006.98	0.734942	0.266215	7.54418	0.00602043	0.0172428
PP_0369	diguanylate cyclase CDS	248.422	0.640885	0.233652	7.52995	0.00606814	0.0173681
PP_2124	glycosyl transferase CDS	81.5275	0.676118	0.249594	7.52923	0.00607057	0.0173681
PP_2957	acetyltransferase CDS	74.9137	0.845041	0.308674	7.52657	0.00607954	0.0173847
PP_1153	putative lipoprotein CDS	153.942	-0.625629	0.228275	7.51833	0.00610744	0.0174553
PP_4426	amino acid ABC transporter permease CDS	131.672	-0.96608	0.350524	7.5122	0.00612823	0.0175056
PP_4732	hypothetical protein CDS	506.802	1.14586	0.413015	7.50829	0.00614155	0.0175344
PP_1095	electron transport complex protein CDS	43.3944	-0.893463	0.32728	7.5027	0.00616067	0.0175798
PP_3184	mcoA CDS	138.197	0.608085	0.223606	7.50118	0.00616586	0.0175854
PP_2035	benE-I CDS	17.3278	1.24802	0.473257	7.48636	0.00621681	0.0177215
PP_4142	rnhA CDS	350.775	0.466942	0.171015	7.48419	0.00622431	0.0177336
PP_0056	betA-I CDS	111.216	-0.66458	0.243466	7.47615	0.00625217	0.0178037
PP_1513	rsmJ CDS	101.013	0.773898	0.28462	7.4728	0.00626381	0.0178275
PP_4588	nitroreductase family oxidoreductase CDS	192.441	0.670223	0.244977	7.46882	0.00627768	0.0178577
PP_5311	signal transduction protein CDS	469.997	0.548751	0.200561	7.46688	0.00628443	0.0178676
PP_3773	hypothetical protein CDS	301.727	0.484178	0.177552	7.46229	0.00630047	0.0179038
PP_3803	cation ABC transporter permease CDS	40.1185	-1.51358	0.548138	7.44537	0.00635997	0.0180635
PP_2126	LuxR family transcriptional regulator CDS	37.4782	0.885701	0.330915	7.44207	0.00637166	0.0180873
PP_0132	kinB CDS	127.446	-0.699719	0.256363	7.44089	0.00637585	0.0180898
PP_1169	dctP CDS	46.7182	-1.07238	0.392344	7.43853	0.0063842	0.0180947
PP_1192	GNAT family acetyltransferase CDS	38.422	-1.07634	0.394616	7.43892	0.00638282	0.0180947
PP_5646	hypothetical protein CDS	7.30822	-1.88465	0.70041	7.4308	0.00641169	0.0181631
PP_2706	hypothetical protein CDS	9.17101	2.00399	0.770253	7.42976	0.0064154	0.0181642
PP_3957	betT-III CDS	746.58	-0.506614	0.185749	7.41317	0.0064748	0.0183229
PP_3250	transporter CDS	26.4624	-1.0213	0.377631	7.40987	0.0064867	0.018347
PP_3079	ppiC-II CDS	751.425	0.827054	0.302039	7.40463	0.00650561	0.018391
PP_1549	Cro/CI family transcriptional regulator CDS	1095.41	0.592923	0.217358	7.39066	0.00655635	0.0185248
PP_0887	sensor histidine kinase CDS	469.185	-0.454924	0.167449	7.37414	0.00661682	0.018686
PP_0490	fdoH CDS	94.9712	-0.645849	0.239263	7.34966	0.00670753	0.0189324
PP_5274	hypothetical protein CDS	72.7147	-0.998666	0.366875	7.34569	0.00672239	0.0189645
PP_0753	lipoprotein CDS	261.84	0.790838	0.290609	7.34471	0.00672602	0.0189649
PP_0602	ribF CDS	714.627	-0.569194	0.209604	7.33377	0.0067671	0.0190709
PP_5161	lysophospholipase CDS	59.6862	0.778652	0.292817	7.32202	0.00681147	0.019186
PP_0969	GntR family transcriptional regulator CDS	57.0796	0.89392	0.331437	7.32018	0.00681848	0.0191959
PP_3971	hypothetical protein CDS	16.6744	1.24684	0.483742	7.30551	0.00687436	0.0193432
PP_1022	zwfA CDS	5174.36	-0.411219	0.151995	7.29588	0.00691129	0.0194371
PP_1555	putative Phage integrase CDS	110.395	-1.76654	0.637066	7.29256	0.00692409	0.0194631
PP_0226	sctS CDS	174.622	-0.592561	0.219606	7.28377	0.00695805	0.0195304
PP_0688	rplU CDS	6412.27	-0.913795	0.335811	7.28446	0.00695535	0.0195304
PP_2212	leucine-rich repeat-containing protein CDS	215.99	-0.515267	0.191111	7.28358	0.00695878	0.0195304
PP_4662	hypothetical protein CDS	18.1522	1.47008	0.55716	7.28004	0.00697248	0.0195588
PP_0016	hypothetical protein CDS	316.648	-0.492309	0.182482	7.27739	0.00698278	0.0195776
PP_5281	rpmG CDS	502.945	1.05672	0.387776	7.27114	0.00700713	0.0196358
PP_0149	hypothetical protein CDS	180.96	-0.763842	0.282255	7.2664	0.00702564	0.0196776
PP_0730	hypothetical protein CDS	169.171	0.584488	0.217734	7.26318	0.00703825	0.0197028
PP_2734	cfa CDS	23.6797	-1.29451	0.480718	7.2618	0.00704367	0.0197078
PP_0189	heme biosynthesis protein CDS	248.971	-0.62717	0.232459	7.25509	0.00707002	0.0197714
PP_5464	hypothetical protein CDS	875.381	0.572541	0.212088	7.25279	0.00707908	0.0197866
PP_3744	glcC CDS	111.122	0.770121	0.287413	7.23892	0.00713401	0.0199299
PP_2412	ParA family protein CDS	93.1987	-0.64783	0.241655	7.23676	0.00714259	0.0199437
PP_4017	hypothetical protein CDS	216.426	-0.701859	0.260101	7.23457	0.00715131	0.0199578
PP_3710	hypothetical protein CDS	153.621	0.605754	0.226177	7.22996	0.00716969	0.0199989
PP_1646	thioredoxin CDS	611.685	0.633431	0.235189	7.2149	0.0072301	0.0201571
PP_0397	yeaG CDS	6701.81	-0.493515	0.183347	7.21058	0.00724751	0.0201953
PP_4149	ABC transporter permease CDS	140.044	-0.560532	0.209526	7.19457	0.00731246	0.0203659
PP_2005	hypothetical protein CDS	199.452	0.77345	0.288043	7.18938	0.00733363	0.0204144
PP_1084	tsaA CDS	2535.52	-0.571381	0.212447	7.18846	0.00733739	0.0204145
PP_3370	yajO CDS	106.058	0.641234	0.241055	7.18139	0.00736637	0.0204847
PP_3688	hypothetical protein CDS	590.531	0.508802	0.189675	7.16772	0.0074227	0.0206308
PP_4657	ypfJ CDS	168.311	-0.769326	0.286626	7.15843	0.00746126	0.0207274
PP_3176	MFS transporter CDS	16.1255	-1.19876	0.452845	7.14946	0.00749866	0.0208207
PP_1433	rnc CDS	280.222	-0.795107	0.296019	7.13912	0.00754202	0.0209304
PP_0464	rplN CDS	3817.89	0.550062	0.20537	7.13275	0.00756887	0.0209943
PP_4861	hypothetical protein CDS	77.1922	-0.994973	0.370678	7.13167	0.0075734	0.0209962
PP_4291	hypothetical protein CDS	21.0122	-1.07957	0.409975	7.13031	0.00757915	0.0210014
PP_3359	hydroxycinnamic acid degradation regulator CDS	61.504	0.968133	0.364718	7.1281	0.00758851	0.0210167
PP_5428	hypothetical protein CDS	17.0407	-1.12531	0.429648	7.12529	0.00760042	0.021039
PP_1644	NAD(P)H dehydrogenase CDS	48.1126	-0.745928	0.282396	7.11878	0.00762806	0.0211048
PP_2556	chromate transporter CDS	32.8918	-0.888483	0.335945	7.11552	0.00764194	0.0211325
PP_5186	argE CDS	399.529	-0.568123	0.212621	7.11325	0.00765162	0.0211485
PP_2309	hypothetical protein CDS	163.534	1.07332	0.399671	7.10921	0.0076689	0.0211856
PP_0030	czrSA CDS	659.906	-0.740755	0.276554	7.10624	0.00768159	0.0212099
PP_0507	ABC transporter ATP-binding protein CDS	16.6981	-1.0909	0.41658	7.09656	0.00772319	0.021314
PP_1208	SlyX family protein CDS	199.097	-0.508169	0.191231	7.08834	0.00775869	0.0213795
PP_2478	isoquinoline 1-oxidoreductase subunit beta CDS	89.3131	-0.68186	0.256759	7.08916	0.00775515	0.0213795
PP_3186	transcriptional regulator CDS	118.824	-0.616696	0.231991	7.08989	0.007752	0.0213795
PP_3560	LysR family transcriptional regulator CDS	51.8225	0.817286	0.310808	7.0868	0.00776538	0.0213871
PP_1010	edd CDS	1965.76	0.413951	0.155297	7.08549	0.00777107	0.021392
PP_1552	replication protein CDS	46.5882	-1.74185	0.640459	7.08069	0.0077919	0.0214385
PP_0930	gatB CDS	828.762	-0.406488	0.152742	7.07028	0.00783728	0.0215525
PP_2347	two-component system response regulator CDS	72.4018	0.68247	0.25996	7.06116	0.00787731	0.0216408
PP_4329	FlhB domain-containing protein CDS	14.865	-1.20276	0.458152	7.0612	0.00787711	0.0216408
PP_2374	hypothetical protein CDS	18.9923	-1.0795	0.41281	7.05664	0.00789721	0.0216845
PP_1355	ampG CDS	139.269	-0.670008	0.252354	7.04138	0.00796476	0.021859
PP_0580	MaoC domain-containing protein CDS	25.5876	-1.06648	0.405134	7.03987	0.00797149	0.0218665
PP_4281	guaD CDS	149.423	-1.32195	0.490756	7.03682	0.00798507	0.0218927
PP_2932	amidase family protein CDS	143.501	0.597524	0.226143	7.03434	0.00799612	0.021912
PP_1380	pcaD CDS	142.613	0.784759	0.294969	7.02496	0.00803814	0.0220051
PP_1976	HlyD family secretion protein CDS	53.8448	-0.774804	0.293494	7.02497	0.00803809	0.0220051
PP_1004	hypothetical protein CDS	25.2698	-1.01498	0.385839	7.0045	0.0081305	0.0222429
PP_3126	polysaccharide biosynthesis/export protein CDS	419.505	0.584609	0.220642	7.00392	0.00813316	0.0222429
PP_2635	bcsA CDS	49.5485	-0.75305	0.287544	6.98749	0.00820814	0.0224367
PP_0131	membrane-anchored phosphodiesterase CDS	170.103	-0.614701	0.232631	6.97716	0.00825567	0.0225553
PP_0980	pepA CDS	479.251	0.498036	0.188558	6.96007	0.00833486	0.0227603
[truncated: 3,571 more rows]
