# Supplementary material for: Production of itaconic acid from alkali pretreated lignin by dynamic two stage bioconversion
Source: Nat Commun. 2021 Apr 15;12:2261. doi: 10.1038/s41467-021-22556-8 (PMC8050072; doi:10.1038/s41467-021-22556-8)
Supplement: Supplementary file 3 — Supplementary Data 2 [file 41467_2021_22556_MOESM3_ESM.xlsx]

## Sheet: DESeq2results_JE1657_4reps
P-values (pvalue) are calculated using the likelihood ratio test in DESeq2 to compare treatments (NO3 and NH4) for each gene individually in a single test. FDR/Benjamini-Hochberg adjusted p-values (padj) are corrected for multiple testing, with values of NA indicating a potential false positive. *Positive log2foldchange = higher expression in NO3 versus NH4
locus tag	Name	baseMean	log2FoldChange	lfcSE	stat	pvalue	padj
PP_1705	nirB CDS	2029.14	8.14084	0.247066	1025.33	5.61e-225	2.94e-221
PP_1706	nirD CDS	1103.25	7.91087	0.29543	742.431	1.77e-163	4.65e-160
PP_1703	assimilatory nitrate reductase/sulfite reductase CDS	474.751	4.72441	0.195663	548.924	2.16e-121	3.77e-118
PP_2090	cobA CDS	436.926	6.20203	0.293725	429.448	2.14e-95	2.81e-92
PP_2091	serine/threonine-protein kinase CDS	287.696	5.47593	0.28265	375.905	9.69e-84	1.01e-80
PP_2849	ureG CDS	357.183	4.86839	0.243778	366.322	1.18e-81	1.03e-78
PP_2845	ureC CDS	394.554	4.46899	0.225057	355.36	2.88e-79	2.16e-76
PP_5233	amtB CDS	1082.62	5.46129	0.252921	354.924	3.59e-79	2.35e-76
PP_2685	hypothetical protein CDS	320.508	4.44359	0.236957	321.505	6.81e-72	3.96e-69
PP_2092	nasA CDS	361.67	6.31171	0.350659	297.701	1.04e-66	5.47e-64
PP_2847	ureJ CDS	85.401	4.86248	0.338905	285.53	4.68e-64	2.23e-61
PP_4844	urtD CDS	99.8871	5.26227	0.368716	267.182	4.67e-60	2.04e-57
PP_4841	urtA CDS	455.685	4.37255	0.25707	244.834	3.47e-55	1.4e-52
PP_2686	transglutaminase domain-containing protein CDS	84.5934	4.77146	0.357026	216.301	5.8e-49	2.17e-46
PP_2846	ureE CDS	110.227	5.34949	0.400827	197.929	5.91e-45	1.93e-42
PP_4842	urtB CDS	72.4219	4.55531	0.357407	197.948	5.86e-45	1.93e-42
PP_2687	hypothetical protein CDS	106.966	3.98722	0.294084	190.557	2.4e-43	7.4e-41
PP_2848	ureF CDS	241.516	4.86622	0.332375	188.176	7.95e-43	2.31e-40
PP_2844	ureB CDS	123.153	4.63342	0.343502	183.268	9.38e-42	2.58e-39
PP_4845	urtE CDS	67.213	3.76711	0.314901	158.316	2.64e-36	6.91e-34
PP_4843	urtC CDS	74.5359	4.17479	0.348479	154.434	1.86e-35	4.64e-33
PP_5723	hypothetical protein CDS	264.869	5.01749	0.372204	150.401	1.42e-34	3.37e-32
PP_4604	DMT superfamily permease CDS	546.296	3.48821	0.271179	140.772	1.81e-32	4.11e-30
PP_5048	glnG CDS	226.02	1.94001	0.162529	139.833	2.9e-32	6.32e-30
PP_1707	D-isomer specific 2-hydroxyacid dehydrogenase family protein CDS	85.8088	3.03168	0.268753	127.571	1.39e-29	2.92e-27
PP_3950	methyl-accepting chemotaxis transducer CDS	346.767	2.06465	0.18839	114.239	1.15e-26	2.33e-24
PP_2842	ureD CDS	181.833	4.3836	0.383415	111.259	5.19e-26	1.01e-23
PP_0806	surface adhesion protein CDS	1504.44	2.02595	0.185986	110.792	6.57e-26	1.23e-23
PP_2843	ureA CDS	53.5559	4.35674	0.438431	105.144	1.14e-24	2.05e-22
PP_4051	treZ CDS	254.129	1.61325	0.164038	94.6204	2.31e-22	4.03e-20
PP_4605	AraC family transcriptional regulator CDS	125.047	2.03234	0.208488	93.3643	4.35e-22	7.35e-20
PP_4052	malQ CDS	167.284	2.06611	0.215303	88.451	5.21e-21	8.53e-19
PP_2688	hypothetical protein CDS	132.413	3.98554	0.402537	86.0767	1.73e-20	2.75e-18
PP_4053	treY CDS	1151.28	2.19486	0.246794	72.7779	1.45e-17	2.23e-15
PP_0083	trpB CDS	1432.58	-1.70128	0.194949	72.4241	1.74e-17	2.6e-15
PP_1408	(R)-3-hydroxydecanoyl-ACP:CoA transacylase CDS	906.509	1.91143	0.231303	64.0683	1.2e-15	1.75e-13
PP_1297	yhdW CDS	654.392	1.97125	0.240253	63.1303	1.93e-15	2.74e-13
PP_1299	yhdY CDS	422.06	2.28606	0.279376	61.6959	4.01e-15	5.52e-13
PP_2093	two-component system response regulator NasT CDS	17.8953	3.81673	0.546723	61.3857	4.69e-15	6.3e-13
PP_2037	aldolase CDS	103.16	2.44263	0.307073	60.5607	7.13e-15	9.34e-13
PP_2873	hypothetical protein CDS	251.692	2.11694	0.265147	59.8244	1.04e-14	1.32e-12
PP_0805	outer membrane efflux protein CDS	79.1603	1.72782	0.223853	59.6612	1.13e-14	1.4e-12
PP_5046	glnA CDS	8325.33	1.61035	0.204727	58.9348	1.63e-14	1.98e-12
PP_2106	ammonium transporter CDS	219.107	2.62746	0.336398	55.6444	8.68e-14	1.03e-11
PP_0804	protein secretion ABC transporter permease/ATP-binding protein CDS	148.848	1.56224	0.209089	54.9381	1.24e-13	1.45e-11
PP_2094	nitrate-binding protein NasS CDS	51.2278	2.7904	0.375248	53.7513	2.28e-13	2.59e-11
PP_4055	glgX CDS	332.652	1.50185	0.203768	52.6621	3.96e-13	4.41e-11
PP_5338	aspA CDS	1161	-2.32577	0.311874	50.6716	1.09e-12	1.19e-10
PP_2036	4-hydroxy-tetrahydrodipicolinate synthase CDS	86.4059	2.24255	0.330602	44.1907	2.98e-11	3.18e-09
PP_3376	ptxD CDS	606.572	3.18877	0.453427	42.2683	7.96e-11	8.33e-09
PP_1139	livM CDS	292.604	0.983462	0.150834	42.0895	8.72e-11	8.95e-09
PP_1138	livG CDS	542.908	1.17539	0.184089	39.9371	2.62e-10	2.64e-08
PP_4846	mnaT CDS	168.946	1.11977	0.17628	39.8787	2.7e-10	2.67e-08
PP_3691	DNA helicase-related protein CDS	1522.17	0.765057	0.122927	38.3656	5.87e-10	5.69e-08
PP_2851	hypothetical protein CDS	33.9381	2.07095	0.339352	37.3367	9.94e-10	9.46e-08
PP_1300	yhdZ CDS	1179.31	2.02599	0.320702	37.0754	1.14e-09	1.06e-07
PP_3378	kguK CDS	646.224	2.93187	0.451698	36.7174	1.37e-09	1.25e-07
PP_1298	yhdX CDS	104.286	1.40463	0.232427	36.1153	1.86e-09	1.68e-07
PP_1116	resolvase family site-specific recombinase CDS	204.937	-1.55843	0.258347	35.2511	2.9e-09	2.57e-07
PP_5540	hypothetical protein CDS	272.211	1.39462	0.237934	33.2137	8.26e-09	7.21e-07
PP_3375	endA CDS	117.209	2.20653	0.375642	32.6362	1.11e-08	9.54e-07
PP_4050	glgA CDS	581.672	1.39225	0.242806	31.7249	1.78e-08	1.5e-06
PP_4054	hypothetical protein CDS	101.067	1.46344	0.26092	30.6791	3.04e-08	2.53e-06
PP_1659	hypothetical protein CDS	121.768	1.3157	0.242095	28.9248	7.52e-08	6.16e-06
PP_3377	kguT CDS	978.471	2.70855	0.474505	28.8108	7.98e-08	6.43e-06
PP_5661	putative lipoprotein CDS	4493.88	-1.10819	0.204552	28.6635	8.61e-08	6.83e-06
PP_0675	gdhA CDS	90.9915	-2.25997	0.420687	27.2133	1.82e-07	1.42e-05
PP_3402	hypothetical protein CDS	79.3462	1.32181	0.254092	26.6113	2.49e-07	1.92e-05
PP_2684	membrane protein CDS	39.7817	1.72952	0.340572	25.8094	3.77e-07	2.86e-05
PP_4981	yceI CDS	2431.97	-1.02954	0.203335	25.1258	5.37e-07	4.02e-05
PP_0803	protein secretion ABC transporter permease CDS	75.4419	1.49852	0.29725	25.0025	5.73e-07	4.22e-05
PP_5001	hslU CDS	727.076	-0.800164	0.159583	24.8944	6.06e-07	4.4e-05
PP_3379	kguE CDS	424.525	2.50398	0.477339	24.8291	6.26e-07	4.49e-05
PP_3165	benK CDS	107.656	2.39299	0.468643	23.9767	9.75e-07	6.9e-05
PP_3958	nhaA-II CDS	204.007	0.875266	0.178931	23.7717	1.08e-06	7.57e-05
PP_3163	benC CDS	109.094	1.8849	0.378488	23.5893	1.19e-06	8.22e-05
PP_2487	aldA CDS	244.822	-0.92124	0.191207	22.9363	1.67e-06	0.000113872
PP_5204	hypothetical protein CDS	341.572	1.39246	0.286825	22.8576	1.74e-06	0.000117113
PP_1140	livH CDS	133.119	0.916043	0.194817	22.0746	2.62e-06	0.000173821
PP_4179	htpG CDS	2687.14	-0.746493	0.159764	21.6119	3.34e-06	0.000218456
PP_1493	cheBC CDS	152.319	0.85573	0.184978	21.2206	4.09e-06	0.000264606
PP_4867	BraC-like branched-chain amino acid ABC transporter substrate-binding protein CDS	349.927	0.879259	0.191477	20.8809	4.89e-06	0.000312083
PP_2244	TauE-like transmembrane protein CDS	665.3	1.09606	0.238359	20.715	5.33e-06	0.000333038
PP_4220	pvdJ CDS	358.059	-2.1807	0.460216	20.7103	5.34e-06	0.000333038
PP_1190	hypothetical protein CDS	270.486	-0.853852	0.187721	20.4913	5.99e-06	0.00036901
PP_4222	protein SyrP CDS	206.567	-2.29803	0.487734	20.3775	6.36e-06	0.000387057
PP_1660	hypothetical protein CDS	44.2342	1.30608	0.291766	19.9354	8.01e-06	0.000482094
PP_5323	M23/M37 family peptidase CDS	131.101	1.12898	0.251798	19.8196	8.51e-06	0.000506387
PP_1137	livF-I CDS	732.193	0.815219	0.182204	19.7732	8.72e-06	0.000512983
PP_2705	hypothetical protein CDS	32.5056	1.29746	0.292062	19.7493	8.83e-06	0.000513673
PP_4219	pvdD CDS	319.839	-1.7662	0.388504	19.5844	9.63e-06	0.000553826
PP_5458	hypothetical protein CDS	97.4309	1.19054	0.267254	19.5222	9.94e-06	0.00056592
PP_4242	conserved protein of unknown function with Rhs repeat-associated core domain CDS	129.391	-1.50109	0.334456	19.492	1.01e-05	0.000568778
PP_1249	DUF4223 domain-containing protein CDS	2758.15	-1.94326	0.426855	19.3387	1.09e-05	0.000609732
PP_0763	medium-chain-fatty acid CoA ligase CDS	286.125	1.00437	0.227095	19.2088	1.17e-05	0.000645796
PP_4223	pvdH CDS	82.3051	-2.43402	0.540372	18.7071	1.52e-05	0.000831288
PP_1141	livK CDS	723.242	0.779548	0.180074	18.5623	1.64e-05	0.000887646
PP_1661	dehydrogenase CDS	94.9195	0.970921	0.225093	18.4618	1.73e-05	0.000926138
PP_3247	bile acid/Na+ symporter family transporter CDS	48.333	1.1071	0.259073	18.2893	1.9e-05	0.00100369
PP_0361	competence protein ComF CDS	30.6278	1.19189	0.282394	18.0262	2.18e-05	0.00114088
PP_3161	benA CDS	496.571	1.9723	0.449586	17.9476	2.27e-05	0.00117714
PP_2969	csoR CDS	238.43	-1.40929	0.327893	17.9	2.33e-05	0.00119515
PP_3140	group 2 family glycosyl transferase CDS	216.391	0.898806	0.212502	17.6932	2.6e-05	0.00131944
PP_0905	hypothetical protein CDS	370.092	1.08517	0.256804	17.534	2.82e-05	0.00142083
PP_2422	hypothetical protein CDS	2020.35	0.667505	0.15912	17.4469	2.95e-05	0.00147331
PP_3507	cobN CDS	227.119	0.861355	0.20591	17.3964	3.03e-05	0.00149871
PP_5047	glnL CDS	157.409	1.07649	0.257408	17.2537	3.27e-05	0.00160043
PP_3141	WecB/TagA/CpsF family glycosyl transferase CDS	99.3699	0.988968	0.236697	17.227	3.32e-05	0.00160805
PP_4218	lipase/esterase family protein CDS	24.5448	-2.38545	0.569219	17.1338	3.48e-05	0.0016734
PP_4865	braE CDS	165.441	0.946735	0.227888	17.0866	3.57e-05	0.00169997
PP_3506	magnesium chelatase subunit ChII CDS	165.635	1.13448	0.273867	16.8573	4.03e-05	0.00189117
PP_3773	hypothetical protein CDS	208.999	-0.960009	0.232469	16.85	4.05e-05	0.00189117
PP_3164	benD CDS	129.179	1.84539	0.43818	16.7407	4.29e-05	0.00196822
PP_3451	hypothetical protein CDS	33.0973	1.09843	0.269554	16.7569	4.25e-05	0.00196822
PP_0088	alkanal monooxygenase CDS	117.847	-1.03552	0.252331	16.7008	4.38e-05	0.00199253
PP_3374	hypothetical protein CDS	26.4501	1.85153	0.455633	16.6123	4.59e-05	0.00206966
PP_4030	enoyl-CoA hydratase/isomerase family protein CDS	313.415	-0.661083	0.162925	16.3887	5.16e-05	0.0023088
PP_5234	glnK CDS	8496.51	1.44579	0.350699	16.3303	5.32e-05	0.00236095
PP_3910	hypothetical protein CDS	27.2643	-1.51431	0.376422	16.2774	5.47e-05	0.0024073
PP_0338	aceF CDS	1291.67	0.847275	0.20909	16.2176	5.65e-05	0.00243432
PP_1443	lon-I CDS	371.723	-0.847071	0.209736	16.1703	5.79e-05	0.00243432
PP_3512	membrane protein CDS	95.4318	1.01151	0.249979	16.1861	5.74e-05	0.00243432
PP_4221	pvdI CDS	164.007	-1.4202	0.347673	16.1862	5.74e-05	0.00243432
PP_4243	pvdL CDS	316.145	-1.83545	0.443371	16.1631	5.81e-05	0.00243432
PP_4448	hypothetical protein CDS	8494.15	0.634875	0.157013	16.2202	5.64e-05	0.00243432
PP_3622	isoquinoline 1-oxidoreductase subunit beta CDS	158.672	0.762833	0.191554	15.7238	7.33e-05	0.00304592
PP_1679	cobU CDS	142.509	0.781822	0.198853	15.4508	8.47e-05	0.00349133
PP_3382	gluconate 2-dehydrogenase cytochrome c subunit CDS	230.38	1.69789	0.4226	15.4293	8.56e-05	0.00350359
PP_3168	nicP-I CDS	38.8891	1.34087	0.342136	15.2013	9.66e-05	0.00392243
PP_0165	GGDEF domain-containing protein CDS	625.649	0.575857	0.147415	15.1793	9.78e-05	0.00393777
PP_4727	dnaK CDS	4578.92	-0.681401	0.174217	15.1629	9.86e-05	0.00394189
PP_5000	hslV CDS	285.447	-0.925499	0.237744	14.9876	0.00010822	0.00429272
PP_3383	gluconate 2-dehydrogenase flavoprotein subunit CDS	466.548	1.33923	0.344444	14.6631	0.000128538	0.00506035
PP_4894	hfq CDS	2922.69	-0.778651	0.202345	14.6321	0.000130671	0.00510593
PP_5652	hypothetical protein CDS	466.941	-0.972873	0.252652	14.5739	0.000134767	0.00522697
PP_1681	cobS CDS	69.165	0.982128	0.259301	14.3196	0.000154249	0.0059386
PP_3167	benE-II CDS	119.271	1.85377	0.475944	14.3015	0.000155737	0.00595212
PP_5189	hypothetical protein CDS	54.192	-1.02484	0.271971	14.2312	0.000161668	0.00613401
PP_5598	hypothetical protein CDS	91.7377	1.21212	0.320596	14.1051	0.000172875	0.00651203
PP_3823	cytochrome c-type protein CDS	66.0085	-1.43157	0.378703	13.9069	0.000192087	0.00718405
PP_2359	putative Type 1 pili subunit CsuA/B protein CDS	56.3443	1.34555	0.358383	13.818	0.0002014	0.00747893
PP_5241	LuxR family transcriptional regulator CDS	63.8357	0.864887	0.23428	13.6137	0.000224542	0.0082796
PP_1248	LysE family transporter CDS	952.549	-1.25364	0.335263	13.5838	0.00022815	0.00835381
PP_2034	membrane protein CDS	25.0171	1.25523	0.34091	13.5241	0.000235516	0.00856363
PP_5140	MerR family transcriptional regulator CDS	151.921	-0.821975	0.222788	13.454	0.000244482	0.00882834
PP_0765	hypothetical protein CDS	737.639	0.716437	0.195254	13.3305	0.00026113	0.0093649
PP_4058	glgB CDS	270.954	0.877332	0.239317	13.2421	0.000273733	0.00975011
PP_0808	hmp CDS	1919.02	4.58639	1.09105	13.1301	0.000290594	0.0102808
PP_1071	gltI CDS	3076.85	-0.748843	0.206368	13.0233	0.000307641	0.0107501
PP_5038	lipoprotein CDS	95.5766	-0.886201	0.244299	13.0213	0.000307967	0.0107501
PP_2363	hypothetical protein CDS	33.7587	1.10803	0.306659	12.9397	0.000321678	0.0111544
PP_3621	iorA-II CDS	105.429	0.795746	0.220364	12.9023	0.000328186	0.0113051
PP_2241	MFS transporter CDS	37.1045	1.11198	0.311049	12.8496	0.000337543	0.0115515
PP_0089	osmC CDS	65.5128	-1.0444	0.290524	12.736	0.000358675	0.0121192
PP_5052	trmL CDS	91.9738	-0.78158	0.218849	12.7356	0.000358761	0.0121192
PP_0150	hypothetical protein CDS	98.6315	-0.896235	0.251653	12.6359	0.000378403	0.0125913
PP_4435	hypothetical protein CDS	104.783	-0.748187	0.210825	12.6283	0.000379951	0.0125913
PP_5643	hypothetical protein CDS	9004.66	-0.791893	0.221316	12.6461	0.000376346	0.0125913
PP_0689	rpmA CDS	4315.45	-0.626116	0.176275	12.5205	0.000402501	0.0132547
PP_3522	hypothetical protein CDS	58.593	1.1971	0.335798	12.4769	0.000412025	0.0134835
PP_0250	hslR CDS	210.956	-0.639205	0.181897	12.3058	0.000451546	0.0146851
PP_0298	gbdR CDS	154.902	0.85524	0.243711	12.2308	0.000470068	0.0151931
PP_1544	hypothetical protein CDS	352.393	-0.727373	0.20837	12.0794	0.00050983	0.0163771
PP_3896	Cro/CI family transcriptional regulator CDS	735.568	-0.490101	0.140828	12.0637	0.000514128	0.0164145
PP_0027	membrane protein CDS	85.2348	-0.920027	0.266771	11.8257	0.000584183	0.0184978
PP_4575	urea amidolyase-like protein CDS	131.07	0.811872	0.235281	11.8185	0.000586448	0.0184978
PP_4237	dsbG CDS	56.2988	-0.756875	0.221457	11.7473	0.00060933	0.0189908
PP_5007	polyhydroxyalkanoate granule-associated protein GA2 CDS	2430.47	1.05348	0.303933	11.7572	0.000606097	0.0189908
PP_4626	cidA CDS	420.148	-3.06115	0.829378	11.6883	0.000628946	0.0194862
PP_2772	monooxygenase CDS	55.2014	2.07418	0.589533	11.667	0.000636178	0.0195943
PP_1741	betX CDS	156.907	0.725062	0.212469	11.5796	0.000666794	0.0204171
PP_3005	hypothetical protein CDS	27.1571	1.06568	0.314308	11.5247	0.000686764	0.0207936
PP_3079	ppiC-II CDS	521.212	-0.956023	0.279111	11.524	0.000687031	0.0207936
PP_0276	Cro/CI family transcriptional regulator CDS	241.389	-0.612529	0.180415	11.495	0.000697823	0.0209989
PP_3638	acyl-CoA dehydrogenase CDS	143.688	0.689987	0.203406	11.4575	0.000712071	0.0213052
PP_0697	rimI CDS	333.968	-0.541549	0.160584	11.3112	0.0007704	0.0229194
PP_1963	hypothetical protein CDS	987.013	-0.547874	0.162668	11.287	0.000780516	0.0230892
PP_1837	hypothetical protein CDS	192.072	0.888831	0.265587	11.0682	0.000878207	0.0258331
PP_5086	nuclease CDS	107.453	1.10067	0.329031	11.0198	0.000901454	0.0263688
PP_1623	rpoS CDS	2742.14	0.569532	0.171367	10.9759	0.000923066	0.0265559
PP_2972	hypothetical protein CDS	26.1051	-1.13715	0.343904	10.9791	0.00092145	0.0265559
PP_5647	hypothetical protein CDS	403.669	-0.911073	0.272931	10.9874	0.000917316	0.0265559
PP_5674	hypothetical protein CDS	134.802	-0.934803	0.281168	10.9617	0.000930166	0.0266139
PP_3408	cbtA CDS	39.1872	1.11739	0.338276	10.941	0.000940591	0.0267659
PP_4675	msrQ CDS	22.0625	-1.06482	0.325653	10.88	0.000972072	0.0275123
PP_3598	peptidase C26 CDS	50.1631	-0.808285	0.246497	10.8453	0.000990476	0.0277333
PP_4631	hypothetical protein CDS	20.0996	1.60857	0.482245	10.8537	0.000985994	0.0277333
PP_0177	hypothetical protein CDS	22.4658	-1.05301	0.323013	10.7953	0.0010176	0.0283412
PP_0630	yacG CDS	143.157	-0.659744	0.200606	10.7615	0.00103636	0.0284103
PP_2474	glutathione S-transferase family protein CDS	1304.61	-0.582352	0.176817	10.7783	0.00102696	0.0284103
PP_4204	mqsA CDS	859.895	-0.436249	0.132719	10.7699	0.00103162	0.0284103
PP_4616	hypothetical protein CDS	650.651	-0.49391	0.150416	10.7503	0.00104261	0.0284328
PP_3166	catA-II CDS	71.9391	1.64914	0.494373	10.6672	0.00109051	0.029585
PP_5571	hypothetical protein CDS	489.794	-0.790964	0.24101	10.6364	0.00110886	0.0299278
PP_1359	membrane protein CDS	173.614	-0.777231	0.238574	10.5576	0.00115712	0.0309116
PP_5182	spuC-II CDS	321.159	0.694335	0.212653	10.5643	0.00115293	0.0309116
PP_3138	VirK domain-containing protein CDS	182.451	1.28297	0.391031	10.4507	0.00122601	0.032428
PP_4864	braF CDS	237.978	0.923726	0.283649	10.4503	0.00122627	0.032428
PP_5313	hupA CDS	281.472	-0.898831	0.276233	10.4408	0.00123261	0.032432
PP_1670	lipoprotein CDS	113.726	0.691037	0.214768	10.3669	0.00128296	0.0335878
PP_1548	hypothetical protein CDS	788.416	-1.74102	0.528509	10.2632	0.00135713	0.0353528
PP_1206	oprD CDS	6614.99	0.655754	0.204102	10.2346	0.00137831	0.0357268
PP_4559	def-II CDS	89.3471	0.68677	0.216347	10.1313	0.00145769	0.0375983
PP_1063	metR-I CDS	102.153	-0.772451	0.24163	10.1135	0.00147186	0.037679
PP_3655	cytosine/purine/uracil/thiamine/allantoin permease family protein CDS	34.5692	1.07601	0.337942	10.1093	0.00147521	0.037679
PP_3954	substrate-binding protein CDS	154.931	0.652774	0.205507	10.0381	0.00153332	0.0389731
PP_4381	flgK CDS	350.012	0.463039	0.146127	10.0156	0.00155223	0.0392633
PP_0295	cbcW CDS	73.5279	0.937504	0.295669	9.92787	0.00162794	0.0409804
PP_0082	trpA CDS	304.841	-0.805118	0.254722	9.89014	0.00166167	0.0412346
PP_2486	Oye family NADH-dependent flavin oxidoreductase CDS	119.216	-0.599906	0.190619	9.90464	0.00164863	0.0412346
PP_4033	rnz CDS	58.118	0.783755	0.249084	9.89415	0.00165805	0.0412346
PP_4755	ferrichrome-iron receptor CDS	41.9191	-0.811344	0.258701	9.87049	0.0016795	0.0414806
PP_3162	benB CDS	330.233	1.55605	0.485782	9.80701	0.00173848	0.0427356
PP_2228	mrpD CDS	94.7111	0.604253	0.193284	9.79387	0.00175095	0.042841
PP_5033	hutU CDS	29.7608	-0.892699	0.287812	9.74539	0.00179773	0.0437811
PP_4011	icd CDS	738.451	0.668097	0.213462	9.70816	0.00183452	0.0444701
PP_4530	hypothetical protein CDS	1306.12	-0.618309	0.198317	9.64477	0.00189891	0.0458189
PP_3668	katG CDS	423.661	0.586726	0.189265	9.54153	0.00200875	0.0482468
PP_0081	hypothetical protein CDS	40.7857	-0.777991	0.25315	9.52995	0.00202146	0.0483303
PP_2243	hypothetical protein CDS	53.6664	0.861878	0.281311	9.38052	0.00219304	0.0521943
PP_1169	dctP CDS	37.7248	-0.979453	0.319949	9.35799	0.00222015	0.0522021
PP_1731	rluA CDS	52.9868	0.826089	0.270127	9.35542	0.00222328	0.0522021
PP_2362	usher protein CDS	105.605	1.00012	0.323385	9.35923	0.00221865	0.0522021
PP_3636	sulfonate ABC transporter substrate-binding protein CDS	94.8897	0.655049	0.214383	9.29036	0.00230363	0.0538209
PP_4056	ybhP-II CDS	54.7485	0.727547	0.238618	9.2831	0.00231278	0.0538209
PP_0252	hslO CDS	596.657	-0.540598	0.177267	9.25732	0.00234556	0.0543423
PP_1241	hypothetical protein CDS	75.8365	1.29819	0.423681	9.1892	0.00243448	0.0561539
PP_0249	hypothetical protein CDS	214.763	-0.54515	0.180178	9.14224	0.00249774	0.0568714
PP_3139	group 1 family glycosyl transferase CDS	211.082	0.800215	0.262881	9.14193	0.00249817	0.0568714
PP_3808	antibiotic synthesis protein MbtH CDS	49.9623	-1.60873	0.52333	9.14627	0.00249225	0.0568714
PP_2088	RNA polymerase sigma factor SigX CDS	2915.07	-0.606161	0.200232	9.09667	0.00256075	0.0580437
PP_5691	hypothetical protein CDS	135.201	-0.807038	0.26717	9.03125	0.00265404	0.0598988
PP_4887	hypothetical protein CDS	281.552	0.643522	0.213739	9.01156	0.00268277	0.0602875
PP_5008	poly granule-associated protein CDS	5625.62	1.00966	0.333372	8.99143	0.00271248	0.0606947
PP_4336	flagellar motor rotation protein CDS	285.1	0.668673	0.222913	8.96437	0.00275296	0.0613383
PP_1982	ibpA CDS	828.542	-0.934819	0.310345	8.92933	0.00280628	0.0622613
PP_3147	potF-II CDS	38.4756	-1.36858	0.453465	8.89765	0.00285538	0.0628184
PP_5006	TetR family transcriptional regulator CDS	89.9504	0.847777	0.283106	8.89892	0.0028534	0.0628184
PP_2440	ahpF CDS	86.9073	0.707494	0.238058	8.88096	0.0028816	0.0631299
PP_3684	hypothetical protein CDS	431.995	-0.589419	0.197332	8.86857	0.00290123	0.0632951
PP_4085	rhs family protein CDS	957.789	-0.697698	0.2334	8.8508	0.00292961	0.0636491
PP_4021	cpo CDS	60.966	0.725972	0.243929	8.83363	0.00295729	0.063985
PP_1873	msrB CDS	120.098	-0.609181	0.204853	8.81114	0.00299397	0.064512
PP_4482	AraC family transcriptional regulator CDS	214.097	-0.83688	0.280581	8.79323	0.00302351	0.0648815
PP_0182	hypothetical protein CDS	2694.97	-0.65836	0.221321	8.77191	0.00305906	0.0653764
PP_3380	ptxS CDS	917.981	1.13018	0.37787	8.73825	0.00311603	0.0663234
PP_5373	Rieske 2Fe-2S family protein CDS	73.9293	-0.675368	0.228725	8.71235	0.00316062	0.0670001
PP_4736	lldD CDS	109.043	-1.82946	0.603605	8.67852	0.00321982	0.0679796
PP_3714	catC CDS	40.1667	1.06325	0.361912	8.63628	0.00329533	0.0692946
PP_1400	kgtP CDS	128.529	-0.997552	0.338531	8.59667	0.00336778	0.0705348
PP_4044	hypothetical protein CDS	631.833	0.971541	0.329184	8.55363	0.00344834	0.0719343
PP_0318	hypothetical protein CDS	5835.01	-0.606358	0.20693	8.52544	0.00350216	0.0721942
PP_1922	hypothetical protein CDS	697.6	-0.466213	0.159348	8.53073	0.00349199	0.0721942
PP_2065	multidrug RND transporter CDS	76.7238	0.766	0.261344	8.52811	0.00349702	0.0721942
PP_3929	hypothetical protein CDS	26.0398	-0.888603	0.308855	8.4973	0.00355675	0.0727466
PP_3964	transposase CDS	282.992	-0.736403	0.251478	8.50066	0.00355018	0.0727466
PP_4566	drug/metabolite transporter CDS	73.7124	0.658128	0.22675	8.46156	0.00362731	0.0739012
PP_5668	membrane protein CDS	40.8929	-1.02195	0.350487	8.43881	0.00367296	0.0745413
PP_5664	hypothetical protein CDS	92.3596	-0.882305	0.303762	8.38982	0.00377327	0.0762813
PP_5393	metal-binding chaperone CDS	976.881	-3.43449	1.07979	8.37562	0.00380289	0.0765843
PP_0236	ssuE CDS	578.808	1.54346	0.522327	8.35609	0.00384397	0.0771151
PP_1677	cobQ CDS	234.816	0.454707	0.157444	8.33098	0.00389747	0.077367
PP_3192	hypothetical protein CDS	191.704	-0.56472	0.195036	8.3294	0.00390086	0.077367
PP_4429	GntR family transcriptional regulator CDS	370.443	-0.47385	0.163802	8.34037	0.00387738	0.077367
PP_4982	yceJ CDS	1133.33	-0.65913	0.228233	8.2699	0.00403078	0.0796422
PP_0230	atsK CDS	19.6802	1.32997	0.460341	8.19842	0.00419269	0.0825298
PP_3742	glutathione S-transferase family protein CDS	214.78	-0.858889	0.298082	8.17276	0.0042524	0.0833917
PP_0157	gcdR CDS	102.557	0.631368	0.22138	8.16211	0.00427747	0.0834368
PP_1744	hypothetical protein CDS	131.608	-0.814591	0.284288	8.15825	0.00428657	0.0834368
PP_1380	pcaD CDS	89.3949	0.67783	0.236769	8.14152	0.0043263	0.0834398
PP_3092	hypothetical protein CDS	82.847	-1.2391	0.429896	8.1339	0.00434451	0.0834398
PP_4457	ooxB CDS	230.254	-0.826716	0.288289	8.13513	0.00434156	0.0834398
PP_4770	hypothetical protein CDS	132.993	-0.584228	0.204988	8.13142	0.00435047	0.0834398
PP_3776	permease RarD CDS	3286.24	0.548234	0.192028	8.10599	0.00441191	0.0843094
PP_3148	glutamine synthetase CDS	83.8883	-1.18204	0.411445	8.08239	0.00446975	0.085104
PP_2840	membrane protein CDS	227.861	1.40706	0.486294	8.06304	0.00451772	0.0857057
PP_0232	tauB-II CDS	30.3244	1.82012	0.629236	8.00202	0.00467251	0.0883223
PP_0828	membrane protein CDS	103.56	-0.74607	0.264351	7.95818	0.00478705	0.0899056
PP_3904	hypothetical protein CDS	11331.3	0.57032	0.201544	7.95683	0.00479061	0.0899056
PP_5525	hypothetical protein CDS	826.142	0.648957	0.229173	7.94791	0.0048143	0.0900275
PP_3088	hypothetical protein CDS	153.361	-0.998017	0.351597	7.921	0.00488643	0.091051
PP_4792	hypothetical protein CDS	49.8788	0.790332	0.282372	7.90074	0.00494145	0.0917497
PP_2368	dkgB CDS	25.4802	-0.8228	0.296599	7.86517	0.00503962	0.0925875
PP_4216	pvdE CDS	73.1145	-1.03688	0.366632	7.87719	0.00500623	0.0925875
PP_5148	membrane protein CDS	137.769	0.546889	0.195183	7.86758	0.00503289	0.0925875
PP_4480	astA-II CDS	471.584	-1.00746	0.355981	7.85581	0.00506577	0.0927426
PP_1009	gapA CDS	979.916	-0.557405	0.198533	7.83302	0.00513002	0.0935916
PP_0381	pqqF CDS	710.453	0.861944	0.305998	7.81758	0.00517404	0.0939967
PP_1987	UbiE/COQ5 family methlytransferase CDS	266.489	-0.451742	0.161277	7.81267	0.00518813	0.0939967
PP_0380	pqqA CDS	42.6717	-0.999682	0.358375	7.79958	0.00522585	0.0941934
PP_3562	hypothetical protein CDS	60.228	-0.745272	0.266718	7.79643	0.00523497	0.0941934
PP_0809	dsbB CDS	264.084	0.977762	0.348493	7.7606	0.00533983	0.0957513
PP_0233	tauA CDS	259.979	2.48971	0.847834	7.75104	0.00536815	0.0959305
PP_0488	NADP-dependent dehydrogenase CDS	50.6533	-0.777653	0.278847	7.74414	0.0053887	0.0959701
PP_1675	cobD CDS	78.1634	0.694809	0.25022	7.72469	0.00544708	0.0964249
PP_1822	hypothetical protein CDS	237.093	-0.511452	0.184043	7.71728	0.00546948	0.0964249
PP_3777	hypothetical protein CDS	3462.23	0.482544	0.173275	7.72227	0.00545438	0.0964249
PP_3503	sigma-54 dependent transcriptional regulator CDS	47.2703	0.743495	0.268374	7.70774	0.00549845	0.0966103
PP_1589	glnD CDS	594.886	0.426731	0.153665	7.68454	0.0055696	0.0968851
PP_3692	hypothetical protein CDS	1591.84	0.485396	0.174677	7.68463	0.00556931	0.0968851
PP_5654	phosphotriesterase CDS	47.2744	-0.865583	0.312676	7.69083	0.00555021	0.0968851
PP_5689	hypothetical protein CDS	594.514	-0.605511	0.217972	7.67523	0.00559839	0.0970635
PP_5704	hypothetical protein CDS	80.3944	-0.718624	0.260235	7.6402	0.00570816	0.09864
PP_3619	hypothetical protein CDS	103.431	-0.51246	0.186227	7.58893	0.00587279	0.101151
PP_4255	ccoN-II CDS	480.215	0.574077	0.207909	7.56953	0.00593632	0.10191
PP_2901	pvdQ CDS	69.1369	-0.979867	0.356053	7.49045	0.00620272	0.105941
PP_4779	amn CDS	263.995	-0.446279	0.162904	7.48787	0.00621158	0.105941
PP_2317	ybbA CDS	32.1305	0.857965	0.315144	7.4679	0.00628089	0.10625
PP_3150	hypothetical protein CDS	122.717	0.531278	0.19405	7.46951	0.00627527	0.10625
PP_3902	hypothetical protein CDS	17.427	-1.00441	0.373462	7.46512	0.00629058	0.10625
PP_1678	cobP CDS	137.507	0.505202	0.185493	7.41453	0.00646991	0.108928
PP_1780	mannosyltransferase CDS	3300.78	0.315978	0.116081	7.39751	0.00653143	0.109611
PP_3097	hypothetical protein CDS	119.538	-0.764959	0.28027	7.38319	0.00658362	0.110134
PP_4455	gsiC CDS	332.012	-0.430338	0.158271	7.37201	0.00662468	0.110468
PP_2314	hypothetical protein CDS	203.47	0.46454	0.171037	7.34603	0.00672109	0.11172
PP_4856	Dps family ferritin CDS	123.702	-0.766992	0.281563	7.33711	0.00675454	0.11192
PP_2015	hypothetical protein CDS	240.769	-0.600184	0.22134	7.32228	0.00681048	0.112209
PP_2553	MFS transporter CDS	45.9525	-0.644323	0.239053	7.32113	0.00681485	0.112209
PP_4627	cidR CDS	28.5521	1.04486	0.387037	7.294	0.00691852	0.113262
PP_5463	hypothetical protein CDS	1480.26	-0.506764	0.187211	7.29308	0.00692207	0.113262
PP_1482	ydcV CDS	77.9477	0.667125	0.246344	7.26893	0.00701578	0.114438
PP_4863	livF-II CDS	106.421	0.74859	0.277223	7.25426	0.00707331	0.115018
PP_0340	glnE CDS	428.018	0.399985	0.148669	7.22774	0.00717856	0.116139
PP_2839	hypothetical protein CDS	100.353	0.573768	0.213408	7.22365	0.00719491	0.116139
PP_4215	pvdO CDS	39.3259	-1.10564	0.408894	7.22019	0.0072088	0.116139
PP_4729	recN CDS	325.822	-0.664881	0.24684	7.2032	0.00727736	0.116884
PP_1076	glpF CDS	210.644	-0.556851	0.207096	7.19652	0.0073045	0.116961
PP_4558	GNAT family acetyltransferase CDS	55.1428	0.698695	0.262022	7.18161	0.00736545	0.117578
PP_5171	sbp-II CDS	1466.1	1.55008	0.567543	7.12864	0.00758623	0.120734
PP_1025	leuA CDS	2299.08	-0.541093	0.202298	7.1107	0.00766253	0.121212
PP_3780	hypothetical protein CDS	402.422	0.539163	0.201648	7.11415	0.00764779	0.121212
PP_0472	rpmD CDS	2010.77	-0.497606	0.187216	7.0299	0.008016	0.125066
PP_0588	copper-binding chaperone CDS	90.1669	-2.42784	0.872454	7.03734	0.00798274	0.125066
PP_1550	Cro/CI family transcriptional regulator CDS	258.555	-1.51947	0.561155	7.03421	0.0079967	0.125066
PP_4256	ccoO-II CDS	206.001	0.673801	0.253074	7.03922	0.00797437	0.125066
PP_4316	D-isomer specific 2-hydroxyacid dehydrogenase family protein CDS	136.131	0.972252	0.363896	7.02775	0.00802559	0.125066
PP_5575	hypothetical protein CDS	60.6232	0.670779	0.254123	6.99848	0.00815789	0.12675
PP_0039	hypothetical protein CDS	175.136	-0.49578	0.187804	6.9556	0.00835573	0.129058
PP_5281	rpmG CDS	486.667	-1.01821	0.382347	6.95735	0.00834757	0.129058
PP_3404	hypothetical protein CDS	191.851	0.595173	0.22528	6.94821	0.00839033	0.129211
PP_0015	transposon protein CDS	140.171	-0.706909	0.268017	6.92645	0.008493	0.130409
PP_0414	polyamine ABC transporter permease CDS	70.4071	0.625004	0.237937	6.91518	0.00854672	0.130752
PP_4451	hypothetical protein CDS	1123.9	-0.505874	0.191921	6.91129	0.00856532	0.130752
PP_5497	rhs repeat-associated core domain-containing protein CDS	65.6481	-0.636124	0.2416	6.90405	0.00860005	0.130901
PP_1729	hypothetical protein CDS	534.848	-0.897919	0.339498	6.88583	0.00868816	0.13183
PP_3961	transporter CDS	23.6717	-0.874116	0.338238	6.88104	0.00871148	0.13183
PP_1942	LysR family transcriptional regulator CDS	581.543	-0.522446	0.198715	6.87258	0.00875284	0.132075
PP_2925	mqo-III CDS	186.575	0.687792	0.261555	6.84661	0.00888094	0.13324
PP_3364	two-component system response regulator CDS	154.924	0.446814	0.17079	6.8466	0.00888099	0.13324
PP_5236	hypothetical protein CDS	142.399	0.609929	0.233684	6.82581	0.00898496	0.134415
PP_3469	hypothetical protein CDS	198.929	-0.65471	0.250065	6.81714	0.00902872	0.134685
PP_2232	XRE family transcriptional regulator CDS	174.74	0.527602	0.20247	6.79918	0.00911999	0.135275
PP_3828	modA CDS	127.789	-0.736068	0.28133	6.79938	0.00911894	0.135275
PP_0904	protein InaA CDS	396.411	0.563605	0.216973	6.71878	0.00954028	0.14111
PP_0108	hypothetical protein CDS	20.456	1.08994	0.419439	6.71132	0.00958025	0.141216
PP_3091	membrane protein CDS	243.732	-0.961171	0.368072	6.7074	0.00960138	0.141216
PP_1672	cobO CDS	88.4239	0.745702	0.28809	6.68166	0.009741	0.142868
PP_0243	gshA CDS	551.649	-0.440182	0.170506	6.64605	0.00993758	0.145344
PP_4254	hypothetical protein CDS	427.301	0.780595	0.30146	6.61997	0.0100841	0.147077
PP_5437	hypothetical protein CDS	62.7786	0.751302	0.29263	6.61351	0.0101208	0.147201
PP_5554	hypothetical protein CDS	98.0151	-0.71183	0.277392	6.58602	0.0102783	0.149078
PP_3505	hypothetical protein CDS	44.9905	0.768533	0.298755	6.58049	0.0103102	0.149128
PP_4461	MFS transporter CDS	171.989	-0.679237	0.263998	6.57283	0.0103547	0.149359
PP_4625	cidB CDS	165.524	-2.50724	0.928148	6.55991	0.0104302	0.150034
PP_0333	hypothetical protein CDS	127.526	-0.509045	0.198878	6.52698	0.010625	0.152317
PP_3983	hypothetical protein CDS	788.822	-0.436781	0.170842	6.50878	0.0107343	0.152317
PP_4233	oxidoreductase small subunit CDS	27.3343	-1.02221	0.398954	6.51163	0.0107171	0.152317
PP_4568	metabolite efflux pump CDS	37.3008	-0.682894	0.268455	6.51236	0.0107127	0.152317
PP_4735	lldP CDS	736.823	-1.2222	0.472008	6.51411	0.0107022	0.152317
PP_4387	hypothetical protein CDS	19.6693	0.862737	0.339415	6.49004	0.010848	0.153514
PP_0331	hypothetical protein CDS	218.242	-0.381362	0.149989	6.46014	0.0110321	0.155698
PP_2112	acnA-I CDS	135.495	0.563223	0.22118	6.44129	0.0111497	0.156096
PP_3845	potF-III CDS	173.75	-0.424984	0.167381	6.44576	0.0111217	0.156096
PP_5279	hypothetical protein CDS	93.7913	-0.595446	0.233935	6.44997	0.0110954	0.156096
PP_0017	transcriptional regulator CDS	1680.8	-0.700292	0.274761	6.43162	0.0112107	0.156531
PP_1893	fadE CDS	158.901	0.773225	0.304033	6.39674	0.011433	0.158788
PP_4446	group II intron-encoding maturase CDS	111.147	0.542853	0.214178	6.4009	0.0114062	0.158788
PP_3558	amino acid ABC transporter substrate-binding protein CDS	221.334	0.642014	0.25347	6.35967	0.0116743	0.161284
PP_5027	dtd CDS	118.347	0.736019	0.291678	6.36007	0.0116717	0.161284
PP_0035	bactoprenol-linked glycose transferase CDS	124.634	-0.522716	0.207877	6.33493	0.0118383	0.163063
PP_0711	ycaC-I CDS	96.7324	0.574293	0.227584	6.32383	0.0119126	0.163063
PP_3662	hypothetical protein CDS	901.177	-0.475118	0.188445	6.3237	0.0119135	0.163063
PP_3778	proC CDS	5613.2	0.442208	0.175552	6.32159	0.0119276	0.163063
PP_2773	hypothetical protein CDS	23.0427	1.49777	0.589908	6.30939	0.01201	0.163762
PP_0574	LuxR family transcriptional regulator CDS	987.487	0.67266	0.266853	6.29698	0.0120944	0.164057
PP_1595	uppS CDS	199.604	0.623868	0.248392	6.30077	0.0120686	0.164057
PP_3747	glcF CDS	14.8078	-1.3418	0.535206	6.28519	0.0121751	0.164726
PP_2598	hypothetical protein CDS	24.7868	0.769912	0.307891	6.2769	0.0122322	0.165072
PP_0301	betainyl-CoA thiolase CDS	13.7558	-0.990564	0.399007	6.25907	0.0123559	0.166312
PP_3195	hypothetical protein CDS	9.53305	-1.21167	0.492068	6.24543	0.0124514	0.167169
PP_3496	endoribonuclease L-PSP CDS	172.426	-0.52663	0.211073	6.21612	0.0126592	0.169101
PP_3580	hypothetical protein CDS	294.95	0.676649	0.270303	6.21602	0.01266	0.169101
PP_0377	pqqD-I CDS	21.8433	-0.846752	0.341093	6.18947	0.0128513	0.170353
PP_3386	vgrG-II CDS	150.775	0.432364	0.173814	6.19059	0.0128431	0.170353
PP_4633	DUF1244 domain-containing protein CDS	468.988	-0.490315	0.196644	6.19794	0.0127899	0.170353
PP_0021	hypothetical protein CDS	271.797	-0.375039	0.150705	6.1848	0.0128852	0.170371
PP_4529	hypothetical protein CDS	71.3046	-0.691967	0.278381	6.16919	0.0129994	0.171448
PP_3732	enoyl-CoA hydratase/isomerase family protein CDS	19.7352	-0.871098	0.354297	6.15471	0.0131063	0.172423
PP_1539	hypothetical protein CDS	280.396	-0.772372	0.310311	6.13337	0.0132654	0.173644
PP_4108	4-aminobutyrate aminotransferase CDS	53.4514	0.659223	0.265702	6.13776	0.0132325	0.173644
PP_3955	permease CDS	107.108	0.611367	0.246343	6.11543	0.0134007	0.174977
PP_0274	transcriptional regulator CDS	458.068	-0.559411	0.225606	6.10733	0.0134622	0.175101
PP_2316	ABC transporter permease CDS	197.106	0.459604	0.185758	6.10539	0.013477	0.175101
PP_2231	DMT superfamily permease CDS	22.8117	0.775082	0.315155	6.0647	0.013791	0.178737
PP_1762	hypothetical protein CDS	296.708	0.422877	0.171603	6.04756	0.0139256	0.178805
PP_2950	hypothetical protein CDS	234.596	-0.474264	0.192762	6.04647	0.0139341	0.178805
PP_2970	hypothetical protein CDS	96.5476	-0.940747	0.380795	6.04231	0.013967	0.178805
PP_3635	sulfonate ABC transporter permease CDS	98.3312	0.544682	0.221694	6.04289	0.0139624	0.178805
PP_5462	hypothetical protein CDS	201.148	-0.488145	0.197732	6.05966	0.0138304	0.178805
PP_4192	sdhD CDS	851.92	0.635326	0.25777	6.03423	0.0140311	0.179049
PP_4462	4-hydroxy-4-methyl-2-oxoglutarate aldolase CDS	31.7132	0.669225	0.272682	6.03129	0.0140545	0.179049
PP_0235	peroxidase CDS	1555.42	1.39588	0.558443	6.01947	0.0141489	0.179814
PP_3670	DMT superfamily permease CDS	102.181	0.471914	0.192457	6.0145	0.0141888	0.179885
PP_0306	hypothetical protein CDS	65.2518	-0.628963	0.257974	5.97769	0.014488	0.182793
PP_0307	hypothetical protein CDS	186.708	-0.696047	0.28357	5.97994	0.0144695	0.182793
PP_0048	hypothetical protein CDS	32.533	-0.762315	0.316389	5.96416	0.0145996	0.183129
PP_0164	hypothetical protein CDS	182.887	0.417199	0.170854	5.95898	0.0146425	0.183129
PP_2097	sensory box protein CDS	558.058	0.961301	0.390433	5.95753	0.0146545	0.183129
PP_3754	bktB CDS	39.9072	0.647506	0.265049	5.96422	0.0145991	0.183129
PP_4586	hypothetical protein CDS	265.421	0.502033	0.20588	5.92586	0.0149203	0.186006
PP_5732	metal-binding protein CDS	657.878	-0.658801	0.269852	5.91035	0.0150522	0.187205
PP_2754	OprD family outer membrane porin CDS	72.1159	-0.597571	0.246517	5.8895	0.0152315	0.187418
PP_2888	ECF family RNA polymerase sigma factor PrtI CDS	58.9145	0.63042	0.259838	5.89294	0.0152017	0.187418
PP_4382	flgJ CDS	199.918	0.509263	0.209168	5.88755	0.0152483	0.187418
PP_5282	rpmB CDS	19086.2	-0.872635	0.356844	5.89109	0.0152176	0.187418
PP_5362	hypothetical protein CDS	151.953	-0.852258	0.348728	5.89585	0.0151766	0.187418
PP_0296	cbcX CDS	247.526	0.705127	0.290015	5.85969	0.0154915	0.187617
PP_0766	hypothetical protein CDS	1040.6	0.530478	0.218548	5.85631	0.0155213	0.187617
PP_1280	algI CDS	28.7591	-0.703594	0.294714	5.84888	0.015587	0.187617
PP_1338	murC CDS	466.615	0.312719	0.12904	5.86632	0.0154333	0.187617
PP_1554	hypothetical protein CDS	17.7659	-1.27291	0.522588	5.87584	0.01535	0.187617
PP_2872	eamA CDS	850.089	0.72731	0.29921	5.85006	0.0155765	0.187617
PP_3137	group 2 family glycosyl transferase CDS	184.328	0.59188	0.243349	5.86385	0.0154549	0.187617
PP_3528	ABC transporter substrate-binding protein CDS	79.7981	1.41975	0.575948	5.86699	0.0154274	0.187617
PP_5249	LysR family transcriptional regulator CDS	22.8321	-0.788834	0.32755	5.8583	0.0155038	0.187617
PP_0366	bioD CDS	225.7	0.422264	0.174494	5.84187	0.0156492	0.187668
PP_2027	hypothetical protein CDS	211.754	0.428814	0.177469	5.83631	0.0156987	0.187668
PP_5447	membrane protein CDS	42.9223	-0.624186	0.25919	5.83979	0.0156677	0.187668
PP_1601	lpxD CDS	2592.38	0.404094	0.167118	5.83012	0.015754	0.1879
PP_5700	hypothetical protein CDS	4593.67	-1.20308	0.492583	5.79992	0.0160269	0.190721
PP_0064	hypothetical protein CDS	141.151	-0.523671	0.217355	5.79324	0.0160879	0.191012
PP_1542	hypothetical protein CDS	91.8415	-0.891573	0.369212	5.77249	0.0162789	0.192091
PP_2373	hypothetical protein CDS	212.723	0.872524	0.360806	5.77142	0.0162888	0.192091
PP_2484	ArsR family transcriptional regulator CDS	255.25	-0.579067	0.240207	5.77648	0.016242	0.192091
PP_4022	hypothetical protein CDS	1385.26	-0.418527	0.17401	5.76502	0.0163483	0.192359
PP_2990	MerR family transcriptional regulator CDS	486.36	-0.734511	0.304537	5.75848	0.0164093	0.192643
PP_3249	putative oxidoreductase CDS	45.9944	0.648612	0.271009	5.75027	0.0164861	0.193113
PP_2914	proP CDS	67.138	-0.517768	0.216204	5.7342	0.0166376	0.194019
PP_4348	cystathionine beta-lyase CDS	133.782	-0.668809	0.278216	5.73532	0.016627	0.194019
PP_1509	hypothetical protein CDS	69.2425	-0.74563	0.311398	5.70084	0.0169568	0.197242
PP_4286	puuE CDS	74.1537	0.626671	0.261477	5.69748	0.0169893	0.197242
PP_1820	benzoate transport protein CDS	327.562	0.708327	0.295638	5.68722	0.0170889	0.197522
PP_4481	astC CDS	281.639	-0.57271	0.239359	5.68902	0.0170714	0.197522
PP_5473	LuxR family transcriptional regulator CDS	67.5872	-1.47461	0.608321	5.67344	0.0172236	0.19864
PP_3715	catB CDS	42.8759	0.68357	0.287443	5.66409	0.0173157	0.199264
PP_3384	gluconate 2-dehydrogenase gamma subunit CDS	186.995	1.01388	0.423367	5.64958	0.0174596	0.200479
PP_5034	hypothetical protein CDS	92.0228	-0.492592	0.207596	5.63438	0.0176115	0.201781
PP_2590	ferric siderophore receptor CDS	24.8935	-0.734364	0.31156	5.62675	0.0176884	0.202036
PP_5501	hypothetical protein CDS	580.471	-0.541059	0.227488	5.62451	0.017711	0.202036
PP_3909	hypothetical protein CDS	5326.11	-0.694686	0.291792	5.61368	0.0178208	0.202847
PP_0378	pqqC CDS	99.8602	-0.59107	0.249433	5.60788	0.0178799	0.203003
PP_0570	yfhM CDS	766.368	0.335073	0.141324	5.60473	0.0179121	0.203003
PP_1941	hypothetical protein CDS	829.365	-0.437331	0.184501	5.59582	0.0180034	0.203598
PP_2968	high-affinity nickel/cobalt transporter CDS	153.732	-0.64133	0.270656	5.58811	0.0180828	0.204055
PP_0080	hypothetical protein CDS	39.3588	-0.652764	0.277462	5.57832	0.0181842	0.204758
PP_5690	hypothetical protein CDS	85.9959	-0.564784	0.239628	5.5585	0.0183912	0.206644
PP_0482	bfr-I CDS	18056.1	-1.01024	0.424714	5.54586	0.0185244	0.207696
PP_1014	yihS CDS	1802.48	0.38081	0.161634	5.53338	0.0186571	0.208736
PP_4959	diguanylate cyclase CDS	1193.49	0.754798	0.319515	5.51794	0.0188225	0.210137
PP_3511	ilvE CDS	785.419	-0.551033	0.234063	5.50772	0.0189327	0.210918
PP_0986	gcvT-I CDS	195.589	-0.45557	0.194803	5.47048	0.0193403	0.211411
PP_1210	dps CDS	5670.3	-0.504772	0.215201	5.47421	0.0192991	0.211411
PP_1911	rpmF CDS	2252.08	-0.746568	0.316942	5.48844	0.0191427	0.211411
PP_1985	leuC CDS	1772.15	-0.710937	0.302385	5.47192	0.0193244	0.211411
PP_2028	TPR repeat-containing protein CDS	102.412	0.493217	0.210968	5.48808	0.0191466	0.211411
PP_2357	type I pili subunit CsuB CDS	365.608	0.936634	0.396524	5.49002	0.0191254	0.211411
PP_4148	ABC transporter permease CDS	178.671	0.380767	0.162272	5.49497	0.0190713	0.211411
PP_4337	cheBA CDS	336.02	0.489296	0.208512	5.48173	0.0192163	0.211411
PP_5368	MFS transporter CDS	84.1493	-0.539597	0.230607	5.47155	0.0193285	0.211411
PP_1961	hypothetical protein CDS	663.102	-0.353376	0.151336	5.44548	0.0196191	0.213295
PP_2417	iron ABC transporter permease CDS	50.7314	0.62508	0.268404	5.45001	0.0195682	0.213295
PP_5611	transcriptional regulator CDS	251.577	-0.41396	0.17703	5.44407	0.0196349	0.213295
PP_1997	folC CDS	307.834	0.487913	0.209258	5.42382	0.0198638	0.215335
PP_0412	polyamine ABC transportersubstrate-binding protein CDS	412.576	0.721529	0.309749	5.37297	0.0204511	0.218278
PP_0417	trpE CDS	897.639	-0.362351	0.156188	5.36792	0.0205105	0.218278
PP_1077	ybaK CDS	180.892	0.526359	0.226441	5.38021	0.0203664	0.218278
PP_2418	cobalamin ABC transporter substrate-binding protein CDS	24.375	1.21433	0.522114	5.37851	0.0203862	0.218278
PP_2583	acetyltransferase CDS	279.193	-0.49807	0.214501	5.3805	0.020363	0.218278
PP_4479	astA-I CDS	86.5719	-0.653533	0.281374	5.36901	0.0204977	0.218278
PP_4751	amino acid ABC transporter ATP-binding protein CDS	17.7284	0.776589	0.336096	5.37804	0.0203918	0.218278
PP_5043	PhoPQ-activated pathogenicity-like protein CDS	64.3955	-0.550514	0.238817	5.36969	0.0204896	0.218278
PP_5666	McbB family microcin B17-like processing protein CDS	87.0723	-0.689442	0.296811	5.38778	0.0202782	0.218278
PP_1360	groS CDS	819.229	-0.579047	0.249526	5.35702	0.020639	0.219184
PP_1734	minC CDS	102.744	0.669368	0.289827	5.34628	0.0207665	0.219184
PP_2722	hypothetical protein CDS	113.331	-0.681965	0.293432	5.34306	0.0208049	0.219184
PP_3822	cytochrome c family protein CDS	264.385	-0.67346	0.289997	5.34674	0.020761	0.219184
PP_4370	fliE CDS	769.982	-0.639442	0.275507	5.34676	0.0207608	0.219184
PP_5461	hypothetical protein CDS	1381.34	-0.512371	0.2212	5.33777	0.0208681	0.219408
PP_1816	alcohol dehydrogenase CDS	71.2406	0.579563	0.250126	5.3331	0.0209241	0.219556
PP_4380	flgL CDS	406.411	0.354466	0.153488	5.32152	0.0210636	0.220138
PP_4410	hypothetical protein CDS	743.684	-0.60362	0.260816	5.32352	0.0210395	0.220138
PP_1986	leuD CDS	308.269	-0.43412	0.188141	5.29611	0.0213731	0.222485
PP_3685	hypothetical protein CDS	82.0275	-0.650201	0.28131	5.29905	0.0213371	0.222485
PP_1680	alpha-ribazole-5'-phosphate phosphatase CDS	79.776	0.493683	0.214809	5.29224	0.0214207	0.222504
PP_5122	GMC family oxidoreductase CDS	33.033	0.689684	0.300009	5.2856	0.0215025	0.222504
PP_5361	protein P47K CDS	278.298	-0.473387	0.205479	5.28671	0.0214887	0.222504
PP_3180	Smp-30/Cgr1 family protein CDS	37.8795	-0.708979	0.309297	5.2688	0.021711	0.223777
PP_4059	treSB CDS	282.51	0.47457	0.206342	5.26982	0.0216983	0.223777
PP_1491	CheW domain-containing protein CDS	94.6419	0.457384	0.20028	5.23382	0.0221519	0.227873
PP_4045	hypothetical protein CDS	58.9116	0.65937	0.289382	5.2215	0.0223093	0.228897
PP_5587	hypothetical protein CDS	404.445	0.517086	0.225844	5.2192	0.0223389	0.228897
PP_3414	methyl-accepting chemotaxis transducer/sensory box protein CDS	228.863	0.676074	0.295114	5.20777	0.0224862	0.229957
PP_2079	hypothetical protein CDS	153.156	-0.435459	0.190737	5.20358	0.0225405	0.230062
PP_5105	sulfur carrier protein ThiS CDS	614.3	0.620275	0.271365	5.19099	0.0227043	0.231284
PP_5744	hypothetical protein CDS	1544.65	-1.17828	0.510678	5.18306	0.0228082	0.23189
PP_0641	hypothetical protein CDS	2869.96	-0.786162	0.3438	5.16666	0.0230245	0.233127
PP_4034	hyuC CDS	197.624	0.846123	0.369643	5.16372	0.0230634	0.233127
PP_4589	D-isomer specific 2-hydroxyacid dehydrogenase family protein CDS	86.6835	0.598726	0.264144	5.16917	0.0229912	0.233127
PP_3076	ABC transporter permease CDS	75.3823	0.518642	0.228463	5.14048	0.0233742	0.235813
PP_4211	ompQ CDS	38.1149	-0.84376	0.371762	5.12396	0.0235977	0.237155
PP_5023	amino acid ABC transporter permease CDS	152.637	0.520413	0.229922	5.1271	0.0235551	0.237155
PP_5583	hypothetical protein CDS	292.646	-0.589626	0.259883	5.11388	0.0237352	0.238079
PP_0231	tauC CDS	47.6122	1.15506	0.504258	5.10212	0.0238967	0.238906
PP_0560	aroQ-I CDS	2796.68	0.827076	0.363856	5.09792	0.0239545	0.238906
PP_1084	tsaA CDS	2893.67	-0.431197	0.190562	5.10082	0.0239145	0.238906
PP_3456	mexB CDS	50.6461	0.674537	0.300384	5.0885	0.024085	0.239751
PP_1321	sspB CDS	140.056	-0.441513	0.196078	5.07679	0.0242482	0.240917
PP_2446	hypothetical protein CDS	252.397	1.20664	0.529168	5.06526	0.0244101	0.241609
PP_4920	lipoprotein CDS	307.782	-0.346386	0.153744	5.06754	0.024378	0.241609
PP_1173	galP-I CDS	14.3477	-1.11496	0.494011	5.04299	0.0247258	0.242442
PP_1514	hypothetical protein CDS	658.875	-0.740581	0.327789	5.05321	0.0245804	0.242442
PP_3095	clpV CDS	154.342	-0.804152	0.356072	5.04774	0.0246581	0.242442
PP_3901	hypothetical protein CDS	118.18	-0.678197	0.301731	5.04688	0.0246703	0.242442
PP_5655	hypothetical protein CDS	97.1815	-0.777813	0.344889	5.04587	0.0246846	0.242442
PP_0480	rplQ CDS	345.917	-0.480738	0.214056	5.03888	0.0247844	0.242492
PP_4836	hypothetical protein CDS	109.452	-0.593404	0.263729	5.03616	0.0248235	0.242492
PP_3559	glycine betaine ABC transporter permease CDS	61.7069	0.604444	0.268813	5.031	0.0248975	0.242762
PP_2552	DOPA decarboxylase CDS	37.8362	0.577976	0.257985	5.02342	0.0250068	0.243374
PP_0975	hupN CDS	434.248	-1.01329	0.448526	5.00881	0.0252187	0.244528
PP_2769	branched-chain amino acid ABC transporter permease CDS	72.1134	0.531857	0.23746	5.01168	0.0251769	0.244528
PP_4962	hypothetical protein CDS	265.298	0.459427	0.205355	4.99727	0.0253874	0.245709
PP_4257	ccoQ-II CDS	99.5786	0.757273	0.338027	4.98977	0.0254976	0.24632
PP_2194	LysR family transcriptional regulator CDS	65.0671	-0.473388	0.212591	4.97512	0.0257144	0.247957
PP_1890	type I pili chaperone protein FimC CDS	47.1277	-0.694752	0.311932	4.96302	0.025895	0.248782
PP_3057	pectinesterase CDS	41.2525	-0.649567	0.292056	4.96428	0.0258761	0.248782
PP_1268	HtrA suppressor protein SohA CDS	224.51	-0.568545	0.255106	4.93462	0.0263239	0.249679
PP_1339	ddlB CDS	494.466	0.33844	0.152193	4.93641	0.0262967	0.249679
PP_1473	hypothetical protein CDS	27.2095	-0.700805	0.316265	4.92622	0.0264521	0.249679
PP_1898	MotA/TolQ/ExbB proton channel family protein CDS	350.46	0.540971	0.243118	4.9298	0.0263974	0.249679
PP_2861	methyl-accepting chemotaxis transducer CDS	93.0455	0.614138	0.276154	4.93344	0.0263419	0.249679
PP_3318	hypothetical protein CDS	98.719	0.488608	0.219793	4.94995	0.0260914	0.249679
PP_3690	hypothetical protein CDS	385.195	0.420323	0.18867	4.94493	0.0261673	0.249679
PP_5215	trxA CDS	919.61	-0.462163	0.207637	4.93484	0.0263205	0.249679
PP_5374	choline/carnitine/betaine transporter family protein CDS	398.667	-0.487196	0.2191	4.92536	0.0264652	0.249679
PP_5747	pntAB CDS	41.8103	-0.615737	0.277215	4.93028	0.02639	0.249679
PP_2986	oxidoreductase CDS	107.951	-0.527858	0.237699	4.91699	0.0265938	0.250324
PP_4617	ldh CDS	199.36	0.947374	0.424071	4.91469	0.0266292	0.250324
PP_5523	hypothetical protein CDS	53.9776	-0.572958	0.258167	4.91114	0.026684	0.25039
PP_2891	acetyltransferase CDS	87.7559	0.668422	0.300847	4.90772	0.026737	0.250438
PP_3100	hypothetical protein CDS	104.89	-0.663745	0.298931	4.89838	0.026882	0.251346
PP_1425	hypothetical protein CDS	35.9247	0.817246	0.370231	4.89033	0.0270075	0.251621
PP_1540	hypothetical protein CDS	106.274	-1.09978	0.492219	4.89152	0.0269888	0.251621
PP_1396	hypothetical protein CDS	52.1228	0.669812	0.303386	4.88114	0.0271516	0.251675
PP_3099	puuD CDS	165.359	-0.706554	0.318561	4.88217	0.0271355	0.251675
PP_5480	hypothetical protein CDS	192.942	-0.457565	0.206614	4.88077	0.0271574	0.251675
PP_0452	tufB CDS	10230.5	-0.393879	0.178346	4.86239	0.0274483	0.253738
PP_5360	hypothetical protein CDS	88.9019	-0.547516	0.247857	4.86059	0.027477	0.253738
PP_4413	hypothetical protein CDS	101.526	-0.523951	0.237512	4.85455	0.0275733	0.254179
PP_2361	chaperone protein CDS	63.9032	0.994596	0.447021	4.82709	0.0280159	0.257805
PP_3981	transposase CDS	239.206	-0.544338	0.247263	4.8206	0.0281216	0.258324
PP_3637	sulfonate ABC transporter ATP-binding protein CDS	51.5687	0.504075	0.230175	4.79483	0.0285452	0.261559
PP_5400	hypothetical protein CDS	3556.55	-0.646225	0.293956	4.79312	0.0285736	0.261559
PP_1988	leuB CDS	753.5	-0.349637	0.15952	4.78995	0.0286263	0.261584
PP_1859	ohr CDS	197.285	0.48642	0.22179	4.78265	0.0287478	0.26178
PP_1976	HlyD family secretion protein CDS	68.2609	-0.573579	0.261344	4.78367	0.0287308	0.26178
PP_0467	rpsN CDS	376.016	-0.462959	0.211802	4.76881	0.0289799	0.262523
PP_4728	grpE CDS	771.393	-0.541556	0.247434	4.76896	0.0289774	0.262523
PP_5251	transporter CDS	81.3751	-0.510399	0.233291	4.77366	0.0288983	0.262523
PP_0364	bioH CDS	277.551	0.47029	0.215491	4.75889	0.0291473	0.26313
PP_0637	transposase CDS	397.905	-0.368443	0.168757	4.75931	0.0291402	0.26313
PP_3623	adhB CDS	58.21	0.605506	0.27689	4.75109	0.0292797	0.26387
PP_0911	hypothetical protein CDS	14.4584	-0.879066	0.405674	4.74699	0.0293497	0.264046
PP_0958	mlaF CDS	473.566	0.486489	0.223777	4.71042	0.0299802	0.269257
PP_0090	hypothetical protein CDS	164.255	-0.547414	0.251755	4.69132	0.0303154	0.270637
PP_1075	glpK CDS	368.984	-0.589933	0.271299	4.6978	0.0302013	0.270637
PP_3011	hypothetical protein CDS	175.589	-0.425255	0.196068	4.68988	0.0303407	0.270637
PP_4648	rlmG CDS	94.1972	0.576621	0.266803	4.69245	0.0302953	0.270637
PP_5607	membrane protein CDS	82.7712	0.45759	0.212357	4.66914	0.0307094	0.27346
PP_3305	TerC family membrane protein CDS	61.9216	-0.756393	0.349159	4.65672	0.0309322	0.274976
PP_5494	hypothetical protein CDS	201.438	-0.390205	0.181091	4.64073	0.0312217	0.27708
PP_0679	hypothetical protein CDS	16956.2	0.460342	0.213415	4.63288	0.0313649	0.277879
PP_0872	prfC CDS	3057.48	-0.440567	0.204918	4.60406	0.0318964	0.278349
PP_0917	iciA CDS	66.7541	-0.498495	0.233143	4.61869	0.0316254	0.278349
PP_0944	fumC-I CDS	58.6744	-0.802008	0.37148	4.61373	0.031717	0.278349
PP_2136	fadB CDS	230.237	-0.475412	0.220439	4.62583	0.031494	0.278349
PP_2341	queD CDS	112.87	-0.46132	0.21505	4.60533	0.0318728	0.278349
PP_3428	TPR repeat-containing protein CDS	98.0956	0.525817	0.24513	4.60706	0.0318406	0.278349
PP_3842	hypothetical protein CDS	104.328	-0.447112	0.207912	4.61081	0.031771	0.278349
PP_4788	ybeY CDS	1591.64	-0.611433	0.283261	4.62385	0.0315305	0.278349
PP_5172	hypothetical protein CDS	508.954	1.242	0.570045	4.61121	0.0317636	0.278349
PP_3359	hydroxycinnamic acid degradation regulator CDS	50.0174	-0.607191	0.283134	4.59995	0.0319729	0.278552
PP_3388	hypothetical protein CDS	315.223	0.416615	0.194023	4.59298	0.0321032	0.279223
PP_2895	hypothetical protein CDS	64.456	-0.489973	0.229722	4.58816	0.0321935	0.279544
PP_1673	cobB CDS	61.4432	0.544504	0.254404	4.57295	0.0324805	0.281104
PP_4622	hmgR CDS	66.177	0.510548	0.23833	4.57372	0.0324659	0.281104
PP_5435	hypothetical protein CDS	195.108	-0.539855	0.252324	4.54549	0.0330055	0.285176
PP_3671	aldo/keto reductase family oxidoreductase CDS	22.931	0.740994	0.350356	4.54122	0.0330881	0.285419
PP_0903	hypothetical protein CDS	312.557	-0.331961	0.155689	4.53601	0.0331888	0.285517
PP_4005	aat CDS	56.9356	0.493332	0.232342	4.53499	0.0332086	0.285517
PP_0953	lptB CDS	543.833	0.32376	0.152153	4.52275	0.033447	0.287096
PP_4659	ggt CDS	441.941	0.612973	0.287342	4.51736	0.0335526	0.287531
PP_3441	hypothetical protein CDS	280.81	0.510151	0.239476	4.51201	0.0336577	0.28796
PP_5500	hypothetical protein CDS	22.7711	-0.964123	0.459575	4.50519	0.0337922	0.28864
PP_4467	LysR family transcriptional regulator CDS	179.986	-0.386642	0.182676	4.48834	0.0341268	0.291022
PP_2331	membrane protein CDS	788.706	0.376441	0.177725	4.47723	0.0343493	0.291971
PP_4484	hisM CDS	307.406	-0.640203	0.301254	4.47722	0.0343495	0.291971
PP_5620	hypothetical protein CDS	3619.67	0.430984	0.203454	4.47127	0.0344693	0.292514
PP_1108	quiP CDS	146.253	0.404855	0.192137	4.44994	0.0349025	0.295711
PP_0237	ssuA CDS	37.6453	1.29531	0.608895	4.4409	0.0350878	0.296801
PP_3295	YeeE/YedE family protein CDS	32.6665	0.636634	0.303792	4.43386	0.0352326	0.297068
PP_5623	membrane protein CDS	728.811	0.326449	0.154918	4.43385	0.0352329	0.297068
PP_4185	sucD CDS	3527.74	0.409957	0.194486	4.42979	0.0353168	0.297297
PP_1465	rplS CDS	662.725	-0.39309	0.18669	4.42471	0.0354221	0.297705
PP_2875	hypothetical protein CDS	388.148	-0.511855	0.242793	4.41739	0.0355743	0.298505
PP_5167	hypothetical protein CDS	395.685	1.72955	0.801392	4.40708	0.03579	0.299835
PP_4384	flgH CDS	98.742	0.461979	0.219988	4.40227	0.0358911	0.300201
PP_2358	putative Type 1 pili subunit CsuA/B protein CDS	139.818	1.02774	0.485706	4.39318	0.0360829	0.301149
PP_2374	hypothetical protein CDS	26.8138	0.650068	0.310081	4.39146	0.0361194	0.301149
PP_1947	hypothetical protein CDS	14.2686	-0.85048	0.409033	4.38603	0.0362346	0.301317
PP_3669	LysR family transcriptional regulator CDS	38.558	0.604354	0.289685	4.38508	0.0362547	0.301317
PP_2939	yoeB CDS	135.528	0.401854	0.192127	4.37789	0.0364081	0.302112
PP_1082	bfr-II CDS	58854.1	-0.671848	0.319782	4.37467	0.0364769	0.302204
PP_0100	cynT CDS	896.893	-0.432333	0.206461	4.36641	0.0366542	0.303193
PP_3611	hypothetical protein CDS	185.6	0.488188	0.233237	4.35271	0.0369502	0.305077
PP_5375	LysR family transcriptional regulator CDS	110.2	-0.377766	0.181113	4.35048	0.0369985	0.305077
PP_3999	cysG CDS	614.231	0.346674	0.166585	4.3241	0.0375762	0.309354
PP_1085	rnt CDS	570.776	-0.342071	0.164654	4.30501	0.0380004	0.310637
PP_1095	electron transport complex protein CDS	58.4788	0.4571	0.22072	4.30109	0.038088	0.310637
PP_1344	hypothetical protein CDS	90.5146	0.43852	0.211334	4.30829	0.0379271	0.310637
PP_3033	CI/C2 family transcriptional regulator CDS	1436.2	-0.577199	0.277315	4.30297	0.0380458	0.310637
PP_3582	RND transporter outer membrane protein CDS	86.075	0.512378	0.247012	4.3141	0.0377977	0.310637
PP_4576	ybgJ CDS	425.604	0.633094	0.303967	4.30493	0.038002	0.310637
PP_4175	fabB CDS	3802.67	-0.454679	0.218888	4.29632	0.038195	0.311025
PP_2504	4-oxalocrotonate tautomerase CDS	29.9456	-0.769307	0.369952	4.28455	0.0384603	0.31164
PP_3825	hypothetical protein CDS	562.607	-0.393199	0.189626	4.28962	0.0383457	0.31164
PP_4094	hypothetical protein CDS	216.465	-0.640627	0.308347	4.28467	0.0384575	0.31164
PP_5450	hypothetical protein CDS	538.252	0.43177	0.208284	4.28242	0.0385086	0.31164
PP_2275	hypothetical protein CDS	838.143	-0.573317	0.276445	4.27459	0.0386863	0.311842
PP_3126	polysaccharide biosynthesis/export protein CDS	298.45	0.643207	0.309883	4.27345	0.0387123	0.311842
PP_5677	hypothetical protein CDS	78.3416	-0.790964	0.380144	4.27365	0.0387076	0.311842
PP_4821	Fis-like DNA-binding protein CDS	506.111	-0.35808	0.173179	4.26731	0.0388523	0.312489
PP_2956	ribosomal protein S6 modification protein-like protein CDS	106.071	-0.447706	0.217354	4.25429	0.0391514	0.314412
PP_3415	LacI family transcriptional regulator CDS	434.456	0.315987	0.153264	4.25123	0.0392219	0.314496
PP_5051	hypothetical protein CDS	98.4676	-0.489786	0.238166	4.23861	0.0395146	0.316359
PP_1689	long-chain fatty acid transporter CDS	532.779	0.409139	0.198633	4.22711	0.0397831	0.317449
PP_1829	alpha/beta family hydrolase CDS	14.0142	-0.788471	0.388301	4.22992	0.0397174	0.317449
PP_3713	catA-I CDS	104.344	0.772987	0.374896	4.225	0.0398326	0.317449
PP_1624	group II intron-encoding maturase CDS	175.248	0.518043	0.252145	4.20595	0.0402824	0.320545
PP_4789	corC CDS	548.38	-0.331934	0.161759	4.2004	0.0404145	0.320622
PP_5588	hypothetical protein CDS	94.8755	0.762493	0.369829	4.20039	0.0404146	0.320622
PP_3897	hypothetical protein CDS	551.402	-0.339865	0.165857	4.19775	0.0404777	0.320637
PP_4431	ocd CDS	288.968	-0.464287	0.226352	4.19509	0.0405411	0.320654
PP_5702	hypothetical protein CDS	163.759	-0.539546	0.26301	4.18761	0.0407205	0.321588
PP_4595	ybaO CDS	153.513	-0.49523	0.24152	4.17684	0.0409802	0.322665
PP_4715	tpiA CDS	5029.24	0.842032	0.409142	4.1771	0.0409737	0.322665
PP_3025	LysE family transporter CDS	1366.37	-0.555312	0.271408	4.16234	0.0413324	0.324949
PP_5680	Cro/CI family transcriptional regulator CDS	53.0652	0.582026	0.285247	4.15584	0.0414912	0.325709
PP_0997	sigma-54 dependent transcriptional regulator/sensory box protein CDS	161.851	-0.442545	0.216996	4.13952	0.041893	0.325931
PP_1520	plsB CDS	79.9488	-0.431217	0.212491	4.14516	0.0417536	0.325931
PP_2086	CrfX family protein CDS	499.512	0.645359	0.315842	4.13977	0.0418869	0.325931
PP_3129	galE CDS	247.576	0.713576	0.34889	4.14171	0.0418389	0.325931
PP_4302	urea transporter CDS	50.4297	-0.515037	0.25514	4.14302	0.0418066	0.325931
PP_5387	cusA CDS	200.714	-0.425681	0.208928	4.13956	0.0418919	0.325931
PP_3302	RND family transporter CDS	71.6231	-0.467612	0.229757	4.13354	0.0420413	0.326355
PP_5165	plpB CDS	990.772	1.01666	0.495097	4.1323	0.0420721	0.326355
PP_4848	cbpA CDS	457.071	-0.38163	0.187564	4.1287	0.0421616	0.326566
PP_0487	membrane protein CDS	55.0108	-0.451962	0.222982	4.10834	0.0426723	0.330032
PP_4650	cioB CDS	130.294	0.476914	0.235117	4.09758	0.0429447	0.33165
PP_4787	ybeZ CDS	805.569	-0.580256	0.286114	4.08938	0.0431535	0.332771
PP_5471	two-component system response regulator CDS	84.9559	-0.458436	0.226702	4.07751	0.0434576	0.334624
PP_3963	hypothetical protein CDS	1488.38	-0.483818	0.239147	4.07257	0.0435848	0.33511
PP_3789	efflux transporter CDS	1532.2	0.379597	0.18813	4.0612	0.0438794	0.336881
PP_3077	ABC transporter permease CDS	13.3842	-0.825713	0.411744	4.05658	0.0439995	0.337254
PP_3387	hypothetical protein CDS	24.3249	0.616668	0.306753	4.05191	0.0441213	0.337254
PP_4737	dld2 CDS	140.472	-1.08546	0.533498	4.05331	0.0440847	0.337254
PP_0028	hypothetical protein CDS	225.17	-0.650464	0.322653	4.03174	0.0446518	0.340316
PP_4092	transposase CDS	19.6563	-0.671761	0.336739	4.03225	0.0446383	0.340316
PP_5163	maa CDS	146.231	-0.379904	0.18902	4.02658	0.0447886	0.340862
PP_2369	leucine-rich repeat-containing protein CDS	60.9764	-0.515061	0.257435	4.02044	0.044952	0.341609
PP_4745	transposase CDS	390.512	-0.304703	0.151934	4.01788	0.0450204	0.341633
PP_1019	oprB-I CDS	6963.82	-0.614431	0.306322	3.99343	0.0456779	0.342159
PP_1144	membrane protein CDS	253.071	0.712582	0.354231	4.0061	0.045336	0.342159
PP_1950	hypothetical protein CDS	47.7131	-0.70313	0.351578	3.99895	0.0455286	0.342159
PP_2372	sugar-binding protein CDS	178.334	0.343796	0.171786	3.99896	0.0455284	0.342159
PP_3090	OmpA domain-containing protein CDS	409.852	-0.612198	0.304606	4.01056	0.045216	0.342159
PP_3518	hypothetical protein CDS	87.6582	0.418356	0.209228	4.0023	0.0454383	0.342159
PP_4038	pydA CDS	751.309	0.674526	0.33589	3.99532	0.0456268	0.342159
PP_4063	long-chain fatty acid--CoA ligase CDS	32.99	-0.574223	0.287119	3.99483	0.0456401	0.342159
PP_4469	phnN CDS	183.998	0.487997	0.243409	3.99567	0.0456173	0.342159
PP_1013	sensor histidine kinase CDS	184.524	-0.354993	0.178162	3.98346	0.0459491	0.343209
PP_3614	membrane protein CDS	11.6746	0.827032	0.415308	3.98386	0.0459381	0.343209
PP_2095	pyrD CDS	353.919	0.70608	0.352565	3.97861	0.0460817	0.343294
PP_4439	transposase CDS	231.491	-0.489198	0.244598	3.97824	0.0460917	0.343294
PP_4329	FlhB domain-containing protein CDS	16.6188	-0.762188	0.382742	3.97502	0.04618	0.343464
PP_0010	dnaA CDS	903.824	-0.338112	0.169885	3.95635	0.0466947	0.344357
PP_1122	OmpA family protein CDS	51.1006	0.595362	0.298686	3.95734	0.0466674	0.344357
PP_3019	carbon-nitrogen hydrolase family protein CDS	88.6815	0.386723	0.194182	3.96396	0.0464843	0.344357
PP_4403	bkdB CDS	101.517	-0.704159	0.352016	3.96074	0.0465733	0.344357
PP_4434	dadA-I CDS	166.549	-0.400516	0.201499	3.95875	0.0466284	0.344357
PP_4835	hypothetical protein CDS	585.898	0.371711	0.186622	3.95873	0.0466287	0.344357
PP_1170	gnl CDS	22.9923	-0.776526	0.391273	3.95213	0.0468121	0.344663
PP_1608	tilS CDS	147.828	0.401571	0.202127	3.94415	0.0470346	0.344663
PP_2210	LysR family transcriptional regulator CDS	83.1451	-0.572023	0.287992	3.9407	0.0471312	0.344663
PP_4190	sdhB CDS	3329.78	0.35274	0.177372	3.94641	0.0469715	0.344663
PP_5609	hypothetical protein CDS	28.1053	-0.5961	0.300315	3.94785	0.0469314	0.344663
PP_5726	hypothetical protein CDS	86.4416	-0.48097	0.241974	3.94195	0.0470963	0.344663
PP_1135	hypothetical protein CDS	245.617	0.643983	0.323395	3.93592	0.0472652	0.34468
PP_1331	ftsI CDS	1043.13	0.316476	0.159361	3.93711	0.0472319	0.34468
PP_0779	methyl-accepting chemotaxis transducer/sensory box protein CDS	285.622	-0.417766	0.211049	3.9136	0.0478969	0.347095
PP_1995	trpF CDS	996.109	0.431757	0.217822	3.91396	0.0478866	0.347095
PP_2035	benE-I CDS	15.0184	0.723406	0.367798	3.9201	0.0477121	0.347095
PP_3089	hypothetical protein CDS	2943.65	-0.539781	0.271984	3.91658	0.0478122	0.347095
PP_4124	nuoG CDS	2666.19	-0.353195	0.178364	3.91252	0.0479278	0.347095
PP_3875	hypothetical protein CDS	41.2595	-0.62412	0.315715	3.9074	0.0480739	0.347193
PP_5188	AsnC/Lrp family transcriptional regulator CDS	61.2122	-0.518718	0.262675	3.9094	0.0480168	0.347193
PP_0329	hypothetical protein CDS	212.814	-0.409426	0.207134	3.89648	0.0483875	0.347523
PP_0922	hypothetical protein CDS	130.86	0.848741	0.427665	3.8958	0.0484071	0.347523
PP_3661	membrane protein CDS	110.096	-1.0389	0.521146	3.89426	0.0484515	0.347523
PP_3799	hypothetical protein CDS	207.793	-0.513223	0.25959	3.89916	0.0483102	0.347523
PP_3908	hypothetical protein CDS	41.7631	-0.523001	0.265886	3.89898	0.0483154	0.347523
PP_4466	TauD/TfdA family dioxygenase CDS	830.594	-0.463878	0.234963	3.88371	0.0487567	0.349234
PP_1761	yegE CDS	734.328	0.483079	0.244617	3.88131	0.0488265	0.349256
PP_0638	transposase CDS	24.1663	-0.648463	0.330767	3.86695	0.049246	0.350819
PP_1545	hypothetical protein CDS	178.64	-1.56695	0.779056	3.86838	0.0492039	0.350819
PP_3779	LysR family transcriptional regulator CDS	836.645	0.394733	0.200513	3.86916	0.049181	0.350819
PP_0155	pntB CDS	305.249	-0.352893	0.179525	3.85349	0.0496426	0.353164
PP_4880	rnr CDS	2014.8	-0.269304	0.137302	3.84073	0.0500219	0.355373
PP_5420	atpI CDS	2391.01	0.624398	0.317469	3.83848	0.0500888	0.355373
PP_2333	GntR family transcriptional regulator CDS	218.367	0.904046	0.457895	3.83134	0.0503026	0.356191
PP_4561	csbD CDS	164.917	-0.484794	0.247252	3.83009	0.0503402	0.356191
PP_2204	copB-I CDS	91.6469	0.503855	0.258465	3.81461	0.0508075	0.359012
PP_0317	methyl-accepting chemotaxis transducer CDS	98.7198	-0.387056	0.198479	3.80512	0.0510961	0.359382
PP_1530	dapD CDS	244.126	-0.43932	0.225151	3.79957	0.0512657	0.359382
PP_2002	oxidoreductase CDS	242.464	0.379296	0.194387	3.80897	0.0509787	0.359382
PP_3080	aroF-II CDS	121.151	-0.42135	0.216012	3.80286	0.051165	0.359382
PP_3830	modC CDS	36.9125	-0.635027	0.325112	3.79938	0.0512717	0.359382
PP_4988	signal transduction histidine kinase CheA/CheY-like receiver CDS	882.334	0.272763	0.139763	3.80532	0.0510901	0.359382
PP_1794	hypothetical protein CDS	2518.74	0.446626	0.228873	3.79419	0.0514309	0.359927
PP_1849	hypothetical protein CDS	560.65	0.616882	0.315429	3.79237	0.0514868	0.359927
PP_0241	transporter CDS	59.1103	-0.781192	0.403276	3.77597	0.0519938	0.361725
PP_3421	sensor histidine kinase CDS	344.842	0.736689	0.376776	3.77925	0.0518921	0.361725
PP_3587	tpx CDS	348.212	-0.376226	0.193386	3.77497	0.0520249	0.361725
PP_4444	transposase CDS	16.2142	-0.821943	0.424703	3.78129	0.0518286	0.361725
PP_5695	hypothetical protein CDS	89.7202	-0.485824	0.249773	3.77289	0.0520896	0.361725
PP_1993	fimV CDS	619.978	0.396022	0.203932	3.76164	0.0524411	0.363275
PP_2334	mmgF CDS	168.288	0.603329	0.309885	3.76131	0.0524515	0.363275
PP_5119	TetR family transcriptional regulator CDS	404.368	-0.567621	0.291961	3.75693	0.052589	0.363746
PP_1480	hypothetical protein CDS	276.264	-0.57135	0.293884	3.75217	0.0527389	0.364302
PP_0704	ECF family RNA polymerase sigma-70 factor CDS	217.41	-0.40708	0.210468	3.73003	0.0534423	0.367706
PP_0731	pcs CDS	116.121	-0.527956	0.273199	3.73091	0.0534144	0.367706
PP_2116	tusA-II CDS	51.4711	0.496791	0.256992	3.73043	0.0534297	0.367706
PP_4422	gabD-II CDS	207.024	-0.768118	0.395534	3.72692	0.0535419	0.367908
PP_0371	LysR family transcriptional regulator CDS	105.419	-0.444431	0.230791	3.7149	0.0539288	0.369864
PP_0385	serine acetyltransferase CDS	63.1616	-0.438467	0.228148	3.7098	0.054094	0.369864
PP_3749	hypothetical protein CDS	28.6855	0.713714	0.370291	3.71121	0.0540483	0.369864
PP_3898	hypothetical protein CDS	720.748	-0.389074	0.201747	3.70933	0.0541093	0.369864
PP_3537	pobA CDS	18.0329	0.669448	0.348977	3.70055	0.0543946	0.37133
PP_5489	hypothetical protein CDS	858.66	0.306242	0.15929	3.69185	0.054679	0.372786
PP_1688	LysR family transcriptional regulator CDS	50.1694	-0.48379	0.25201	3.68904	0.0547711	0.372925
PP_3501	transposase CDS	235.66	-0.465217	0.241798	3.68472	0.0549132	0.372925
PP_5201	hypothetical protein CDS	246.943	-0.363729	0.189419	3.68538	0.0548915	0.372925
PP_0224	DszC family monooxygenase CDS	59.9317	0.609927	0.317457	3.67476	0.0552422	0.373706
PP_0946	sodA CDS	36.094	-0.899175	0.466412	3.67826	0.0551264	0.373706
PP_3935	hypothetical protein CDS	28.5237	-0.652028	0.339221	3.67523	0.0552267	0.373706
PP_2863	membrane protein CDS	65.424	0.496383	0.260735	3.66288	0.0556373	0.375893
PP_1883	hypothetical protein CDS	42.0603	-0.683881	0.356431	3.64916	0.0560975	0.378514
PP_0285	Fe(2+)-trafficking protein CDS	484.313	-0.670332	0.350163	3.63108	0.05671	0.379851
PP_0795	fruA CDS	277.328	0.346075	0.181741	3.62136	0.0570422	0.379851
PP_1279	algJ CDS	11.1199	-0.798692	0.424201	3.6299	0.0567501	0.379851
PP_1546	hypothetical protein CDS	160.331	-1.65328	0.846888	3.62692	0.056852	0.379851
PP_1644	NAD(P)H dehydrogenase CDS	81.3519	0.382021	0.200861	3.61593	0.0572286	0.379851
PP_1894	gstB CDS	227.522	0.527517	0.276407	3.63872	0.0564502	0.379851
PP_2640	GNAT family acetyltransferase CDS	34.8162	0.546572	0.287431	3.62985	0.0567521	0.379851
PP_2660	hypothetical protein CDS	152.936	0.41864	0.219637	3.62451	0.0569343	0.379851
PP_3218	NtaA/SnaA/SoxA family monooxygenase CDS	54.7286	0.580883	0.305953	3.6302	0.0567398	0.379851
PP_3850	hypothetical protein CDS	78.8957	-0.429043	0.225153	3.62069	0.0570653	0.379851
PP_3926	short-chain dehydrogenase CDS	26.3886	0.581076	0.306506	3.61795	0.0571592	0.379851
PP_4571	cysK CDS	459.987	-0.322198	0.169129	3.62138	0.0570417	0.379851
PP_5379	copB-II CDS	359.472	-0.525757	0.275736	3.61353	0.0573113	0.379851
PP_5569	hypothetical protein CDS	40.9753	-0.634212	0.332983	3.61496	0.0572621	0.379851
PP_0945	hypothetical protein CDS	37.0563	-0.829423	0.434307	3.60544	0.0575909	0.38026
PP_4165	hypothetical protein CDS	136.433	-0.405284	0.213446	3.60902	0.057467	0.38026
PP_5599	LysR family transcriptional regulator CDS	213.054	0.319859	0.168674	3.60582	0.0575776	0.38026
PP_0446	rplL CDS	28393.9	-0.375254	0.197543	3.59837	0.0578362	0.380919
PP_1192	GNAT family acetyltransferase CDS	43.7441	0.744073	0.390806	3.5988	0.0578213	0.380919
PP_1028	LysR family transcriptional regulator CDS	38.8279	-0.542249	0.286859	3.59036	0.0581155	0.381658
PP_1067	sensor histidine kinase CDS	903.814	-0.513629	0.270273	3.59191	0.0580614	0.381658
PP_3447	membrane protein CDS	57.2311	-0.554076	0.293489	3.58889	0.0581671	0.381658
PP_3743	hypothetical protein CDS	178.873	-0.624685	0.328769	3.57698	0.0585855	0.382852
PP_3817	polyamine ABC transporter ATP-binding protein CDS	64.3897	-0.427645	0.225915	3.57539	0.0586416	0.382852
PP_3945	nicX CDS	23.3972	-0.695068	0.370351	3.57901	0.058514	0.382852
PP_5166	sigma-54 dependent transcriptional regulator CDS	105.09	1.78588	0.917173	3.58027	0.0584698	0.382852
PP_1962	site-specific recombinase CDS	465.172	-0.319538	0.169119	3.57031	0.0588214	0.383548
PP_1646	thioredoxin CDS	449.679	-0.380897	0.201647	3.55909	0.0592203	0.384272
PP_1928	arsenate reductase CDS	30.292	-0.533011	0.284824	3.55687	0.0592994	0.384272
PP_2018	BNR domain-containing protein CDS	59.302	0.454901	0.241918	3.55842	0.0592443	0.384272
PP_3448	nfrB CDS	108.705	0.533459	0.281568	3.56156	0.0591323	0.384272
PP_4364	anti-sigma F factor antagonist CDS	161.409	0.741959	0.391529	3.56258	0.0590959	0.384272
PP_1427	rpoE CDS	1412.92	-0.580242	0.30706	3.54654	0.0596699	0.386195
PP_4580	hypothetical protein CDS	264.433	0.308459	0.163927	3.54389	0.0597652	0.386334
PP_0723	ispE CDS	12075.7	1.03819	0.546367	3.53546	0.0600697	0.38752
PP_5378	metal-binding protein CDS	671.73	-0.484946	0.25731	3.53472	0.0600966	0.38752
PP_3093	hypothetical protein CDS	60.3368	-0.68656	0.364978	3.5243	0.0604755	0.3883
PP_3096	hypothetical protein CDS	42.573	-0.673452	0.358154	3.52358	0.0605017	0.3883
PP_3849	hemolysin-type calcium-binding protein CDS	445.902	-0.371018	0.197653	3.52323	0.0605142	0.3883
PP_5041	glgP CDS	789.027	0.432764	0.229921	3.52807	0.0603381	0.3883
PP_1117	hypothetical protein CDS	103.073	-0.573086	0.305297	3.51453	0.0608328	0.389449
PP_4639	zinU CDS	90.5268	0.401426	0.214012	3.51428	0.0608422	0.389449
PP_0152	hypothetical protein CDS	653.451	-0.376943	0.200764	3.51162	0.0609397	0.389598
PP_4245	pvdY CDS	741.051	-0.634941	0.337551	3.50896	0.0610376	0.389748
PP_5299	puuA-II CDS	23.1143	-0.603901	0.32415	3.50532	0.0611718	0.390129
PP_1503	hypothetical protein CDS	81.9452	-0.447343	0.238945	3.50141	0.0613168	0.390137
PP_1674	bluB CDS	29.8228	0.574485	0.309569	3.49925	0.0613966	0.390137
PP_4114	hypothetical protein CDS	56.2228	-0.506457	0.271399	3.50086	0.0613369	0.390137
PP_4782	thiD CDS	134.949	0.489539	0.261766	3.49283	0.061635	0.391177
PP_0849	ndk CDS	2101.04	-0.483488	0.258588	3.48093	0.0620799	0.391321
PP_1936	membrane protein CDS	2690.09	0.26465	0.141773	3.48023	0.0621062	0.391321
PP_3131	membrane protein CDS	255.948	0.708215	0.377832	3.48196	0.0620411	0.391321
PP_4191	sdhA CDS	1611.17	0.406787	0.217577	3.4862	0.0618825	0.391321
PP_4990	pilI CDS	89.3978	0.438508	0.235418	3.48621	0.061882	0.391321
PP_5675	hypothetical protein CDS	28.1787	0.798724	0.426044	3.48802	0.0618143	0.391321
PP_1200	kup CDS	314.194	0.367171	0.1967	3.47764	0.0622032	0.391462
PP_0345	heptose kinase WapP CDS	271.869	0.295212	0.158613	3.46667	0.0626173	0.393595
PP_4361	fliK CDS	170.766	0.320853	0.172623	3.45103	0.0632125	0.396859
PP_4111	fusB CDS	419.798	0.478632	0.257377	3.43739	0.0637362	0.399668
PP_3788	non-ribosomal peptide synthetase CDS	3522.33	0.249666	0.134662	3.43307	0.0639032	0.400236
PP_2459	rbsD CDS	113.151	-1.0459	0.559974	3.42227	0.0643224	0.40238
PP_0273	hypothetical protein CDS	4065.75	-0.888516	0.477119	3.41433	0.0646327	0.402624
PP_1585	antidote protein CDS	268.933	-0.534704	0.288383	3.41458	0.0646227	0.402624
PP_1839	hypothetical protein CDS	44.2352	-0.628167	0.338865	3.41667	0.0645412	0.402624
PP_3030	hypothetical protein CDS	61.8258	0.436612	0.236221	3.4134	0.064669	0.402624
PP_2360	type I pili subunit CsuA/B CDS	100.486	0.817361	0.43896	3.40981	0.0648098	0.403022
PP_4027	hypothetical protein CDS	593.047	-0.4751	0.256904	3.40558	0.0649763	0.403578
PP_5706	secG CDS	38769.2	0.676268	0.364909	3.4036	0.0650542	0.403583
PP_4152	hypothetical protein CDS	295.821	-0.410025	0.221956	3.39834	0.065262	0.404392
PP_1250	group II intron-encoding maturase CDS	165.213	0.508382	0.275908	3.38792	0.0656759	0.404648
PP_1543	hypothetical protein CDS	212.829	-0.530545	0.287566	3.3827	0.0658839	0.404648
PP_2595	ABC transporter permease/ATP-binding protein CDS	47.8145	0.487552	0.266015	3.38248	0.0658927	0.404648
PP_3705	membrane protein CDS	5478.78	0.274817	0.149198	3.38825	0.0656624	0.404648
PP_5124	yfhL CDS	594.336	-0.373918	0.202897	3.38319	0.0658643	0.404648
PP_5320	phoB CDS	369.305	0.386373	0.209695	3.38382	0.0658395	0.404648
PP_5428	hypothetical protein CDS	21.0552	-0.753705	0.417272	3.38618	0.0657451	0.404648
PP_5589	rhs repeat-associated core domain-containing protein CDS	731.573	-0.650757	0.352393	3.38176	0.0659215	0.404648
PP_2119	ABC transporter permease/ATP-binding protein CDS	124.404	0.384257	0.20903	3.37379	0.0662413	0.406135
PP_0837	ycfJ CDS	1050.6	-0.737663	0.399711	3.36936	0.0664197	0.406174
PP_1162	gstA CDS	26.7625	0.513721	0.280703	3.36573	0.066566	0.406174
PP_2302	lon-II CDS	30502.3	0.511471	0.278113	3.36465	0.0666099	0.406174
PP_3405	membrane protein CDS	111.14	0.585413	0.317413	3.37041	0.0663771	0.406174
PP_3977	hypothetical protein CDS	605.762	-0.365582	0.199075	3.36401	0.0666356	0.406174
PP_3741	mrdA-I CDS	65.3672	-0.438546	0.238883	3.35995	0.0667999	0.406231
PP_3815	polyamine ABC transporter permease CDS	14.9604	-0.710264	0.389405	3.36138	0.066742	0.406231
PP_2547	LysR family transcriptional regulator CDS	25.3565	-0.580056	0.31692	3.35165	0.0671377	0.407811
PP_1750	asnB CDS	9.42306	-0.825322	0.455251	3.34816	0.0672803	0.408204
PP_0802	chemotaxis protein CDS	63.5795	0.491399	0.26987	3.34001	0.067614	0.409753
PP_0683	hypothetical protein CDS	33.1648	0.488145	0.268755	3.33175	0.0679547	0.410999
PP_4641	yjiY CDS	2210.67	0.440658	0.240983	3.33122	0.0679765	0.410999
PP_1521	hypothetical protein CDS	2608.01	-0.444806	0.243358	3.32904	0.0680664	0.411068
PP_0969	GntR family transcriptional regulator CDS	46.762	-0.483752	0.265449	3.31778	0.0685342	0.413214
PP_0971	hypothetical protein CDS	226.345	-0.418847	0.229557	3.31256	0.0687523	0.413214
PP_2838	hypothetical protein CDS	65.1743	0.517241	0.284807	3.31223	0.068766	0.413214
PP_4061	hypothetical protein CDS	48.4905	0.609463	0.333891	3.31544	0.0686318	0.413214
PP_4777	hypothetical protein CDS	426.084	-0.543307	0.297674	3.31103	0.0688165	0.413214
PP_1541	putative Methyltransferase CDS	107.55	-0.843091	0.460917	3.30377	0.0691212	0.414563
PP_5667	McbC family microcin B17-like processing protein CDS	57.9193	-0.536596	0.294777	3.30191	0.0691994	0.414563
PP_2075	membrane protein CDS	64.9547	-0.527792	0.28964	3.29885	0.0693285	0.414862
PP_1447	hypothetical protein CDS	19.3421	0.631052	0.349064	3.27974	0.0701399	0.417332
PP_2546	membrane protein CDS	37.0464	0.466302	0.257533	3.28215	0.0700373	0.417332
PP_4250	ccoN-I CDS	1973.61	0.354931	0.195705	3.28119	0.0700782	0.417332
PP_4420	transposase CDS	67.7892	0.42306	0.234373	3.28248	0.0700231	0.417332
PP_5370	oxidoreductase-like protein CDS	77.0689	-0.411729	0.228255	3.28623	0.0698634	0.417332
PP_2857	hypothetical protein CDS	47.9315	0.807824	0.445026	3.27644	0.0702812	0.417698
PP_1538	hypothetical protein CDS	57.233	-1.07802	0.59078	3.26656	0.0707056	0.419745
PP_0801	hypothetical protein CDS	27.69	-0.530364	0.296753	3.26085	0.0709524	0.420257
PP_5266	acetyl-CoA hydrolase family protein CDS	24.0624	-0.552537	0.306192	3.26203	0.0709013	0.420257
PP_0572	pbpC CDS	123.903	0.351542	0.195155	3.24925	0.0714561	0.422762
PP_0319	hypothetical protein CDS	468.311	-0.397628	0.220525	3.24579	0.0716071	0.423177
PP_3948	nicB CDS	35.9701	0.537128	0.299043	3.2421	0.0717688	0.423177
PP_4958	ygjP CDS	551.604	0.288427	0.160013	3.24275	0.0717403	0.423177
PP_0432	argC CDS	219.166	0.350996	0.195161	3.2361	0.0720319	0.423464
PP_3200	hypothetical protein CDS	17.159	-0.645501	0.360555	3.23546	0.0720601	0.423464
PP_3561	membrane protein CDS	9.95252	0.880987	0.492813	3.23676	0.0720028	0.423464
PP_2836	2-keto-3-deoxyxylonate dehydratase CDS	24.5181	0.585007	0.325893	3.2326	0.0721861	0.423729
PP_0392	folB CDS	202.457	0.468429	0.260134	3.2307	0.0722699	0.423746
PP_1391	LysR family transcriptional regulator CDS	137.061	-0.450948	0.250556	3.22245	0.0726348	0.423888
PP_2189	hypothetical protein CDS	329.915	-0.433617	0.241059	3.22491	0.0725257	0.423888
PP_2913	hemB CDS	170.75	0.362023	0.201675	3.22682	0.0724414	0.423888
PP_3303	3-oxoacyl-ACP synthase CDS	14.8322	-0.75744	0.423685	3.21899	0.0727885	0.423888
PP_3521	membrane protein CDS	79.1666	0.374171	0.208818	3.22369	0.0725799	0.423888
PP_4043	gntZ CDS	53.02	0.500986	0.278712	3.21946	0.0727678	0.423888
PP_5618	Cro/CI family transcriptional regulator CDS	266.906	0.294749	0.164192	3.21736	0.0728609	0.423888
PP_0294	cbcV CDS	230.794	0.539847	0.300179	3.21007	0.0731862	0.424969
PP_1153	putative lipoprotein CDS	192.889	-0.737622	0.409139	3.20956	0.073209	0.424969
PP_4973	membrane protein CDS	190.557	0.382274	0.213784	3.19759	0.073747	0.427618
PP_1490	wspC CDS	185.018	0.305356	0.17076	3.1909	0.0740492	0.428039
PP_3154	pagL-II CDS	336.67	-0.364758	0.203816	3.19063	0.0740613	0.428039
PP_5408	hypothetical protein CDS	281.988	-0.329619	0.184585	3.19056	0.0740648	0.428039
PP_0355	two-component system response regulator CDS	47.618	-0.828439	0.463104	3.18728	0.0742132	0.428214
PP_3245	hypothetical protein CDS	56.6146	0.817107	0.456305	3.18237	0.0744365	0.428214
PP_3583	mdtC CDS	328.369	0.298101	0.1671	3.18259	0.0744268	0.428214
PP_4002	rarA CDS	228.709	0.331512	0.185836	3.18241	0.0744349	0.428214
PP_4685	hypothetical protein CDS	2643.53	0.507824	0.283975	3.18089	0.0745039	0.428214
PP_1739	membrane protein CDS	50.3312	-0.491855	0.276066	3.17572	0.0747401	0.42863
PP_4898	tsaE CDS	419.164	0.346159	0.19414	3.17693	0.074685	0.42863
PP_2414	hypothetical protein CDS	122.289	-0.356138	0.19968	3.17187	0.0749166	0.429172
PP_0531	hypothetical protein CDS	185.676	-0.453387	0.254912	3.1553	0.075681	0.430256
PP_0581	3-oxoacyl-ACP reductase CDS	40.9304	0.462684	0.260591	3.15593	0.0756517	0.430256
PP_0840	cysE CDS	331.312	-0.268272	0.150719	3.16408	0.0752748	0.430256
PP_0888	regA CDS	399.717	-0.366549	0.205687	3.16323	0.0753139	0.430256
PP_1366	transcriptional regulator MvaT CDS	16712.5	-0.442091	0.248233	3.15944	0.0754891	0.430256
PP_2165	two-component system response regulator CDS	1151.09	0.275246	0.154737	3.15918	0.075501	0.430256
PP_3651	two-component system sensor histidine kinase/response regulator CDS	289.056	0.29357	0.165035	3.15727	0.0755895	0.430256
PP_4807	mrdA-II CDS	1112.16	-0.466832	0.262379	3.15069	0.0758948	0.431003
PP_3760	methyltransferase CDS	116.97	0.342962	0.193208	3.14832	0.076005	0.431162
PP_0011	dnaN CDS	532.602	-0.292167	0.164662	3.14566	0.0761294	0.431164
PP_1549	Cro/CI family transcriptional regulator CDS	919.292	-0.374014	0.210575	3.14478	0.0761701	0.431164
PP_4516	recQ CDS	330.999	0.300662	0.169655	3.14259	0.0762727	0.431279
PP_3316	chaperone-associated ATPase CDS	83.1335	0.361777	0.204397	3.14057	0.0763673	0.431348
PP_0205	oxidoreductase CDS	209.139	1.04715	0.584794	3.13763	0.0765048	0.431411
PP_2185	formate dehydrogenase subunit alpha CDS	52.9558	0.42247	0.238678	3.13369	0.0766902	0.431411
PP_4104	glutathione S-transferase family protein CDS	428.682	-0.565057	0.318165	3.13408	0.0766715	0.431411
PP_4933	hypothetical protein CDS	227.034	0.265063	0.149833	3.1333	0.0767082	0.431411
PP_1616	frmA CDS	282.868	-0.274941	0.15546	3.12429	0.0771334	0.43272
PP_2463	cspA-II CDS	9389.08	-0.542606	0.306226	3.12138	0.0772715	0.43272
PP_4118	membrane protein CDS	541.24	0.81159	0.45634	3.12153	0.0772641	0.43272
PP_4423	hypothetical protein CDS	44.5457	-0.459309	0.2599	3.12373	0.0771601	0.43272
PP_1005	hemO CDS	96.7771	0.386135	0.218423	3.11799	0.0774323	0.433157
PP_5445	hypothetical protein CDS	26.5664	0.569693	0.322824	3.1145	0.0775985	0.433624
PP_3890	hypothetical protein CDS	11.7317	-0.711562	0.407802	3.10599	0.078005	0.435431
PP_2196	speB CDS	18.7612	0.646775	0.368404	3.10355	0.0781216	0.435617
PP_2575	hypothetical protein CDS	14.0719	0.650957	0.37119	3.0876	0.0788909	0.439349
PP_5350	RpiR family transcriptional regulator CDS	993.556	-0.401539	0.228161	3.08621	0.0789587	0.439349
PP_0372	aruC CDS	16.6502	0.751975	0.428359	3.08351	0.0790895	0.43961
PP_3971	hypothetical protein CDS	14.2441	-0.738931	0.422558	3.07752	0.0793814	0.440764
PP_5072	ynfM CDS	86.8069	0.796696	0.452564	3.07539	0.0794853	0.440874
PP_1925	monooxygenase CDS	38.1404	-0.439111	0.251523	3.07363	0.0795715	0.440885
PP_0047	czcR-II CDS	17.6951	-0.733152	0.424656	3.05862	0.0803099	0.441794
PP_0586	cadA-II CDS	1123.57	-0.856533	0.486055	3.06117	0.0801837	0.441794
PP_1983	PAS/PAC/GAF sensor-containing diguanylate cyclase/phosphodiesterase CDS	243.802	0.411674	0.234473	3.06787	0.0798542	0.441794
PP_2181	Cro/CI family transcriptional regulator CDS	280.772	-0.401193	0.229157	3.05765	0.0803576	0.441794
PP_4273	MerR family transcriptional regulator CDS	89.8285	-0.91257	0.518529	3.05822	0.0803299	0.441794
PP_4772	hrpB CDS	132.218	0.301761	0.172744	3.06115	0.080185	0.441794
PP_4974	nhaP CDS	273.549	-0.557994	0.318018	3.05677	0.0804015	0.441794
PP_5261	LysR family transcriptional regulator CDS	68.0017	-0.705005	0.401709	3.05659	0.0804105	0.441794
PP_2039	acyl-CoA dehydrogenase CDS	55.3445	-0.419892	0.241079	3.0504	0.0807173	0.442944
PP_3287	fnrC CDS	288.705	0.577886	0.329934	3.04896	0.080789	0.442944
PP_0878	dppF CDS	47.7641	0.446403	0.256003	3.04395	0.0810385	0.443847
PP_5174	RND family transporter membrane fusion protein CDS	88.2797	0.463859	0.265413	3.03901	0.0812855	0.444735
PP_0963	ttg2F CDS	672.996	0.597319	0.341937	3.03197	0.0816387	0.444808
PP_3899	hicB family protein CDS	233.401	0.483113	0.277199	3.03251	0.0816116	0.444808
PP_5173	RND family transporter CDS	541.516	0.370759	0.212374	3.03613	0.0814301	0.444808
PP_5388	cusF CDS	209.845	-0.345485	0.198238	3.03201	0.0816368	0.444808
PP_2465	thrS CDS	9594.99	0.487513	0.279627	3.02541	0.0819696	0.445683
PP_2573	hypothetical protein CDS	51.1044	0.492659	0.283064	3.02555	0.0819627	0.445683
PP_3115	transposase CDS	156.33	-0.473081	0.271707	3.02253	0.0821153	0.446012
PP_3759	CheB-like methylesterase CDS	62.9013	0.407356	0.235376	3.01523	0.0824858	0.44756
PP_1790	acylneuraminate cytidylyltransferase CDS	4443.92	-0.226649	0.130676	3.00468	0.0830241	0.448693
PP_2658	pstA CDS	47.082	-0.467216	0.26892	3.00747	0.0828818	0.448693
PP_4354	fliQ CDS	82.5656	-0.560468	0.322121	3.00443	0.0830374	0.448693
PP_4363	two-component system sensor histidine kinase/response regulator CDS	555.974	0.602726	0.346453	3.0055	0.0829822	0.448693
PP_3827	yrpB CDS	121.435	-0.374436	0.216138	2.99923	0.0833041	0.44967
PP_0510	trx CDS	403.539	-0.331417	0.191662	2.98641	0.083966	0.450775
PP_0820	acetyltransferase CDS	150.596	-0.337147	0.194858	2.98446	0.0840675	0.450775
PP_1792	group 2 family glycosyl transferase CDS	1774.42	0.240383	0.139144	2.98196	0.0841975	0.450775
PP_2665	agmR CDS	33.6991	-0.586869	0.339326	2.98792	0.0838879	0.450775
PP_2696	metR-II CDS	15.8898	-0.61124	0.354626	2.98801	0.0838832	0.450775
PP_3412	LuxR family transcriptional regulator CDS	56.72	0.41477	0.240081	2.98347	0.0841186	0.450775
PP_4310	hydantoin racemase CDS	17.8588	0.826999	0.484094	2.99172	0.0836911	0.450775
PP_5005	phaC-II CDS	258.769	0.4712	0.271749	2.98661	0.0839555	0.450775
PP_5555	hypothetical protein CDS	53.7043	-0.736144	0.425065	2.979	0.0843513	0.451137
PP_3081	hypothetical protein CDS	86.3707	0.707228	0.408602	2.97063	0.084789	0.452383
PP_3132	polysaccharide transporter CDS	454.918	0.5681	0.328604	2.96805	0.0849244	0.452383
PP_3541	MgtC family transporter CDS	70.9032	-0.390025	0.226292	2.96794	0.0849298	0.452383
PP_4406	hypothetical protein CDS	399.122	0.311093	0.180409	2.97243	0.0846947	0.452383
PP_3258	hypothetical protein CDS	12.7551	0.778948	0.452099	2.95834	0.0854354	0.454614
PP_5179	spuF CDS	532.003	0.291164	0.169233	2.95169	0.0857877	0.456025
PP_0046	opdT-I CDS	40.0147	-0.540454	0.317522	2.94606	0.086087	0.456692
PP_5322	metal ion transporter CDS	626.463	-0.338526	0.19705	2.94605	0.0860877	0.456692
PP_1943	purU-III CDS	25.8612	-0.569174	0.331992	2.93942	0.086442	0.458108
PP_2256	Cro/CI family transcriptional regulator CDS	106.225	-0.592686	0.346203	2.93543	0.0866554	0.458774
PP_4460	LysR family transcriptional regulator CDS	2170.37	-0.555651	0.323601	2.93011	0.0869418	0.459826
PP_0784	hypothetical protein CDS	22.9913	-0.546517	0.321081	2.92172	0.0873945	0.461754
PP_0636	cold shock DNA-binding domain-containing protein CDS	224.676	-0.374895	0.219117	2.91717	0.0876413	0.461852
PP_1932	hypothetical protein CDS	339.024	-0.263636	0.154285	2.91488	0.0877661	0.461852
PP_3300	Transcriptional regulator, tetR family CDS	133.216	-0.374348	0.218727	2.91702	0.0876494	0.461852
PP_4176	5-oxo-L-prolinase CDS	55.6799	-0.523776	0.306005	2.91534	0.0877408	0.461852
PP_0979	holC CDS	52.463	0.497232	0.292998	2.90993	0.0880357	0.462342
PP_1216	ruvA CDS	89.5559	0.465508	0.273263	2.91151	0.0879496	0.462342
PP_1435	recO CDS	39.5627	0.49328	0.291564	2.90321	0.0884032	0.463807
PP_2739	sensory box protein CDS	146.537	-0.434372	0.254488	2.89996	0.0885815	0.464277
PP_4851	phosphate starvation-inducible protein PsiF CDS	271.486	0.496402	0.290862	2.89393	0.0889136	0.465551
PP_1726	ABC transporter substrate-binding protein CDS	249.67	0.463313	0.271863	2.88692	0.0893014	0.466716
PP_4809	rsfS CDS	506.407	-0.317776	0.18694	2.88508	0.0894033	0.466716
PP_5531	hypothetical protein CDS	965.221	0.418058	0.245518	2.88608	0.0893478	0.466716
PP_0883	opdP CDS	128.064	-0.421264	0.24757	2.88132	0.0896127	0.466878
PP_4773	hypothetical protein CDS	161.684	-0.335906	0.197496	2.88257	0.0895433	0.466878
PP_4987	putative Chemotaxis protein CDS	59.4256	0.401489	0.236643	2.87765	0.0898172	0.467478
PP_2859	hypothetical protein CDS	130.975	0.83834	0.492092	2.87591	0.0899144	0.467519
PP_2166	anti-anti-sigma factor CDS	337.215	0.341008	0.201293	2.86933	0.0902825	0.468967
PP_2507	short-chain dehydrogenase/reductase family oxidoreductase CDS	40.1091	0.461882	0.272591	2.86603	0.0904678	0.469124
PP_2787	transporter CDS	32.7023	-0.491822	0.29423	2.86254	0.0906645	0.469124
PP_3440	hypothetical protein CDS	199.121	0.507956	0.299266	2.86242	0.0906709	0.469124
PP_4404	lpdV CDS	112.348	-0.669645	0.393785	2.86336	0.0906179	0.469124
PP_4181	hypothetical protein CDS	33.942	-0.469292	0.277555	2.85828	0.0909048	0.469869
PP_1488	methyl-accepting chemotaxis transducer CDS	405.635	0.299176	0.176958	2.85374	0.0911618	0.469951
PP_2350	LysR family transcriptional regulator CDS	19.6867	-0.537013	0.323318	2.85324	0.09119	0.469951
PP_2462	hypothetical protein CDS	171.925	-0.509118	0.300232	2.85552	0.0910606	0.469951
PP_1722	ABC transporter ATP-binding protein CDS	48.3594	0.435351	0.258048	2.83883	0.0920114	0.472325
PP_2856	hypothetical protein CDS	89.875	0.332506	0.197405	2.83956	0.0919694	0.472325
PP_3763	precorrin-6A synthase CDS	61.4756	0.368438	0.21886	2.84153	0.091857	0.472325
PP_4585	TrmH family RNA methyltransferase CDS	128.352	0.365065	0.216846	2.83895	0.0920041	0.472325
PP_3841	MerR family transcriptional regulator CDS	567.532	-0.395176	0.234526	2.83356	0.0923136	0.473405
PP_4689	heme/hemin ABC transporter substrate-binding protein CDS	30.7036	0.526239	0.315294	2.83201	0.0924025	0.473405
PP_2621	hypothetical protein CDS	26.5119	-0.636886	0.3772	2.82582	0.0927596	0.47477
PP_1000	arcB CDS	1595.52	-0.900773	0.532077	2.82056	0.0930641	0.474975
PP_1618	ispF CDS	371.07	0.475252	0.283044	2.81173	0.0935773	0.474975
PP_1964	dGMP/dTMP/dhydroxyCMP kinase CDS	558.896	-0.293555	0.174972	2.80987	0.0936861	0.474975
PP_2439	ahpC CDS	803.659	0.351616	0.209066	2.8204	0.0930732	0.474975
PP_2733	membrane protein CDS	12.5712	0.964082	0.573177	2.81498	0.0933881	0.474975
PP_3103	hypothetical protein CDS	224.15	-0.311136	0.18535	2.81334	0.0934837	0.474975
PP_3246	crtZ CDS	181.749	0.480103	0.285843	2.81037	0.0936565	0.474975
PP_4025	transposase CDS	412.262	-0.281457	0.167976	2.80833	0.0937757	0.474975
PP_4270	hypothetical protein CDS	220.176	0.529057	0.314666	2.80781	0.0938061	0.474975
PP_4793	hypothetical protein CDS	356.396	0.783609	0.464642	2.81106	0.0936166	0.474975
PP_5429	hypothetical protein CDS	2599.62	-0.63607	0.378148	2.80641	0.0938883	0.474975
PP_5740	hypothetical protein CDS	128.425	-0.398646	0.236908	2.81699	0.0932715	0.474975
PP_3550	transcriptional regulator EmrR CDS	19.6434	-0.606914	0.363228	2.80359	0.0940537	0.475353
PP_1100	dcd CDS	808.651	-0.627247	0.37358	2.79644	0.094474	0.475653
PP_1214	transcriptional regulator CDS	765.889	0.321211	0.192	2.79709	0.0944353	0.475653
PP_2053	hypothetical protein CDS	305.455	-0.530755	0.316805	2.7964	0.0944765	0.475653
PP_4551	alpha/beta family hydrolase CDS	213.744	-0.351529	0.209603	2.80078	0.0942186	0.475653
PP_0503	MFS transporter CDS	366.464	-0.324325	0.193894	2.79154	0.0947632	0.47618
PP_1361	groL CDS	4353.13	-0.458507	0.273853	2.7918	0.0947478	0.47618
PP_4488	hypothetical protein CDS	9.32236	-0.806611	0.48606	2.78536	0.0951292	0.477561
PP_1066	dctD-II CDS	131.64	-0.402817	0.241277	2.77977	0.0954617	0.478028
PP_3409	cobalamin biosynthesis protein CobE CDS	20.2828	0.6217	0.375332	2.7792	0.095496	0.478028
PP_4775	hypothetical protein CDS	116.522	-0.372119	0.223141	2.78164	0.0953505	0.478028
PP_0692	hypothetical protein CDS	133.181	0.317408	0.191059	2.77464	0.0957684	0.478175
PP_1121	OmpA family protein CDS	361.318	0.508795	0.304429	2.77412	0.0957993	0.478175
PP_1150	membrane protein CDS	356.948	0.407842	0.24448	2.77543	0.0957207	0.478175
PP_2715	arsH CDS	13.8601	-0.640341	0.387371	2.76896	0.0961088	0.479263
PP_5644	membrane protein CDS	3507.84	-0.364489	0.219193	2.75832	0.0967496	0.481999
PP_1497	TetR family transcriptional regulator CDS	114.174	0.377541	0.227525	2.75679	0.0968425	0.482003
PP_0463	rpsQ CDS	3712.87	-0.290892	0.175201	2.75174	0.0971488	0.48261
PP_3616	membrane protein CDS	78.0687	-0.461021	0.278299	2.75321	0.0970594	0.48261
PP_0351	transmembrane sensor CDS	26.15	0.953642	0.572261	2.74749	0.0974075	0.483436
PP_0785	cysZ CDS	142.779	-0.339332	0.204704	2.73975	0.0978801	0.483947
PP_1409	rsuA CDS	212.943	-0.28205	0.170108	2.7435	0.0976509	0.483947
PP_2205	copA-I CDS	60.3641	0.53358	0.322071	2.7404	0.09784	0.483947
PP_3145	hypothetical protein CDS	184.59	0.477138	0.287108	2.74256	0.0977082	0.483947
PP_0096	prlC CDS	585.009	-0.235233	0.142277	2.73182	0.0983674	0.48431
PP_0098	hypothetical protein CDS	93.6301	0.387075	0.234149	2.72974	0.0984954	0.48431
PP_1553	hypothetical protein CDS	15.5099	-0.858158	0.522098	2.72899	0.0985419	0.48431
PP_1769	pheA CDS	387.471	0.312988	0.189531	2.72978	0.098493	0.48431
PP_1800	rmd CDS	263.183	0.262161	0.158823	2.72503	0.098786	0.48431
PP_2074	LysR family transcriptional regulator CDS	46.0326	-0.446371	0.269641	2.73084	0.0984275	0.48431
PP_3393	CAIB/BAIF family protein CDS	32.0437	0.555035	0.337695	2.7263	0.0987079	0.48431
PP_4706	hypothetical protein CDS	57.451	-0.587966	0.353722	2.73699	0.0980495	0.48431
PP_5628	hypothetical protein CDS	546.548	0.249526	0.150962	2.7268	0.0986766	0.48431
PP_2285	hypothetical protein CDS	16.1773	-0.662459	0.405406	2.72248	0.0989444	0.484633
PP_1931	hypothetical protein CDS	133.162	0.483561	0.292612	2.71791	0.0992278	0.485567
PP_1588	dapC CDS	191.154	0.345894	0.210721	2.70246	0.100194	0.488467
PP_2019	RND family multidrug transporter CDS	595.495	0.304605	0.185232	2.7037	0.100115	0.488467
PP_2268	endodeoxyribonuclease I CDS	26.1704	-0.777157	0.471969	2.70505	0.100031	0.488467
PP_5728	rhs repeat-associated core domain-containing protein CDS	492.629	-0.279251	0.169573	2.70656	0.0999362	0.488467
PP_0169	TauD/TfdA family dioxygenase CDS	38.6497	0.524801	0.320437	2.69431	0.100707	0.490298
PP_3400	alkB CDS	61.9443	0.443369	0.271182	2.69205	0.10085	0.490298
PP_4323	ccmE CDS	278.419	-0.480938	0.292459	2.6928	0.100802	0.490298
PP_1479	hicB CDS	300.998	-0.469971	0.285892	2.6891	0.101037	0.490367
PP_3342	nikA CDS	22.2004	0.517848	0.316054	2.68887	0.101052	0.490367
PP_1551	replication protein O CDS	213.036	-0.406021	0.247591	2.68328	0.101407	0.491566
PP_3569	quiA CDS	146.456	0.593588	0.361265	2.68188	0.101496	0.491566
PP_4951	EmrB/QacA family drug resistance transporter CDS	104.129	0.477482	0.292412	2.68055	0.10158	0.491566
PP_3087	excinuclease ABC subunit A CDS	66.5738	-0.389732	0.238362	2.67873	0.101697	0.491674
PP_5627	hypothetical protein CDS	166.052	0.317424	0.19394	2.67583	0.101882	0.492118
PP_0344	waaP CDS	120.652	0.411334	0.252121	2.67398	0.102001	0.492235
PP_1342	ftsZ CDS	954.39	0.252144	0.15421	2.67234	0.102106	0.492289
PP_3171	hypothetical protein CDS	66.6254	-0.438953	0.268378	2.6674	0.102423	0.493236
PP_3631	htrG CDS	64.9995	-0.533381	0.32557	2.66635	0.102491	0.493236
PP_4624	alpha/beta family hydrolase CDS	564.526	-0.735558	0.448078	2.66379	0.102656	0.493577
PP_2286	hypothetical protein CDS	14.4411	-0.63181	0.388306	2.65975	0.102917	0.494379
PP_1999	cvpA CDS	386.716	0.436996	0.267986	2.65642	0.103133	0.494507
PP_3133	oxidoreductase CDS	438.444	0.547017	0.33437	2.65772	0.103048	0.494507
PP_0107	hypothetical protein CDS	23.2312	0.570111	0.350488	2.63979	0.104217	0.496169
PP_1981	dusC CDS	241.025	0.482443	0.296545	2.64071	0.104157	0.496169
PP_2138	hypothetical protein CDS	101.802	0.322004	0.198423	2.6446	0.103902	0.496169
PP_2951	TetR family transcriptional regulator CDS	2173.53	-0.605394	0.371166	2.64084	0.104149	0.496169
PP_3459	peaD CDS	83.9119	0.358639	0.220366	2.64439	0.103916	0.496169
PP_3471	hypothetical protein CDS	251.262	-0.367859	0.225735	2.64646	0.103781	0.496169
PP_3876	hypothetical protein CDS	46.4676	-0.455154	0.279687	2.63949	0.104237	0.496169
PP_5721	hypothetical protein CDS	1559.97	-0.474256	0.291031	2.64245	0.104043	0.496169
PP_2064	multidrug RND transporter membrane fusion protein CDS	24.8511	0.499261	0.307776	2.63732	0.10438	0.496396
PP_3593	amino acid ABC transporter substrate-binding protein CDS	76.3261	-0.342681	0.210988	2.63394	0.104602	0.497002
PP_3725	acyl-CoA dehydrogenase CDS	12.9437	-0.65952	0.408374	2.63242	0.104702	0.497025
PP_2006	membrane protein CDS	238.631	0.315687	0.194552	2.62939	0.104902	0.497111
PP_2155	lolD CDS	94.0222	0.427092	0.263254	2.62885	0.104938	0.497111
PP_2365	AraC family transcriptional regulator CDS	32.957	-0.423004	0.261496	2.62784	0.105005	0.497111
PP_2741	membrane protein CDS	44.9748	0.47018	0.290002	2.62597	0.105128	0.497247
PP_3949	nicS CDS	64.8725	0.396166	0.245509	2.61594	0.105795	0.499949
PP_1042	xcpX CDS	10.0188	0.794105	0.492157	2.60803	0.106324	0.501993
PP_0330	hypothetical protein CDS	76.0932	-0.380448	0.236519	2.60262	0.106687	0.502803
PP_0406	nucleotidyltransferase family protein CDS	87.4395	0.39668	0.24582	2.60272	0.10668	0.502803
PP_0310	dgcA CDS	99.1281	-0.399018	0.247086	2.59846	0.106967	0.50367
PP_5425	hypothetical protein CDS	124.665	-0.417969	0.260388	2.59348	0.107305	0.504804
PP_2083	lipase CDS	67.89	0.367552	0.228572	2.58995	0.107544	0.505476
PP_0401	rsmA CDS	189.935	0.295228	0.183964	2.58579	0.107827	0.506204
PP_1694	rmuC CDS	81.1321	0.39093	0.242903	2.58483	0.107892	0.506204
PP_2366	fsr-II CDS	36.5453	-0.448974	0.279207	2.58003	0.108219	0.507284
PP_3694	hypothetical protein CDS	731.298	-0.445874	0.277142	2.57803	0.108356	0.507473
PP_0857	der CDS	569.59	-0.26426	0.164674	2.57157	0.1088	0.507941
PP_2230	mrpAB CDS	348.823	0.335328	0.209028	2.57122	0.108824	0.507941
PP_2563	antibiotic biosynthesis protein CDS	244.925	0.322247	0.200663	2.57092	0.108844	0.507941
PP_4901	yicG CDS	87.7212	-0.352888	0.220646	2.57115	0.108829	0.507941
PP_2922	urea amidolyase-like protein CDS	10.8263	0.687111	0.4314	2.56906	0.108972	0.508084
PP_2048	acyl-CoA dehydrogenase CDS	14.2347	-0.780543	0.48693	2.56712	0.109106	0.508255
PP_1935	Cro/CI family transcriptional regulator CDS	41.4825	-0.549997	0.342349	2.56471	0.109272	0.508578
PP_0545	aldB-I CDS	992.39	-0.345064	0.21549	2.55709	0.1098	0.510581
PP_0244	hypothetical protein CDS	39.0547	0.466407	0.293667	2.55211	0.110147	0.510691
PP_0794	fruK CDS	50.6147	0.437996	0.273792	2.55115	0.110214	0.510691
PP_1266	fusaric acid resistance protein CDS	23.2911	0.50905	0.31899	2.55189	0.110163	0.510691
PP_5170	cysU CDS	55.1259	0.544537	0.340732	2.55221	0.11014	0.510691
PP_1333	murF CDS	1383.14	0.189491	0.118628	2.54951	0.110328	0.510768
PP_0825	phnC CDS	48.348	0.363372	0.227687	2.54781	0.110447	0.510868
PP_5608	hypothetical protein CDS	67.8803	0.383183	0.241718	2.54377	0.11073	0.511723
PP_2657	pstC CDS	21.6911	0.521472	0.327853	2.54124	0.110907	0.512091
PP_1068	gltL CDS	446.295	-0.517674	0.324409	2.53467	0.11137	0.513322
PP_5186	argE CDS	383.657	-0.414969	0.260127	2.53539	0.11132	0.513322
PP_1743	actP-I CDS	321.417	0.58316	0.365334	2.53208	0.111553	0.513712
PP_2987	hypothetical protein CDS	651.196	-0.346208	0.217552	2.52399	0.112126	0.515446
PP_4905	motA CDS	371.231	0.345058	0.217147	2.52494	0.112059	0.515446
PP_0190	disulfide bond formation protein B CDS	81.1181	-0.393862	0.247849	2.5178	0.112568	0.515632
PP_0234	oprE CDS	1028.93	0.308353	0.194272	2.51514	0.112758	0.515632
PP_3529	dmoA-II CDS	26.1362	0.719138	0.453245	2.51583	0.112708	0.515632
PP_4150	yejF CDS	191.612	0.291558	0.183523	2.51889	0.11249	0.515632
PP_4866	braD CDS	119.633	0.342247	0.21594	2.51996	0.112413	0.515632
PP_5517	hypothetical protein CDS	503.556	0.344968	0.217317	2.51564	0.112722	0.515632
PP_3362	AsnC family transcriptional regulator CDS	70.1642	-0.333168	0.210612	2.51258	0.112941	0.51602
PP_4035	pydP CDS	704.99	0.681819	0.428381	2.50951	0.113161	0.516263
PP_4762	tesB CDS	91.3122	-0.293943	0.186158	2.50909	0.113191	0.516263
PP_1215	ruvC CDS	295.917	0.336794	0.213153	2.49605	0.114132	0.519649
PP_4817	MaoC domain-containing protein CDS	99.8931	-0.547508	0.345135	2.49704	0.11406	0.519649
PP_1804	wbpL CDS	348.33	0.283042	0.17908	2.4944	0.114252	0.519743
PP_0227	fliY CDS	820.609	0.291465	0.184672	2.48587	0.114873	0.520756
PP_0258	ygaU CDS	2153.41	0.47734	0.301803	2.48945	0.114612	0.520756
PP_2121	lipoprotein CDS	25834.2	-0.562846	0.355852	2.486	0.114864	0.520756
PP_5493	hypothetical protein CDS	265.26	-0.366062	0.232042	2.48676	0.114808	0.520756
PP_0656	putative Amino acid ABC transporter permease CDS	317.534	0.320497	0.203329	2.48176	0.115174	0.520768
PP_1260	transposase CDS	79.3128	-0.346056	0.220211	2.48218	0.115142	0.520768
PP_3363	thymidylate kinase CDS	39.2099	0.533568	0.340423	2.48368	0.115033	0.520768
PP_1676	cobC CDS	51.5191	0.394767	0.250537	2.47927	0.115356	0.521141
PP_0608	type IV fimbrial biogenesis protein CDS	15.3294	0.57777	0.368192	2.4726	0.115846	0.521335
PP_3021	LysE family transporter CDS	9.9467	0.70964	0.453636	2.47454	0.115703	0.521335
PP_4212	pvdP CDS	53.2163	-0.439522	0.279372	2.47372	0.115764	0.521335
PP_4418	hypothetical protein CDS	137.49	-0.485212	0.307518	2.4739	0.11575	0.521335
PP_4691	sfsA CDS	40.4441	0.409112	0.261483	2.471	0.115964	0.521335
PP_5526	hypothetical protein CDS	1320.35	-0.317032	0.201434	2.47057	0.115996	0.521335
PP_1695	sodium-solute symporter/two-component system sensor histidine kinase/response regulator CDS	251.524	0.379629	0.24186	2.4569	0.117009	0.524987
PP_2117	pdxB CDS	132.039	0.511965	0.326386	2.45696	0.117005	0.524987
PP_3004	hypothetical protein CDS	192.552	-0.391443	0.249285	2.454	0.117226	0.525508
PP_3345	nikD CDS	11.2326	-0.646847	0.420189	2.45048	0.117489	0.526238
PP_2947	transcriptional regulator MvaT CDS	3552.27	-0.410803	0.262065	2.44862	0.117629	0.526413
PP_5542	hypothetical protein CDS	61.879	-0.605554	0.385326	2.44727	0.117729	0.526414
PP_5199	ubiH CDS	364.241	0.278274	0.178022	2.4426	0.118081	0.527534
PP_5562	hypothetical protein CDS	74.0529	-0.475433	0.304119	2.43875	0.11837	0.528378
PP_0181	hypothetical protein CDS	5868.07	-0.604219	0.386911	2.42107	0.119713	0.529559
PP_0390	tsaD CDS	304.281	0.51527	0.331458	2.40876	0.120658	0.529559
PP_1326	rsmI CDS	395.725	0.381003	0.244934	2.4122	0.120393	0.529559
PP_1410	hypothetical protein CDS	17.7319	0.525165	0.33851	2.42505	0.119409	0.529559
PP_1667	transporter CDS	261.932	0.269853	0.17323	2.42698	0.119262	0.529559
PP_1952	metallo-beta-lactamase family protein CDS	42.1512	-0.426938	0.276701	2.41075	0.120505	0.529559
PP_2001	metZ CDS	446.752	0.240096	0.154421	2.4177	0.119971	0.529559
PP_2476	curA CDS	105.349	-0.32739	0.210279	2.4284	0.119155	0.529559
PP_2611	membrane protein CDS	127.32	-0.498333	0.319497	2.43026	0.119013	0.529559
PP_2988	alcohol dehydrogenase CDS	36.9284	-0.388647	0.250331	2.41231	0.120384	0.529559
PP_3664	pssA CDS	96.253	0.329389	0.212054	2.4098	0.120578	0.529559
PP_4186	sucC CDS	4070.33	0.348927	0.223994	2.42133	0.119693	0.529559
PP_4572	hypothetical protein CDS	25.0003	-0.46455	0.299518	2.42994	0.119037	0.529559
PP_4598	membrane protein CDS	70.043	-0.492841	0.316073	2.42064	0.119746	0.529559
PP_4968	ligB CDS	43.58	0.394524	0.254108	2.41519	0.120164	0.529559
PP_5175	HlyD family secretion protein CDS	139.528	0.465344	0.298273	2.42051	0.119756	0.529559
PP_5413	atpD CDS	7380.32	-0.345053	0.221959	2.41114	0.120475	0.529559
PP_5529	epimerase CDS	30.1217	-0.540448	0.346485	2.42013	0.119785	0.529559
PP_5696	hypothetical protein CDS	316.953	-0.313468	0.201618	2.41578	0.120118	0.529559
PP_5724	hypothetical protein CDS	76.7871	0.408378	0.262897	2.41528	0.120156	0.529559
PP_3430	two-component system sensor histidine kinase/response regulator CDS	290.211	0.270602	0.17428	2.40568	0.120895	0.530007
PP_4925	hypothetical protein CDS	34.7404	-0.813213	0.522317	2.40482	0.120962	0.530007
PP_3784	hypothetical protein CDS	5043.57	0.235888	0.152231	2.39893	0.121418	0.53156
PP_1489	CheW domain-containing protein CDS	67.5311	0.39708	0.256033	2.39683	0.121581	0.53183
PP_4315	epimerase CDS	223.815	0.506518	0.326397	2.39551	0.121684	0.531834
PP_1104	AotO-related protein CDS	216.323	0.332734	0.214736	2.39255	0.121914	0.532359
PP_3427	oprN CDS	24.3893	0.535831	0.346397	2.39136	0.122008	0.532359
PP_0009	rpmH CDS	251.731	-0.706288	0.455706	2.38193	0.122746	0.535135
PP_4203	ubiquinone oxidoreductase electron transfer flavoprotein CDS	345.954	-0.314983	0.204142	2.37859	0.123008	0.535834
PP_0018	hypothetical protein CDS	1230.24	-0.344172	0.22356	2.36614	0.123993	0.539673
PP_0363	bioF CDS	414.77	0.295714	0.192813	2.35287	0.125053	0.54142
PP_2327	cysB CDS	928.946	0.511528	0.332513	2.35323	0.125024	0.54142
PP_2893	hypothetical protein CDS	279.92	0.311211	0.203217	2.35132	0.125177	0.54142
PP_2976	transposase CDS	23.847	-0.551954	0.361628	2.35077	0.125221	0.54142
PP_4248	hypothetical protein CDS	521.573	-0.7194	0.466806	2.35331	0.125017	0.54142
PP_4298	hyi CDS	53.8032	-0.362238	0.236413	2.35618	0.124788	0.54142
PP_4644	radA CDS	275.668	-0.339333	0.220861	2.35182	0.125137	0.54142
PP_5669	ABC transporter ATP-binding protein CDS	26.1539	-0.528149	0.344776	2.35492	0.124888	0.54142
PP_0228	serine acetyltransferase CDS	367.69	-0.440882	0.287171	2.34544	0.12565	0.541968
PP_4070	hypothetical protein CDS	22.8207	0.964648	0.630803	2.34757	0.125478	0.541968
PP_5330	MFS transporter CDS	85.988	-0.301735	0.197394	2.34533	0.125659	0.541968
PP_0216	sensory box/GGDEF family protein CDS	34.5057	-0.542165	0.354085	2.34208	0.125921	0.542115
PP_3337	membrane protein CDS	68.6311	0.726949	0.473509	2.34106	0.126003	0.542115
PP_3962	hypothetical protein CDS	60.6831	-0.419794	0.273772	2.34146	0.125972	0.542115
PP_4552	(R)-hydratase CDS	184.199	-0.391186	0.255438	2.33781	0.126267	0.542802
PP_4138	chrR CDS	270.368	0.405329	0.264374	2.3365	0.126373	0.542814
PP_0755	hypothetical protein CDS	90.3457	0.524641	0.343114	2.33342	0.126623	0.543442
PP_3317	hypothetical protein CDS	20.2202	0.48443	0.317894	2.32878	0.127002	0.54373
PP_4346	ddlA CDS	306.25	-0.298011	0.195235	2.32888	0.126993	0.54373
PP_5075	gltD CDS	1088.59	0.409365	0.26781	2.33068	0.126846	0.54373
PP_0927	aroP-I CDS	480.847	0.21725	0.142433	2.32465	0.127339	0.544281
PP_4838	oprC CDS	20.7822	0.552201	0.366125	2.32569	0.127254	0.544281
PP_3094	hypothetical protein CDS	64.173	-0.572294	0.375497	2.3172	0.12795	0.546005
PP_4630	MerR family transcriptional regulator CDS	75.7958	-0.371322	0.244707	2.31837	0.127854	0.546005
PP_5430	hypothetical protein CDS	753.824	-0.316743	0.208131	2.31342	0.128261	0.546887
PP_0940	tldD CDS	391.528	-0.212283	0.139844	2.30825	0.128689	0.546899
PP_2054	ybhD CDS	48.622	-0.367022	0.242429	2.31111	0.128452	0.546899
PP_2692	BCCT family transporter CDS	18.6425	-0.531692	0.351835	2.30707	0.128787	0.546899
PP_4882	iron ABC transporter permease CDS	360.489	0.429344	0.282459	2.30867	0.128654	0.546899
PP_5239	yifB CDS	48.4127	0.367176	0.241479	2.30989	0.128553	0.546899
PP_0829	hypothetical protein CDS	92.4751	-0.42415	0.279143	2.29833	0.129513	0.549511
PP_4289	membrane protein CDS	83.5252	0.372012	0.244982	2.29715	0.129612	0.549511
PP_5572	hypothetical protein CDS	183.667	-0.460571	0.304462	2.29011	0.130201	0.551562
PP_5358	hypothetical protein CDS	591.79	-0.5923	0.390485	2.28398	0.130716	0.553298
PP_0413	polyamine ABC transporter permease CDS	59.876	0.487017	0.32291	2.28191	0.13089	0.553588
PP_4688	heme/hemin ABC transporter permease CDS	69.1568	0.398634	0.265512	2.27908	0.13113	0.554152
PP_0789	ampD CDS	138.486	-0.403198	0.266533	2.27782	0.131236	0.554156
PP_1163	FAD-binding oxidoreductase CDS	44.77	0.391907	0.261602	2.27409	0.131552	0.554414
PP_2413	GGDEF domain-containing protein CDS	149.896	-0.293971	0.19493	2.27335	0.131615	0.554414
PP_4717	folP CDS	1195.32	0.249002	0.164949	2.27469	0.131502	0.554414
PP_1498	lipoprotein CDS	188.815	0.279694	0.185445	2.27099	0.131816	0.554813
PP_3024	hypothetical protein CDS	5585.1	0.29249	0.194019	2.26903	0.131982	0.555067
PP_1148	hypothetical protein CDS	114.959	-0.427776	0.284267	2.26479	0.132344	0.555921
PP_1343	lpxC CDS	2645.75	0.463208	0.307181	2.26416	0.132398	0.555921
PP_5739	hypothetical protein CDS	120.974	-0.342994	0.228336	2.26043	0.132717	0.556817
PP_0422	trpC CDS	245.244	0.273742	0.182216	2.25503	0.133181	0.557796
PP_2382	putative transporter CDS	117.31	-0.361914	0.241408	2.25281	0.133372	0.557796
PP_4421	aminotransferase CDS	522.534	-0.324228	0.215748	2.25276	0.133377	0.557796
PP_4489	phhR CDS	67.4549	-0.422934	0.281453	2.25374	0.133292	0.557796
PP_0350	ferrichrome-iron receptor CDS	45.6829	-0.359707	0.239957	2.24729	0.133848	0.558875
PP_5237	hypothetical protein CDS	15.5714	-0.52502	0.35346	2.24828	0.133763	0.558875
PP_1516	RND membrane fusion protein CDS	83.3779	-0.394525	0.263166	2.24512	0.134036	0.559214
PP_0906	RND family multidrug transporter CDS	130.513	0.342505	0.22828	2.24375	0.134156	0.559267
PP_1636	dgkA-I CDS	102.092	0.319893	0.213587	2.2392	0.134551	0.559936
PP_2612	membrane protein CDS	66.0971	-0.539094	0.360093	2.23617	0.134815	0.559936
PP_3431	ThiJ/PfpI family protein CDS	306.359	0.537638	0.358246	2.23913	0.134556	0.559936
PP_3837	yphA CDS	245.895	0.327082	0.21841	2.23503	0.134914	0.559936
PP_4065	mccB CDS	59.5304	0.359505	0.240888	2.23453	0.134958	0.559936
PP_5110	ftsE CDS	211.676	0.317171	0.211874	2.23791	0.134663	0.559936
PP_0438	coaX CDS	195.656	0.473919	0.316893	2.22659	0.135653	0.562376
PP_3119	dnaEB CDS	122.951	0.28775	0.192889	2.22443	0.135843	0.562716
PP_0559	accB CDS	1084.66	-0.456915	0.305917	2.22102	0.136143	0.563051
PP_1612	eno CDS	3245.34	-0.394968	0.26492	2.21593	0.136593	0.563051
PP_1917	pabC CDS	114.101	0.398724	0.268328	2.21961	0.136268	0.563051
PP_2005	hypothetical protein CDS	165.024	-0.284633	0.19173	2.21499	0.136676	0.563051
PP_2080	gdhB CDS	871.033	-0.455714	0.305262	2.2184	0.136375	0.563051
PP_4695	two-component system sensor histidine kinase CDS	385.041	-0.266668	0.179025	2.21703	0.136496	0.563051
PP_5099	hypothetical protein CDS	156.209	0.368246	0.247212	2.21556	0.136625	0.563051
PP_1340	ftsQ CDS	1428.83	0.297962	0.200301	2.21011	0.137109	0.564335
PP_3547	NAD(P)-binding oxidoreductase CDS	131.154	-0.344747	0.231713	2.20905	0.137204	0.564335
PP_5559	hypothetical protein CDS	201.648	-0.471578	0.317395	2.196	0.13837	0.568684
PP_0915	sodB CDS	3555.6	0.226063	0.152528	2.19417	0.138534	0.568837
PP_1403	bglX CDS	306.311	-0.295504	0.199628	2.19107	0.138813	0.568837
PP_3443	glyceraldehyde-3-phosphate dehydrogenase CDS	2628.05	-0.336371	0.227064	2.18955	0.13895	0.568837
PP_4195	yeiW CDS	585.226	-0.442157	0.298088	2.19053	0.138862	0.568837
PP_4521	aerotaxis receptor CDS	300.251	0.460455	0.31021	2.19059	0.138856	0.568837
PP_0127	dsbA CDS	574.959	-0.19985	0.135161	2.18774	0.139113	0.56906
PP_1552	replication protein CDS	40.2733	-0.842359	0.567739	2.18248	0.13959	0.569576
PP_3009	hypothetical protein CDS	70.4153	0.327414	0.221637	2.18279	0.139561	0.569576
PP_3934	LysR family transcriptional regulator CDS	74.9316	-0.350377	0.237226	2.18154	0.139675	0.569576
PP_5286	dut CDS	81.8094	-0.379191	0.256761	2.18466	0.139392	0.569576
PP_1195	hypothetical protein CDS	488.412	-0.456106	0.30826	2.17869	0.139934	0.570188
PP_2649	LysR family transcriptional regulator CDS	13.173	-0.567704	0.391583	2.1752	0.140252	0.570663
PP_2902	lpxH CDS	136.94	-0.304657	0.206293	2.17502	0.140268	0.570663
PP_3407	hypothetical protein CDS	473.417	0.372774	0.252519	2.17231	0.140515	0.571224
PP_0730	hypothetical protein CDS	140.641	-0.276677	0.187792	2.16629	0.141066	0.572574
PP_0967	hisC CDS	357.659	0.224198	0.152401	2.16703	0.140999	0.572574
PP_2057	yraO CDS	21.2313	-0.543031	0.369203	2.16388	0.141287	0.572649
PP_4470	Arc domain-containing transcriptional regulator CDS	197.873	-0.422883	0.287071	2.16371	0.141303	0.572649
PP_4228	hypothetical protein CDS	48.819	-0.473315	0.321987	2.1573	0.141893	0.574597
PP_3075	transcriptional regulator CDS	61.8331	0.448501	0.304509	2.15573	0.142039	0.574743
PP_5290	transposase CDS	125.253	-0.314207	0.215356	2.14972	0.142596	0.57655
PP_1272	multidrug MFS transporter membrane fusion protein CDS	15.8888	0.530397	0.36513	2.14505	0.143031	0.577416
PP_5081	type IV pili biogenesis protein CDS	48.3097	0.36031	0.246562	2.14567	0.142973	0.577416
PP_1759	hypothetical protein CDS	97.1067	0.353768	0.242338	2.14221	0.143295	0.577931
PP_2381	hypothetical protein CDS	53.0855	0.567831	0.388232	2.14111	0.143398	0.577931
PP_2855	hypothetical protein CDS	22.2075	0.49201	0.336592	2.14013	0.143489	0.577931
PP_3758	two component system response regulator/sensor histidine kinase CDS	148.791	0.321629	0.219684	2.1371	0.143774	0.578631
PP_0036	transcriptional regulator CDS	73.7237	-0.51284	0.350481	2.13206	0.144247	0.579643
PP_1742	yjcH CDS	87.0205	0.583737	0.399012	2.13257	0.144199	0.579643
PP_0251	membrane protein CDS	961.26	-0.551571	0.376918	2.1295	0.144488	0.580168
PP_0484	yajR CDS	1147.2	0.268638	0.18422	2.12485	0.144927	0.581087
PP_3329	membrane protein CDS	132.12	0.376165	0.257495	2.12472	0.144939	0.581087
PP_1111	synthetase CDS	2211.26	-0.333197	0.228609	2.1194	0.145444	0.581105
PP_2671	sensor histidine kinase CDS	25.4018	-0.474008	0.326676	2.11897	0.145485	0.581105
PP_4268	ybaB CDS	4918.48	-0.25728	0.176636	2.11882	0.145498	0.581105
PP_4556	hypothetical protein CDS	19.7088	0.525355	0.362837	2.12194	0.145203	0.581105
PP_5612	hypothetical protein CDS	618.693	-0.493694	0.337909	2.1232	0.145083	0.581105
PP_0807	norR CDS	331.754	-0.423908	0.290963	2.11362	0.145994	0.582124
PP_1267	yhaV CDS	132.959	-0.335483	0.230904	2.10959	0.146378	0.582124
PP_1352	hypothetical protein CDS	1373.55	-0.257173	0.176837	2.11251	0.146099	0.582124
PP_2325	2-dehydropantoate 2-reductase CDS	38.8212	0.370979	0.256246	2.11088	0.146255	0.582124
PP_4338	cheA CDS	818.377	0.276518	0.190267	2.10915	0.14642	0.582124
PP_5247	hypothetical protein CDS	53.3034	0.367839	0.253154	2.11236	0.146114	0.582124
PP_0204	GntR family transcriptional regulator CDS	196.074	1.20671	0.824238	2.08443	0.148808	0.582767
PP_0334	transposase CDS	313.785	-0.253075	0.174276	2.10379	0.146934	0.582767
PP_0428	hinT CDS	4301.25	-0.337056	0.232371	2.09903	0.147392	0.582767
PP_0649	MutT/nudix family protein CDS	155.971	-0.32777	0.226663	2.08698	0.14856	0.582767
PP_1291	PhoH family protein CDS	936.001	-0.569071	0.391686	2.09661	0.147626	0.582767
PP_1416	tricarboxylate transport protein TctA CDS	60.3292	0.466447	0.322927	2.09092	0.148177	0.582767
PP_1430	DegP-like serine endoprotease CDS	578.92	-0.188748	0.130605	2.08675	0.148582	0.582767
PP_1517	RND family transporter CDS	381.541	-0.265199	0.182959	2.09884	0.147411	0.582767
PP_1668	hda CDS	425.818	-0.223038	0.154095	2.09257	0.148017	0.582767
PP_1801	wbpY CDS	289.65	0.23117	0.159957	2.09415	0.147864	0.582767
PP_2458	rbsK CDS	86.5576	0.470546	0.324156	2.10143	0.147161	0.582767
PP_2767	ABC transporter ATP-binding protein CDS	81.1749	0.781022	0.539448	2.08806	0.148454	0.582767
PP_2906	sensor histidine kinase CDS	99.005	-0.274293	0.189949	2.09073	0.148195	0.582767
PP_3884	lambda family holin CDS	9.53095	-0.68409	0.481572	2.0851	0.148742	0.582767
PP_4060	glgE CDS	78.2437	0.375825	0.259006	2.10104	0.147199	0.582767
PP_4424	HTH-type transcriptional regulator CDS	988.359	-0.230262	0.159342	2.08575	0.148679	0.582767
PP_4594	cystathionine gamma-synthase CDS	105.502	-0.267182	0.184451	2.09554	0.147729	0.582767
PP_4718	ftsH CDS	4242.88	-0.214898	0.148103	2.10329	0.146983	0.582767
PP_5091	membrane protein CDS	203.23	-0.359151	0.248339	2.08967	0.148298	0.582767
PP_5543	hypothetical protein CDS	16.0641	-0.503423	0.349017	2.08866	0.148396	0.582767
PP_2397	EF hand domain-containing protein CDS	15.5979	0.590081	0.409368	2.08007	0.149234	0.583774
PP_4210	pvdT CDS	31.9776	-0.468536	0.329266	2.07951	0.149288	0.583774
PP_2841	site-specific recombinase CDS	83.4571	0.403488	0.280702	2.07798	0.149438	0.583924
PP_0261	cysQ CDS	192.772	-0.249904	0.1737	2.07028	0.150194	0.584323
PP_0336	msrA CDS	161.936	-0.267294	0.186009	2.07233	0.149992	0.584323
PP_1398	hypothetical protein CDS	72.7292	-0.349938	0.242867	2.07254	0.149971	0.584323
PP_1826	isochorismatase family hydrolase CDS	256.336	0.21877	0.152011	2.07012	0.15021	0.584323
PP_4573	AAA family ATPase CDS	138.522	-0.345644	0.240412	2.07423	0.149806	0.584323
PP_5259	LysR family transcriptional regulator CDS	186.406	-0.232166	0.16102	2.07565	0.149667	0.584323
PP_2288	tail fiber protein CDS	30.5684	-0.442108	0.310614	2.06636	0.150581	0.584897
PP_5431	hypothetical protein CDS	178.829	0.351864	0.244814	2.06724	0.150494	0.584897
PP_0365	bioC CDS	664.792	0.307081	0.213457	2.06414	0.1508	0.585315
PP_0043	czcA-I CDS	95.6868	-0.354082	0.248556	2.05429	0.151778	0.587269
PP_0635	group II intron-encoding maturase CDS	118.779	0.40011	0.279419	2.05235	0.151971	0.587269
PP_1846	group II intron-encoding maturase CDS	162.056	0.358185	0.249909	2.04893	0.152313	0.587269
PP_3508	cobW CDS	57.426	0.44663	0.312376	2.05242	0.151965	0.587269
PP_3660	LysR family transcriptional regulator CDS	56.2666	-0.610783	0.425963	2.04996	0.15221	0.587269
PP_3942	nicE CDS	19.7917	-0.595335	0.416174	2.04972	0.152234	0.587269
PP_4227	hypothetical protein CDS	19.0384	-0.544013	0.379335	2.05739	0.151469	0.587269
PP_5399	hypothetical protein CDS	398.401	-0.394924	0.275301	2.0552	0.151687	0.587269
PP_5412	atpC CDS	1102.34	-0.37067	0.258678	2.04896	0.152311	0.587269
PP_1335	murD CDS	483.229	0.20178	0.141134	2.04499	0.152708	0.587951
PP_1811	rffE CDS	14.0064	0.58266	0.408219	2.04492	0.152715	0.587951
PP_3819	gor CDS	1069.84	-0.232414	0.162536	2.04342	0.152866	0.587965
PP_3887	hypothetical protein CDS	50.1155	-0.433441	0.302659	2.04265	0.152943	0.587965
PP_0738	hypothetical protein CDS	284.544	0.368599	0.257666	2.03885	0.153325	0.588571
PP_1155	YaiC/YhcK/ArdA family protein CDS	469.251	-0.717018	0.499491	2.03909	0.153301	0.588571
PP_1836	ZIP family metal transporter CDS	53.9695	0.378645	0.266136	2.03493	0.153721	0.58966
PP_0238	ssuD CDS	24.2164	0.771873	0.538851	2.02668	0.154558	0.590452
PP_0853	ispG CDS	852.11	0.262786	0.184482	2.02797	0.154426	0.590452
PP_1011	glk CDS	1751.31	-0.17685	0.12427	2.02383	0.154848	0.590452
PP_1252	group II intron-encoding maturase CDS	164.527	0.365926	0.256831	2.02341	0.154891	0.590452
PP_2473	hypothetical protein CDS	157.226	-0.388073	0.273164	2.02357	0.154875	0.590452
PP_4506	nitroreductase family protein CDS	397.883	-0.244355	0.171361	2.02875	0.154347	0.590452
PP_4652	membrane protein CDS	134.186	0.391292	0.275147	2.02295	0.154938	0.590452
PP_4681	hypothetical protein CDS	121.504	0.286894	0.201468	2.02593	0.154634	0.590452
PP_5485	GNAT family acetyltransferase CDS	171.664	0.283657	0.199308	2.0229	0.154943	0.590452
PP_0585	MerR family metal-sensitive transcriptional regulator CDS	142.258	-0.669944	0.469695	2.0163	0.155618	0.592593
PP_1442	hypothetical protein CDS	36.152	-0.42911	0.302863	2.01121	0.156141	0.593489
PP_2637	bcsZ CDS	25.9674	-0.44214	0.311959	2.0107	0.156193	0.593489
PP_2936	ybiT CDS	263.612	-0.458252	0.322471	2.01244	0.156015	0.593489
PP_4682	TPR repeat-containing protein CDS	201.785	0.285148	0.201568	2.00829	0.156442	0.593572
PP_5401	hypothetical protein CDS	1344.51	-0.477217	0.335971	2.0085	0.15642	0.593572
PP_0166	HlyD family secretion protein CDS	2698.39	-0.330562	0.233277	2.00295	0.156993	0.595085
PP_0858	methionine/glutamine aminotransferase CDS	1570.3	-0.443259	0.312689	2.00106	0.157189	0.595085
PP_1785	rffG CDS	1242.3	-0.221693	0.156689	1.99958	0.157343	0.595085
PP_2454	rbsB CDS	68.7009	-0.448476	0.317307	2.00128	0.157166	0.595085
PP_2810	hypothetical protein CDS	161.687	-0.374215	0.264084	1.99824	0.157482	0.595085
PP_4314	hypothetical protein CDS	224.006	0.275491	0.194698	1.99676	0.157636	0.595085
PP_4456	ooxA CDS	90.0306	-0.319421	0.22579	1.99722	0.157588	0.595085
PP_1324	endonuclease CDS	255.412	0.312652	0.221264	1.99378	0.157946	0.595317
PP_1614	ispD CDS	72.9653	0.337973	0.240301	1.99289	0.158039	0.595317
PP_5258	amaB CDS	43.9563	0.348486	0.247968	1.99452	0.157869	0.595317
PP_5146	rppH CDS	2204	-0.279276	0.197718	1.99165	0.158168	0.595376
PP_1527	tcdA CDS	90.911	0.458462	0.32559	1.98478	0.158888	0.595912
PP_1902	kdsB CDS	92.0257	0.35217	0.250736	1.98712	0.158642	0.595912
PP_3149	AraC family transcriptional regulator CDS	158.318	0.242041	0.171851	1.98377	0.158993	0.595912
PP_4472	csrA CDS	3677.93	-0.486177	0.344317	1.98449	0.158918	0.595912
PP_5180	spuE CDS	254.252	0.226447	0.160638	1.98553	0.158809	0.595912
PP_5229	hypothetical protein CDS	117.05	-0.273479	0.195058	1.98613	0.158746	0.595912
PP_3413	two-component system sensor histidine kinase/response regulator CDS	157.102	0.257882	0.183067	1.98203	0.159177	0.596174
PP_2744	ribose-phosphate pyrophosphokinase family protein CDS	62.1248	0.571971	0.405137	1.97753	0.159651	0.596276
PP_2745	universal stress protein family protein CDS	34.665	-0.625846	0.444161	1.97745	0.15966	0.596276
PP_4140	ldcC CDS	212.813	0.284647	0.202258	1.97834	0.159565	0.596276
PP_4709	rpsO CDS	20318.1	-0.31427	0.223266	1.97746	0.159658	0.596276
PP_0529	xseB CDS	71.1261	0.546765	0.388683	1.97324	0.160104	0.59751
PP_2007	P-47-like protein CDS	69.1405	0.294784	0.210284	1.96392	0.161095	0.599508
PP_2229	mrpC CDS	17.1693	0.530639	0.380425	1.96352	0.161137	0.599508
PP_4526	MFS transporter CDS	11.8549	-0.580261	0.416053	1.96175	0.161327	0.599508
PP_4671	hypothetical protein CDS	198.757	0.340222	0.242888	1.96196	0.161304	0.599508
PP_4907	rhdA CDS	185.973	0.255981	0.182742	1.96562	0.160914	0.599508
PP_5202	cell division protein CDS	504.324	-0.205206	0.146328	1.96343	0.161147	0.599508
PP_0314	hypothetical protein CDS	75.8389	-0.292878	0.209338	1.95997	0.161517	0.599789
PP_5193	gcvH-II CDS	809.775	-0.342585	0.244576	1.95682	0.161854	0.600613
PP_0597	mmsA-I CDS	308.08	-0.453005	0.323481	1.9514	0.162437	0.601498
PP_1189	hypothetical protein CDS	61.0932	0.326368	0.234146	1.95175	0.162398	0.601498
PP_3105	membrane protein CDS	2025.84	0.248574	0.177758	1.9524	0.162328	0.601498
PP_1536	hypothetical protein CDS	32.6069	-0.672991	0.480521	1.94561	0.163061	0.602199
PP_4262	ccoS CDS	31.2962	-0.454136	0.325802	1.94736	0.162871	0.602199
PP_4279	xdhB CDS	249.482	-0.620675	0.443043	1.94538	0.163086	0.602199
PP_5329	phosphate ABC transporter substrate-binding protein CDS	97.0423	-0.284012	0.204179	1.94682	0.16293	0.602199
PP_3153	hypothetical protein CDS	15.7257	0.48491	0.349356	1.94402	0.163233	0.602316
PP_2287	internal core protein CDS	42.5188	-0.357375	0.256452	1.94204	0.163447	0.602683
PP_0819	ykgJ CDS	42.0853	0.363704	0.261279	1.93988	0.163681	0.602698
PP_5722	hypothetical protein CDS	784.699	-0.623872	0.446184	1.93988	0.163682	0.602698
PP_1629	recA CDS	1925.04	-0.344189	0.247023	1.93681	0.164015	0.603501
PP_3869	sheath protein CDS	39.4337	-0.354173	0.256275	1.93463	0.164253	0.603529
PP_5334	membrane protein CDS	60.6644	0.384293	0.27628	1.93487	0.164226	0.603529
PP_0462	rpmC CDS	2543.22	-0.28307	0.203471	1.93196	0.164544	0.603714
PP_0652	gluconate transporter CDS	19.6469	-0.480704	0.349835	1.92183	0.165655	0.603714
PP_0750	hypothetical protein CDS	3196.41	-0.441682	0.318021	1.92154	0.165687	0.603714
PP_0782	hypothetical protein CDS	64.1405	-0.456137	0.328874	1.92895	0.164873	0.603714
PP_1191	S4 domain-containing protein CDS	314.534	-0.300967	0.216473	1.92644	0.165148	0.603714
PP_1436	pdxJ CDS	256.886	-0.242127	0.174329	1.92834	0.16494	0.603714
PP_2826	mexT CDS	161.938	0.300561	0.216705	1.92316	0.165509	0.603714
PP_3293	membrane protein CDS	180.077	0.39834	0.286493	1.92454	0.165357	0.603714
PP_5022	glnQ CDS	98.24	0.293707	0.211646	1.92444	0.165368	0.603714
PP_5268	puuR CDS	196.614	-0.358131	0.258186	1.92259	0.165571	0.603714
PP_5364	clsA CDS	233.367	-0.335093	0.240967	1.93092	0.164658	0.603714
PP_5692	hypothetical protein CDS	32.0585	-0.381928	0.276988	1.92743	0.165039	0.603714
PP_1773	ihfB CDS	269.583	-0.41147	0.296804	1.91882	0.165987	0.603965
PP_5218	DedA family protein CDS	258.51	0.276723	0.199834	1.9193	0.165934	0.603965
PP_4734	pdhR CDS	229.523	-0.385838	0.278205	1.91695	0.166194	0.604299
PP_2309	hypothetical protein CDS	103.371	0.349033	0.252824	1.90439	0.167588	0.608944
PP_5340	aphA CDS	15.6018	0.610729	0.442788	1.90183	0.167874	0.609561
PP_0016	hypothetical protein CDS	326.195	-0.239862	0.174034	1.89711	0.168402	0.610384
PP_2636	bcsB CDS	48.3985	-0.356152	0.258351	1.89846	0.16825	0.610384
PP_3463	peaE CDS	29.7337	0.595212	0.433794	1.89668	0.16845	0.610384
PP_5741	hypothetical protein CDS	22.0909	-0.479844	0.348667	1.89494	0.168645	0.610669
PP_2128	CheV-like chemotaxis protein CDS	184.575	0.451545	0.32769	1.8909	0.169101	0.611895
PP_1948	benzaldehyde dehydrogenase CDS	20.3669	-0.589518	0.434343	1.88886	0.169331	0.61215
PP_4666	mmsB CDS	227.475	0.337553	0.245128	1.8882	0.169405	0.61215
PP_2214	fadBA CDS	36.116	0.440426	0.321182	1.88445	0.169829	0.613259
PP_3371	sensor histidine kinase CDS	22.8799	0.480982	0.355874	1.88236	0.170066	0.613692
PP_0749	hypothetical protein CDS	146.425	0.300929	0.219376	1.88073	0.170252	0.613937
PP_0179	putative efflux transporter CDS	71.9098	-0.445529	0.324644	1.87438	0.170974	0.614161
PP_0912	hypothetical protein CDS	21.6884	-0.425827	0.313067	1.87367	0.171055	0.614161
PP_1038	hypothetical protein CDS	80.4234	0.381365	0.280713	1.86988	0.171489	0.614161
PP_1563	terminase large subunit CDS	455.147	-1.06094	0.766307	1.87579	0.170813	0.614161
PP_1570	head-tail adaptor CDS	82.4865	-1.15469	0.834433	1.86977	0.171501	0.614161
PP_2343	hypothetical protein CDS	3784.64	-0.198472	0.144987	1.87205	0.17124	0.614161
PP_2371	cysI CDS	1539.57	0.314396	0.229841	1.8679	0.171716	0.614161
PP_2416	iron ABC transporter ATP-binding protein CDS	16.5184	0.496471	0.364173	1.86726	0.171789	0.614161
PP_3795	hypothetical protein CDS	789.346	-0.310281	0.226836	1.86796	0.171709	0.614161
PP_3914	hypothetical protein CDS	63.5245	-0.314943	0.230545	1.87191	0.171257	0.614161
PP_4193	sdhC CDS	1121.21	0.347361	0.253372	1.87583	0.170809	0.614161
PP_4544	hypothetical protein CDS	151.864	0.29448	0.216095	1.86683	0.171839	0.614161
PP_5053	secB CDS	2164.82	-0.29037	0.212334	1.86733	0.171782	0.614161
PP_2502	LysR family transcriptional regulator CDS	9.14265	-0.624853	0.469509	1.86295	0.172285	0.614498
PP_3881	terminase large subunit CDS	87.7275	-0.336632	0.246277	1.86372	0.172196	0.614498
PP_4577	hypothetical protein CDS	39.9422	-0.376445	0.278355	1.86315	0.172262	0.614498
PP_3932	diguanylate cyclase CDS	264.445	-0.209373	0.153401	1.86081	0.172532	0.61478
PP_5009	hypothetical protein CDS	205.714	-0.263979	0.193591	1.86023	0.172599	0.61478
PP_2239	rhtA CDS	59.2844	0.308268	0.226215	1.85739	0.172927	0.61553
PP_1124	membrane protein CDS	154.674	0.358542	0.263062	1.85344	0.173384	0.616047
PP_2526	cigR CDS	94.8618	0.281813	0.206928	1.85308	0.173425	0.616047
PP_3104	hypothetical protein CDS	920.54	0.226541	0.166237	1.85488	0.173217	0.616047
PP_1145	rapA CDS	664.853	0.253479	0.186215	1.85131	0.173631	0.616362
PP_2313	membrane protein CDS	29.4611	0.454248	0.3349	1.84848	0.17396	0.617066
PP_3984	transposase CDS	125.784	-0.43171	0.316991	1.84758	0.174065	0.617066
PP_2567	alpha/beta family hydrolase CDS	15.7426	-0.510443	0.376372	1.84128	0.174801	0.619256
PP_2208	phnX CDS	14.7339	-0.54427	0.40303	1.8359	0.175432	0.620651
PP_3356	fcs CDS	12.0319	-0.567447	0.427834	1.83623	0.175393	0.620651
PP_4795	lipoprotein CDS	313.657	0.300372	0.221967	1.83485	0.175556	0.620669
PP_3720	NAD(P)H quinone oxidoreductase CDS	31.7549	-0.430728	0.318496	1.83253	0.175829	0.621216
PP_4300	ttuD CDS	14.3959	0.513913	0.382085	1.82668	0.176521	0.621923
PP_4716	glmM CDS	745.788	0.189381	0.140083	1.82581	0.176623	0.621923
PP_4816	hypothetical protein CDS	570.322	-0.353202	0.26103	1.82807	0.176356	0.621923
PP_5177	spuH CDS	543.355	0.29797	0.220293	1.82641	0.176552	0.621923
PP_5183	spuB CDS	241.538	-0.272572	0.201278	1.82926	0.176215	0.621923
PP_0954	hypothetical protein CDS	792.26	0.233192	0.172784	1.81889	0.177445	0.623706
PP_3907	hypothetical protein CDS	18.5334	-0.581676	0.436197	1.81854	0.177487	0.623706
PP_5371	rubredoxin/rubredoxin reductase CDS	36.78	-0.411262	0.308117	1.81879	0.177457	0.623706
PP_5637	hypothetical protein CDS	33.9542	-0.421629	0.312623	1.81746	0.177616	0.62374
PP_2964	transposase CDS	334.415	0.28706	0.212772	1.81403	0.178026	0.624762
PP_5226	Lppl family lipoprotein CDS	244.32	-0.496005	0.368026	1.81195	0.178274	0.625213
PP_4924	subtilase family serine protease CDS	444.325	-0.226345	0.168377	1.80993	0.178516	0.625643
PP_3108	rhs family protein CDS	43832.6	0.321315	0.238675	1.80865	0.17867	0.625764
PP_3204	hypothetical protein CDS	13.9364	-0.547268	0.409596	1.80396	0.179235	0.627321
PP_0133	algB CDS	173.048	-0.267627	0.199939	1.79686	0.180093	0.628239
PP_1417	tricarboxylate transport protein TctB CDS	16.3298	0.471076	0.354646	1.79476	0.180348	0.628239
PP_1597	dxr CDS	255.932	0.278644	0.208192	1.79391	0.18045	0.628239
PP_2344	hypothetical protein CDS	71.3975	0.270235	0.201519	1.79822	0.179927	0.628239
PP_3013	hypothetical protein CDS	74.2953	-0.328495	0.244732	1.79635	0.180154	0.628239
PP_4240	microcin B17 processing protein McbD CDS	68.8709	-0.472482	0.353025	1.79361	0.180487	0.628239
PP_4285	pucM CDS	93.8878	0.451897	0.336121	1.79841	0.179905	0.628239
PP_4890	hisZ CDS	608.591	0.294922	0.21996	1.79481	0.180341	0.628239
PP_5219	membrane protein CDS	273.456	-0.443043	0.330337	1.79287	0.180577	0.628239
PP_5418	atpE CDS	2935.28	-0.471716	0.351636	1.79184	0.180702	0.628257
PP_0031	hypothetical protein CDS	21.4022	-0.511906	0.387498	1.7745	0.182827	0.629789
PP_0115	katE CDS	193.854	-0.240351	0.180239	1.77762	0.182442	0.629789
PP_0737	pagL-I CDS	231.427	0.215107	0.161303	1.77666	0.18256	0.629789
PP_1123	hypothetical protein CDS	101.07	0.286048	0.214328	1.78074	0.182058	0.629789
PP_1177	nrdB CDS	1332.6	-0.289172	0.216657	1.77883	0.182293	0.629789
PP_1287	alg8 CDS	20.7796	-0.469921	0.353873	1.77869	0.182311	0.629789
PP_1467	NhaP-type Na+(K+)/H+ antiporter CDS	122.233	0.472833	0.353532	1.78083	0.182048	0.629789
PP_1728	membrane protein CDS	379.567	0.249247	0.18645	1.78535	0.181494	0.629789
PP_2129	hypothetical protein CDS	199.648	0.337814	0.253652	1.77581	0.182665	0.629789
PP_3014	hypothetical protein CDS	40.5974	0.413047	0.312081	1.77537	0.182719	0.629789
PP_3584	mdtB CDS	175.865	0.274548	0.205606	1.7801	0.182137	0.629789
PP_4502	hypothetical protein CDS	173.712	-0.402281	0.302051	1.77779	0.18242	0.629789
PP_5333	hypothetical protein CDS	231.376	-0.260571	0.194995	1.78286	0.181799	0.629789
PP_5545	hypothetical protein CDS	54.4603	-0.56193	0.419438	1.78347	0.181724	0.629789
PP_1861	LysR family transcriptional regulator CDS	19.0898	-0.466859	0.351476	1.76999	0.183383	0.631292
PP_0200	nfeD CDS	59.6411	0.536837	0.403491	1.76781	0.183653	0.631658
PP_2941	hypothetical protein CDS	97.5877	0.54332	0.407346	1.76542	0.18395	0.631658
PP_3270	paaZ CDS	38.4139	0.742124	0.559328	1.76553	0.183936	0.631658
PP_5357	pdxY CDS	329.086	-0.423485	0.318191	1.76524	0.183972	0.631658
PP_1136	hypothetical protein CDS	211.403	-0.296828	0.223966	1.75817	0.184853	0.634267
PP_0079	transcriptional regulator CDS	44.0217	-0.439319	0.332436	1.75599	0.185125	0.634785
PP_0475	rpmJ CDS	2986.24	0.416968	0.314473	1.75254	0.185558	0.635187
PP_3102	hypothetical protein CDS	122.418	-0.244267	0.184792	1.75337	0.185453	0.635187
PP_4991	pilH CDS	236.774	-0.288457	0.217676	1.75215	0.185607	0.635187
PP_0565	Nudix hydrolase CDS	322.899	-0.229341	0.173651	1.74463	0.186553	0.635588
PP_0625	clpB CDS	6115.03	-0.509676	0.384742	1.74582	0.186404	0.635588
PP_1858	efp CDS	11434.8	-0.400551	0.302953	1.74255	0.186816	0.635588
PP_2012	ppnK CDS	97.537	0.273056	0.207048	1.74356	0.186688	0.635588
PP_2174	hypothetical protein CDS	154.437	-0.338803	0.256157	1.74286	0.186776	0.635588
PP_2648	universal stress protein family protein CDS	542.978	-0.321284	0.243038	1.74402	0.18663	0.635588
PP_4358	fliM CDS	761.909	-0.330935	0.250307	1.74308	0.186749	0.635588
PP_4534	hypothetical protein CDS	299.665	-0.242828	0.183775	1.74725	0.186223	0.635588
PP_4961	lipoprotein CDS	1240.16	-0.280619	0.212109	1.74696	0.186259	0.635588
PP_5491	SEC-C motif domain-containing protein CDS	1770.26	-0.238217	0.180468	1.73962	0.187186	0.636434
PP_0591	adenosine deaminase CDS	213.357	-0.267326	0.20279	1.73407	0.187892	0.636882
PP_0873	potF-I CDS	33.5787	-0.42015	0.318411	1.7338	0.187926	0.636882
PP_1337	murG CDS	400.883	0.209686	0.159249	1.73733	0.187477	0.636882
PP_4839	iron-regulated membrane protein CDS	29.2346	-0.613778	0.466075	1.7339	0.187913	0.636882
PP_5107	mtgA CDS	169.554	0.418171	0.31727	1.73627	0.187613	0.636882
PP_2337	prpF CDS	82.2841	0.342552	0.260146	1.72886	0.188557	0.636956
PP_2877	yfeH CDS	54.3403	-0.332539	0.255541	1.7304	0.18836	0.636956
PP_3744	glcC CDS	50.3157	-0.4171	0.316432	1.73187	0.188172	0.636956
PP_3786	aspC CDS	2610.37	0.22984	0.174717	1.72911	0.188525	0.636956
PP_4738	hypothetical protein CDS	13.8537	-0.606703	0.462673	1.73048	0.188349	0.636956
PP_0095	hypothetical protein CDS	236.521	-0.320784	0.244471	1.72418	0.189156	0.638158
PP_4651	cioA CDS	140.218	0.317834	0.241717	1.72493	0.18906	0.638158
PP_5252	hypothetical protein CDS	60.2065	0.35401	0.269598	1.72314	0.189289	0.638197
PP_3852	BNR domain-containing protein CDS	591.164	-0.311678	0.237286	1.72144	0.189508	0.638522
PP_4483	hisP CDS	279.326	-0.333071	0.25359	1.71959	0.189746	0.638913
PP_0788	hypothetical protein CDS	74.7183	-0.780277	0.591955	1.71673	0.190115	0.639743
PP_2273	DNA polymerase I CDS	20.4522	-0.424977	0.325152	1.71348	0.190534	0.640356
PP_5707	hypothetical protein CDS	27.7293	0.393087	0.304259	1.71343	0.190542	0.640356
PP_0199	qmcA CDS	58.3964	-0.469034	0.358228	1.71202	0.190724	0.640558
PP_0450	rpsG CDS	2457.23	-0.352488	0.269329	1.70875	0.191148	0.641151
PP_2501	integrase CDS	435.888	-0.249997	0.191275	1.70783	0.191268	0.641151
PP_4145	mltD CDS	374.706	0.430213	0.328547	1.70867	0.191158	0.641151
PP_4512	DMT superfamily permease CDS	29.571	0.354905	0.27242	1.70096	0.192163	0.64374
PP_1204	lipoprotein CDS	559.263	0.294636	0.226357	1.69467	0.192987	0.643808
PP_1926	phosphotyrosine-protein phosphatase CDS	74.4116	-0.370529	0.284261	1.69898	0.192421	0.643808
PP_2170	chorismate mutase family protein CDS	320.327	0.466548	0.357844	1.69692	0.192691	0.643808
PP_2336	acnA-II CDS	198.104	0.259175	0.198833	1.69555	0.192871	0.643808
PP_2724	hypothetical protein CDS	22.1011	-0.46792	0.360517	1.69359	0.193129	0.643808
PP_4197	GntR family transcriptional regulator CDS	433.579	0.215762	0.165898	1.6933	0.193167	0.643808
PP_4643	xanthine/uracil permease family protein CDS	97.7798	0.283628	0.217623	1.69508	0.192932	0.643808
PP_4732	hypothetical protein CDS	393.918	-0.319051	0.244659	1.69713	0.192664	0.643808
PP_0694	hypothetical protein CDS	75.3897	-0.299378	0.230241	1.68839	0.193813	0.645061
PP_4371	atoC CDS	137.59	0.354347	0.272342	1.68764	0.193913	0.645061
PP_5278	kauB CDS	196.2	-0.251982	0.193692	1.68909	0.193721	0.645061
PP_1937	helicase CDS	555.668	-0.266273	0.205123	1.68284	0.194548	0.645535
PP_3517	hypothetical protein CDS	26.8226	0.472233	0.36376	1.68341	0.194472	0.645535
PP_3617	membrane protein CDS	78.2417	-0.292953	0.226843	1.68353	0.194456	0.645535
PP_5504	hypothetical protein CDS	97.5319	-0.25723	0.198888	1.68419	0.194369	0.645535
PP_0706	ada CDS	27.5674	0.438215	0.34159	1.67609	0.195444	0.646052
PP_0990	DoxX family protein CDS	16.7436	0.464701	0.360507	1.67978	0.194954	0.646052
PP_2162	phosphonoacetaldehyde phosphonohydrolase-like protein CDS	18.1759	0.428574	0.33124	1.6767	0.195364	0.646052
PP_2453	ansB CDS	445.503	-1.12339	0.857167	1.67695	0.19533	0.646052
PP_4187	lpdG CDS	4436.73	0.220329	0.170099	1.67616	0.195435	0.646052
PP_5633	hypothetical protein CDS	26.9234	-0.388487	0.300727	1.67758	0.195247	0.646052
PP_0247	envZ CDS	412.726	0.206699	0.159957	1.66759	0.196581	0.646959
PP_0703	transmembrane sensor CDS	13.5933	0.589002	0.462384	1.66626	0.19676	0.646959
PP_0713	kefB-I CDS	115.503	0.479066	0.369554	1.66981	0.196284	0.646959
PP_0716	HlyD family secretion protein CDS	51.267	0.398155	0.308742	1.6639	0.197078	0.646959
PP_1562	terminase small subunit CDS	114.229	-1.15556	0.883469	1.66925	0.196359	0.646959
PP_1720	alcohol dehydrogenase CDS	209.672	0.252929	0.196275	1.66475	0.196964	0.646959
PP_1853	LysR family transcriptional regulator CDS	30.4889	0.41062	0.318477	1.66421	0.197036	0.646959
PP_2410	czcA-II CDS	44.0515	-0.431772	0.333507	1.66898	0.196395	0.646959
PP_4013	MutT/nudix family protein CDS	24.203	0.558664	0.433908	1.66972	0.196296	0.646959
PP_5248	ycaC-III CDS	20.6539	-0.544123	0.422675	1.66462	0.19698	0.646959
PP_5457	hypothetical protein CDS	29.9424	0.455513	0.355954	1.67261	0.195909	0.646959
PP_5013	ubiB CDS	747.338	-0.247502	0.191767	1.66234	0.197288	0.647243
PP_1915	acpP CDS	54222.1	-0.444458	0.344269	1.6602	0.197576	0.647409
PP_5245	AraC family transcriptional regulator CDS	77.852	-0.284582	0.220906	1.66013	0.197586	0.647409
PP_0370	acyl-CoA dehydrogenase family protein CDS	204.463	0.220822	0.171396	1.65868	0.197782	0.647645
PP_4172	hypothetical protein CDS	237.347	0.264564	0.20555	1.65521	0.198252	0.648374
PP_5030	hutI CDS	47.509	-0.345198	0.268009	1.65531	0.198237	0.648374
PP_0269	glutamate synthase large subunit CDS	22.9006	-0.396197	0.309159	1.64867	0.19914	0.648653
PP_1317	petA CDS	1814.64	0.268498	0.208922	1.64854	0.199158	0.648653
PP_1613	ftsB CDS	185.543	0.227472	0.177261	1.6482	0.199204	0.648653
PP_1803	wbpV CDS	125.162	0.298678	0.233425	1.64984	0.198981	0.648653
PP_2167	PhoD-like phosphatase CDS	48.9575	0.327466	0.254658	1.65169	0.198729	0.648653
PP_4754	TetR family transcriptional regulator CDS	78.4992	-0.343813	0.26835	1.65208	0.198676	0.648653
PP_4946	putP CDS	144.827	-0.241076	0.187683	1.65169	0.198729	0.648653
PP_1559	holin CDS	171.578	-1.06758	0.824864	1.6396	0.200381	0.650184
PP_2312	lytic transglycosylase family protein CDS	302.587	0.218471	0.1704	1.64195	0.200058	0.650184
PP_2421	acetyltransferase CDS	68.4944	0.31797	0.248073	1.64084	0.200211	0.650184
PP_2721	membrane protein CDS	19.2165	0.556125	0.433202	1.63751	0.200668	0.650184
PP_4168	hypothetical protein CDS	297.929	-0.234741	0.183196	1.63827	0.200564	0.650184
PP_4649	hypothetical protein CDS	36.5148	0.375889	0.293175	1.64356	0.199837	0.650184
PP_4811	proA CDS	308.645	0.372374	0.290579	1.64068	0.200233	0.650184
PP_5686	hypothetical protein CDS	865.446	-0.34168	0.266586	1.63847	0.200535	0.650184
PP_0109	membrane protein CDS	19.0845	0.462692	0.361948	1.63214	0.201408	0.650364
PP_1815	pyrF CDS	163.417	0.506594	0.395758	1.6315	0.201496	0.650364
PP_3757	chemotaxis protein CheY CDS	74.4393	-0.315931	0.247105	1.63186	0.201446	0.650364
PP_3807	thioesterase CDS	62.6722	-0.660711	0.515506	1.6308	0.201593	0.650364
PP_3927	type 12 methyltransferase CDS	66.85	0.294246	0.231092	1.63418	0.201126	0.650364
PP_4097	pgsA CDS	2311.05	0.296261	0.231697	1.63201	0.201426	0.650364
PP_5641	hypothetical protein CDS	1037.76	-0.240233	0.187828	1.63335	0.20124	0.650364
PP_2655	hypothetical protein CDS	30.0216	-0.362398	0.284187	1.62796	0.201986	0.651231
PP_3418	hypothetical protein CDS	352.412	-0.374867	0.293611	1.62703	0.202115	0.651246
PP_1969	molybdenum cofactor biosynthesis protein A CDS	21.5474	0.420781	0.33169	1.62498	0.202399	0.651759
PP_2235	hypothetical protein CDS	40.7401	0.352264	0.278451	1.62257	0.202734	0.651999
PP_3098	hypothetical protein CDS	27.1631	-0.455508	0.358223	1.62176	0.202847	0.651999
PP_4258	ccoP-II CDS	336.362	0.318176	0.249297	1.62326	0.202638	0.651999
PP_0509	hypothetical protein CDS	109.033	-0.263625	0.207924	1.61582	0.203675	0.653699
PP_1167	TRAP dicarboxylate transporter subunit DctM CDS	44.372	-0.358997	0.282756	1.6154	0.203734	0.653699
PP_1938	hypothetical protein CDS	146.257	-0.290311	0.229324	1.61529	0.20375	0.653699
PP_4234	bifunctional aldehyde oxidase/xanthine dehydrogenase CDS	271.872	-0.480207	0.377024	1.61404	0.203925	0.653857
PP_4024	transposase CDS	29.4701	-0.404007	0.324572	1.61173	0.204249	0.654496
PP_0887	sensor histidine kinase CDS	758.525	-0.274071	0.215789	1.60911	0.204618	0.654621
PP_1459	CBS domain-containing protein CDS	551.535	-0.254926	0.200762	1.61018	0.204467	0.654621
PP_1606	dnaEA CDS	1021.87	0.276954	0.218208	1.60878	0.204663	0.654621
PP_3603	GntR family transcriptional regulator CDS	393.689	0.203944	0.160774	1.60785	0.204794	0.65464
PP_1381	pcaC CDS	127.533	0.316421	0.249318	1.60627	0.205017	0.65475
PP_2385	azlC CDS	21.8078	0.471442	0.376877	1.60584	0.205078	0.65475
PP_3151	sad-II CDS	25.3723	-0.384722	0.304877	1.60193	0.20563	0.655712
PP_5029	hutG CDS	77.5177	-0.267199	0.211045	1.60194	0.205629	0.655712
PP_0122	hypothetical protein CDS	1191.57	-0.398181	0.314537	1.59742	0.206269	0.655753
PP_0353	exonuclease CDS	27.9297	0.447759	0.354631	1.59781	0.206213	0.655753
PP_0598	paraquat-inducible protein A CDS	453.96	-0.2058	0.162537	1.60092	0.205773	0.655753
PP_2506	membrane protein CDS	50.357	0.347588	0.274867	1.59816	0.206165	0.655753
PP_3609	membrane protein CDS	25.7825	0.376227	0.300827	1.59883	0.206069	0.655753
PP_0569	MATE efflux family protein CDS	23.6386	0.366146	0.290099	1.59566	0.206519	0.655822
PP_5132	folA CDS	32.8272	-0.404424	0.325849	1.59551	0.206541	0.655822
PP_4465	porin CDS	194.962	0.483104	0.381536	1.59327	0.20686	0.656435
PP_0065	trkA CDS	342.885	-0.202337	0.161308	1.57306	0.209763	0.656661
PP_0461	rplP CDS	4859.25	-0.264441	0.211661	1.55891	0.211825	0.656661
PP_0982	YjgP/YjgQ family permease CDS	324.879	0.316975	0.253695	1.56045	0.211599	0.656661
PP_0984	membrane protein CDS	207.715	-0.234677	0.186326	1.58264	0.208381	0.656661
PP_0996	gltS CDS	135.046	-0.277256	0.219518	1.59187	0.20706	0.656661
PP_1142	hypothetical protein CDS	567.681	0.308501	0.24602	1.56853	0.21042	0.656661
PP_1174	hypothetical protein CDS	12.2109	-0.617484	0.494164	1.57057	0.210124	0.656661
PP_1510	carboxyvinyl-carboxyphosphonate phosphorylmutase CDS	60.6339	0.34072	0.272473	1.56846	0.210431	0.656661
PP_1710	phthalate permease family MFS transporter CDS	15.1735	-0.503438	0.404771	1.5549	0.212414	0.656661
PP_1727	GntR family transcriptional regulator CDS	46.2507	0.323384	0.259548	1.55295	0.2127	0.656661
PP_1778	lipopolysaccharide ABC transporter permease CDS	1482.42	0.221535	0.177727	1.55313	0.212674	0.656661
PP_1842	class I glutamine amidotransferase CDS	135.188	-0.261433	0.209755	1.55899	0.211813	0.656661
PP_1874	gpx CDS	75.4354	0.289228	0.230651	1.58136	0.208565	0.656661
PP_1956	hypothetical protein CDS	68.5597	-0.365039	0.29166	1.56631	0.210744	0.656661
PP_2212	leucine-rich repeat-containing protein CDS	231.273	-0.30243	0.24246	1.55684	0.212128	0.656661
PP_2289	hypothetical protein CDS	26.0567	-0.365055	0.291839	1.5767	0.209237	0.656661
PP_2481	hypothetical protein CDS	24.4817	-0.400041	0.322585	1.56031	0.21162	0.656661
PP_2535	transport protein CDS	10.5765	-0.537045	0.4279	1.58377	0.208219	0.656661
PP_2566	leucine-rich repeat-containing protein CDS	72.4476	-0.287097	0.229333	1.58395	0.208193	0.656661
PP_2605	hypothetical protein CDS	13.8957	0.469184	0.375446	1.56878	0.210384	0.656661
PP_2919	LysR family transcriptional regulator CDS	12.8177	-0.526254	0.42059	1.58292	0.208341	0.656661
PP_3160	hypothetical protein CDS	104.184	-0.520283	0.414762	1.56715	0.210621	0.656661
PP_3176	MFS transporter CDS	14.7705	-0.535591	0.429938	1.56417	0.211056	0.656661
PP_3251	hypothetical protein CDS	15.8201	-0.442286	0.363049	1.58621	0.207869	0.656661
PP_3319	GGDEF domain-containing sensory box protein CDS	406.3	-0.224601	0.178474	1.58156	0.208536	0.656661
PP_3349	mhpT CDS	18.6486	-0.476525	0.382734	1.55739	0.212048	0.656661
PP_3365	acetolactate synthase CDS	208.237	-0.311423	0.248037	1.57301	0.20977	0.656661
PP_3836	hypothetical protein CDS	78.7789	0.355723	0.282334	1.58387	0.208203	0.656661
PP_3844	D-aminopeptidase CDS	96.5714	0.304161	0.243326	1.56046	0.211598	0.656661
PP_3874	hypothetical protein CDS	46.1056	-0.385578	0.308391	1.56283	0.211251	0.656661
PP_4036	pydB CDS	475.931	0.48174	0.383445	1.57063	0.210115	0.656661
PP_4133	transcriptional regulator-like protein CDS	95.8801	-0.350605	0.27931	1.56969	0.210252	0.656661
PP_4139	hypothetical protein CDS	195.194	-0.284433	0.227098	1.56468	0.210982	0.656661
PP_4350	class V NifS/IscS family aminotransferase CDS	415.493	-0.338931	0.271495	1.55459	0.212459	0.656661
PP_4376	fliD CDS	3770.68	-0.237496	0.190426	1.55355	0.212612	0.656661
PP_4501	septation protein A CDS	250.956	-0.304749	0.243817	1.56146	0.211451	0.656661
PP_4753	stcD CDS	177.457	-0.240169	0.190919	1.58172	0.208513	0.656661
PP_4870	azurin CDS	2957.11	-0.36554	0.291801	1.56492	0.210946	0.656661
PP_4902	orn CDS	387.638	-0.219284	0.174775	1.57235	0.209866	0.656661
PP_5002	hypothetical protein CDS	212.059	-0.333393	0.266922	1.55417	0.212521	0.656661
PP_5014	hisI CDS	1670.66	-0.29169	0.232175	1.57492	0.209494	0.656661
PP_5025	opgH CDS	399.863	0.24452	0.195931	1.56035	0.211614	0.656661
PP_5195	iron ABC transporter permease CDS	65.664	0.270306	0.215612	1.57387	0.209646	0.656661
PP_5216	ppx CDS	1498.38	-0.302309	0.241457	1.56406	0.211072	0.656661
PP_5250	opdB CDS	14.4063	-0.483881	0.387644	1.57112	0.210045	0.656661
PP_5277	MFS transporter CDS	42.1612	0.336077	0.269633	1.55368	0.212593	0.656661
PP_2120	ctpH CDS	41.7083	0.412065	0.33106	1.55025	0.213099	0.657117
PP_2742	hypothetical protein CDS	48.6695	-0.343141	0.276691	1.55026	0.213097	0.657117
PP_0892	phospholipase family protein CDS	173.417	-0.212338	0.170924	1.5424	0.214261	0.657638
PP_1564	hypothetical protein CDS	65.5856	-1.11769	0.890272	1.54148	0.214398	0.657638
PP_1798	outer membrane efflux protein CDS	273.79	0.247982	0.199866	1.54331	0.214126	0.657638
PP_1940	methyl-accepting chemotaxis transducer CDS	399.254	-0.213129	0.171451	1.54432	0.213976	0.657638
PP_2386	hypothetical protein CDS	103.797	0.331491	0.266933	1.54182	0.214347	0.657638
PP_2638	cellulose synthase operon protein C CDS	46.2568	-0.367698	0.2973	1.5461	0.213713	0.657638
PP_2940	yefM CDS	228.659	-0.319301	0.256763	1.54434	0.213973	0.657638
PP_3829	modB CDS	39.8246	-0.349966	0.281359	1.54499	0.213876	0.657638
PP_5486	hypothetical protein CDS	140.316	-0.270797	0.217833	1.54165	0.214372	0.657638
PP_1810	hypothetical protein CDS	25.5204	-0.379157	0.305663	1.53718	0.215038	0.659214
PP_5083	type IV pili biogenesis protein PilM CDS	42.193	0.362086	0.293622	1.5358	0.215243	0.659458
PP_0626	ndh CDS	506.709	-0.351824	0.283944	1.53368	0.21556	0.659552
PP_2551	LysR family transcriptional regulator CDS	21.1293	0.497474	0.408999	1.53344	0.215597	0.659552
PP_5596	hypothetical protein CDS	16.8703	-0.46973	0.383498	1.53307	0.215652	0.659552
PP_0423	hypothetical protein CDS	40.9513	0.38908	0.314818	1.53043	0.216047	0.660376
PP_1724	2-aminoethylphosphonate ABC transporter permease CDS	25.6744	0.389405	0.315495	1.52776	0.216448	0.66083
PP_5446	hypothetical protein CDS	27.4877	0.381982	0.311265	1.5285	0.216337	0.66083
PP_0690	obg CDS	1475.98	-0.381635	0.308479	1.52603	0.21671	0.660857
PP_4107	LysR family transcriptional regulator CDS	39.2238	-0.35056	0.283402	1.52678	0.216596	0.660857
PP_2880	TetR family transcriptional regulator CDS	38.6991	0.353327	0.287647	1.52486	0.216885	0.661008
PP_2412	ParA family protein CDS	114.247	-0.259838	0.210526	1.52283	0.217192	0.661559
PP_2505	GAF domain/GGDEF domain-containing protein CDS	278.951	0.284762	0.230561	1.52115	0.217445	0.66156
PP_4756	gabP-V CDS	43.9801	0.310537	0.252652	1.52172	0.217359	0.66156
PP_0980	pepA CDS	388.444	0.24022	0.194938	1.52029	0.217576	0.661571
PP_2489	xenobiotic reductase CDS	145.895	0.443377	0.359846	1.51707	0.218063	0.66247
PP_2490	ecd CDS	75.7026	-0.38437	0.311264	1.51667	0.218124	0.66247
PP_3925	hypothetical protein CDS	67.6334	0.280128	0.229149	1.51461	0.218437	0.663034
PP_1018	gtsD CDS	4835.67	-0.299746	0.243442	1.51325	0.218644	0.66328
PP_0884	dppA-II CDS	122.27	-0.485997	0.394737	1.50978	0.219173	0.664002
PP_3688	hypothetical protein CDS	489.102	0.251199	0.204299	1.50919	0.219263	0.664002
PP_4800	lipA CDS	1405.55	-0.281664	0.228956	1.51039	0.219079	0.664002
PP_2349	CBS domain-containing protein CDS	25.175	0.396206	0.32338	1.50733	0.219547	0.66448
PP_0850	rlmN CDS	645.123	-0.216712	0.176672	1.50299	0.220212	0.666105
PP_2062	hypothetical protein CDS	69.6186	-0.414397	0.337324	1.50022	0.220638	0.66625
PP_4066	liuC CDS	14.7518	0.454405	0.375407	1.50097	0.220523	0.66625
PP_5492	hypothetical protein CDS	3347.17	-0.225483	0.184005	1.5002	0.220641	0.66625
PP_0742	hypothetical protein CDS	289.579	0.512515	0.417588	1.49837	0.220922	0.666699
PP_1016	gtsB CDS	756.012	-0.259514	0.212121	1.49649	0.221212	0.666699
PP_1662	hypothetical protein CDS	14.6716	-0.604692	0.493836	1.49593	0.221299	0.666699
PP_2635	bcsA CDS	44.3479	-0.365913	0.29929	1.49599	0.221289	0.666699
PP_3135	glycosyl transferase CDS	412.076	0.412458	0.336685	1.49358	0.221662	0.667024
PP_4411	hypothetical protein CDS	236.016	-0.256671	0.209715	1.49429	0.221551	0.667024
PP_0947	membrane protein CDS	49.9628	-0.432319	0.355703	1.49205	0.221898	0.667352
PP_5238	hypothetical protein CDS	81.6766	-0.306998	0.251509	1.48928	0.222327	0.668259
PP_1556	hypothetical protein CDS	55.513	-0.705869	0.576728	1.48779	0.22256	0.668573
PP_5359	CobW/P47K family protein CDS	102.815	-0.320966	0.263144	1.48514	0.222973	0.66943
PP_1626	mutS CDS	485.281	-0.330949	0.271581	1.48341	0.223241	0.669851
PP_0618	branched-chain amino acid ABC transporter permease CDS	111.59	-0.99818	0.812118	1.48183	0.223489	0.670047
PP_4927	cyaB CDS	51.4454	-0.404409	0.332506	1.48136	0.223562	0.670047
PP_0214	gabT CDS	285.817	-0.219587	0.180434	1.47869	0.22398	0.670119
PP_2823	methyl-accepting chemotaxis transducer CDS	15.1681	-0.436755	0.360782	1.47793	0.224098	0.670119
PP_3271	phaK CDS	12.34	-0.488862	0.403171	1.47871	0.223977	0.670119
PP_5715	hypothetical protein CDS	51.3803	-0.491957	0.404468	1.48021	0.223742	0.670119
PP_1001	arcA CDS	1438.15	-0.517279	0.42484	1.47436	0.224658	0.670457
PP_1418	tricarboxylate transport protein TctC CDS	22.6929	0.591066	0.485436	1.47507	0.224547	0.670457
PP_2111	aerotaxis receptor CDS	268.224	0.272251	0.224174	1.47395	0.224723	0.670457
PP_4394	flgA CDS	824.817	-0.337442	0.277671	1.47436	0.224659	0.670457
PP_2545	tam CDS	42.038	-0.307164	0.253518	1.47236	0.224973	0.67082
PP_2865	LysR family transcriptional regulator CDS	42.6577	0.323356	0.267179	1.46988	0.225364	0.671543
PP_5031	proY CDS	51.8777	-0.368359	0.304981	1.4692	0.225472	0.671543
PP_3696	hypothetical protein CDS	515.616	-0.399654	0.329293	1.46728	0.225775	0.672063
PP_0174	hypothetical protein CDS	138.414	0.333303	0.275683	1.46295	0.226461	0.672319
PP_0876	AraC family transcriptional regulator CDS	17.4406	-0.41639	0.34663	1.46269	0.226503	0.672319
PP_0885	dppA-III CDS	1003.81	-0.417897	0.34455	1.46586	0.225999	0.672319
PP_1114	SEC-C domain-containing protein CDS	1750.1	-0.43885	0.362085	1.46348	0.226377	0.672319
PP_3806	isochorismatase family hydrolase CDS	129.66	-0.35641	0.293902	1.46279	0.226487	0.672319
PP_1716	Cro/CI family transcriptional regulator CDS	683.826	-0.2768	0.228933	1.46057	0.22684	0.672555
PP_4693	dksA CDS	8664.71	-0.265809	0.219767	1.46073	0.226813	0.672555
PP_0611	pilE CDS	182.824	0.263395	0.218172	1.45775	0.227289	0.673505
PP_5460	membrane protein CDS	279.682	-0.205897	0.170542	1.45588	0.227587	0.674007
PP_1813	ComEA-like protein CDS	225.541	0.41219	0.340968	1.45408	0.227874	0.674393
PP_3127	exopolysaccharide transport protein CDS	765.391	0.355534	0.294461	1.45281	0.228078	0.674393
PP_5142	lgt CDS	206.076	-0.266705	0.222129	1.45265	0.228104	0.674393
PP_0593	yigZ CDS	32.3621	0.349024	0.294237	1.44887	0.22871	0.674907
PP_2307	hypothetical protein CDS	132.973	0.331149	0.274499	1.44914	0.228667	0.674907
PP_3484	two-component system response regulator CDS	63.2374	0.329258	0.273827	1.44835	0.228793	0.674907
PP_5113	Zn-dependent peptidase CDS	117.24	0.25924	0.215719	1.44957	0.228597	0.674907
PP_4409	site-specific recombinase CDS	173.16	-0.374144	0.31093	1.44596	0.229177	0.675659
PP_2740	MerR family transcriptional regulator CDS	79.4753	0.338206	0.281721	1.445	0.229333	0.675738
PP_2087	cmpX CDS	3222.16	-0.3173	0.263869	1.44264	0.229713	0.676477
PP_2211	AraC family transcriptional regulator CDS	50.2997	-0.35652	0.296937	1.4418	0.229848	0.676495
PP_0956	kdsC CDS	621.463	0.220227	0.183379	1.44029	0.230093	0.676615
PP_1560	hypothetical protein CDS	63.4475	-0.979268	0.809241	1.43995	0.230147	0.676615
PP_4320	cycH CDS	510.127	-0.359229	0.29896	1.43908	0.230288	0.676648
PP_2437	acyl-CoA dehydrogenase CDS	121.094	-0.460116	0.382271	1.43787	0.230484	0.676845
PP_4900	queG CDS	155.339	-0.243066	0.203131	1.43415	0.231089	0.67786
PP_5061	betT-I CDS	55.6201	-0.317358	0.268431	1.43433	0.23106	0.67786
PP_0352	ECF family RNA polymerase sigma-70 factor CDS	23.2382	0.818732	0.686095	1.43021	0.231731	0.678603
PP_4391	flgB CDS	582.269	-0.285385	0.238302	1.43177	0.231476	0.678603
PP_5410	DeoR family transcriptional regulator CDS	137.099	0.40291	0.336665	1.43078	0.231637	0.678603
PP_2253	GntR family transcriptional regulator CDS	35.7653	-0.371711	0.310945	1.42689	0.232272	0.678894
PP_3526	AraC family transcriptional regulator CDS	161.849	0.250404	0.209666	1.42696	0.232262	0.678894
PP_3539	putative Transcriptional regulator CDS	73.4523	-0.329493	0.276776	1.42643	0.232349	0.678894
PP_4721	membrane protein CDS	355.739	-0.198361	0.166414	1.42688	0.232275	0.678894
PP_2806	TetR family transcriptional regulator CDS	85.2745	0.227818	0.191416	1.4248	0.232615	0.678914
PP_4826	cobJ CDS	157.799	0.221697	0.186325	1.42533	0.232528	0.678914
PP_1231	nadA CDS	205.991	0.360718	0.302702	1.41833	0.233679	0.679104
PP_1371	pctA CDS	879.499	-0.271191	0.227672	1.41652	0.233977	0.679104
PP_1555	putative Phage integrase CDS	118.812	-0.622337	0.520191	1.42233	0.23302	0.679104
PP_2156	lolE CDS	330.975	0.216462	0.181576	1.41961	0.233467	0.679104
PP_2679	qedH-II CDS	31.6864	-0.347866	0.292389	1.4173	0.233848	0.679104
PP_2862	uppP CDS	143.921	0.268927	0.226038	1.42351	0.232827	0.679104
PP_3851	hypothetical protein CDS	65.7106	-0.45905	0.386752	1.41936	0.233509	0.679104
PP_4246	substrate-binding protein CDS	522.46	-0.328366	0.2755	1.41815	0.233709	0.679104
PP_4327	ccmA CDS	40.652	0.315823	0.265475	1.41741	0.23383	0.679104
PP_4356	fliO CDS	112.362	0.293532	0.246254	1.41784	0.233758	0.679104
PP_0280	amino acid ABC transporter permease CDS	166.857	-0.226702	0.190532	1.41346	0.234482	0.67944
PP_1126	hydrolase CDS	246.808	0.213015	0.179093	1.41357	0.234464	0.67944
PP_1302	ybgI CDS	121.121	0.215385	0.181682	1.41375	0.234436	0.67944
PP_1568	hypothetical protein CDS	710.753	-1.08679	0.90417	1.41207	0.234713	0.679734
PP_2704	M20/M25/M40 family peptidase CDS	10.3487	-0.517765	0.43772	1.40926	0.23518	0.680706
PP_2991	hypothetical protein CDS	138.293	-0.308317	0.259737	1.40824	0.235349	0.680706
PP_4565	aceK CDS	103.316	0.309194	0.260246	1.4077	0.235439	0.680706
PP_5748	ccmH CDS	132.318	-0.354067	0.298058	1.40636	0.235662	0.680973
PP_2310	methyl-accepting chemotaxis transducer CDS	3487.63	0.275126	0.232103	1.403	0.236222	0.681839
PP_5411	glmU CDS	1413.81	-0.251689	0.212319	1.40311	0.236204	0.681839
PP_3242	GGDEF domain-containing protein CDS	300.943	0.364474	0.307513	1.39998	0.236727	0.682547
PP_4500	TrpH family protein CDS	856.383	-0.331459	0.279664	1.40061	0.236621	0.682547
PP_2023	glutathione S-transferase family protein CDS	65.6079	0.2913	0.246735	1.39663	0.237289	0.683514
PP_4872	hypothetical protein CDS	482.681	0.387992	0.328038	1.39564	0.237454	0.683514
PP_5474	hypothetical protein CDS	37.7186	-1.02716	0.862221	1.39592	0.237408	0.683514
PP_1455	hypothetical protein CDS	62.9506	-0.28938	0.24604	1.38835	0.238684	0.685922
PP_1786	glycosyl transferase CDS	10553.1	0.140116	0.118853	1.38933	0.238518	0.685922
PP_2943	cytochrome c551 peroxidase CDS	87.094	0.448897	0.380096	1.38844	0.238668	0.685922
PP_3745	glcD CDS	68.7681	-0.638693	0.541122	1.3859	0.239098	0.686359
PP_5243	ycaC-II CDS	15.2804	-0.448385	0.38489	1.38604	0.239076	0.686359
PP_1576	immunity protein CDS	3070.36	-0.353551	0.300274	1.38285	0.239617	0.68747
PP_0256	putative oxidoreductase CDS	84.106	0.251432	0.214006	1.38039	0.240034	0.687655
PP_0701	fsr-I CDS	160.239	0.208744	0.177785	1.38075	0.239973	0.687655
PP_2370	hypothetical protein CDS	496.878	0.259244	0.220607	1.38015	0.240075	0.687655
PP_0632	pilD CDS	82.0749	0.301622	0.257829	1.37603	0.240778	0.688675
PP_3461	peaB CDS	32.5182	0.326735	0.278664	1.37575	0.240826	0.688675
PP_5527	transcriptional regulator CDS	44.3932	0.361458	0.308593	1.37626	0.240739	0.688675
PP_5263	GGDEF domain-containing protein CDS	121.866	0.245634	0.209619	1.37458	0.241026	0.688872
PP_0140	hypothetical protein CDS	92.2991	0.252022	0.21614	1.36309	0.243003	0.690117
PP_0552	bdhA CDS	88.9031	-0.323538	0.277181	1.36275	0.243061	0.690117
PP_0931	gatA CDS	416.601	-0.283051	0.242061	1.36509	0.242658	0.690117
PP_1143	3-hydroxyisobutyrate dehydrogenase CDS	76.8035	0.269441	0.230955	1.36133	0.243307	0.690117
PP_1522	cspA-I CDS	3295.48	-0.236597	0.202083	1.36921	0.241948	0.690117
PP_3136	O-acetyltransferase CDS	52.5305	0.372131	0.318032	1.36336	0.242956	0.690117
PP_3241	hypothetical protein CDS	27.7894	-0.473796	0.405056	1.36206	0.243181	0.690117
PP_3435	hypothetical protein CDS	115.488	0.223804	0.191639	1.36519	0.242639	0.690117
PP_3821	galU CDS	3083.79	-0.302573	0.258908	1.36296	0.243025	0.690117
PP_4122	nuoE CDS	452.735	-0.204	0.174474	1.37028	0.241764	0.690117
PP_4412	hypothetical protein CDS	104.298	-0.347021	0.296929	1.36323	0.242979	0.690117
PP_5060	hypothetical protein CDS	171.317	-0.264284	0.226414	1.36531	0.242619	0.690117
PP_5348	LysR family transcriptional regulator CDS	233.931	-0.291617	0.249445	1.36817	0.242127	0.690117
PP_5403	hypothetical protein CDS	43.7151	-0.353668	0.304215	1.36454	0.242752	0.690117
PP_4340	cheY CDS	349.283	-0.361007	0.309247	1.35854	0.243791	0.691116
PP_3719	putrescine-binding protein CDS	21.6582	0.375004	0.322222	1.35571	0.244282	0.692131
PP_0715	outer membrane efflux protein CDS	26.3752	0.412331	0.358963	1.35286	0.24478	0.692394
PP_4908	psd CDS	109.747	0.353904	0.305256	1.35233	0.244871	0.692394
PP_4983	amine oxidase CDS	486.571	-0.191252	0.164408	1.35215	0.244903	0.692394
PP_5631	hypothetical protein CDS	77.8738	-0.260549	0.225656	1.35364	0.244643	0.692394
PP_2171	LysE family transporter CDS	44.4823	0.324975	0.280481	1.34857	0.245529	0.693699
PP_3406	acetyltransferase CDS	35.9529	-0.337458	0.295854	1.34723	0.245762	0.693699
PP_4511	AraC family transcriptional regulator CDS	22.2317	0.421043	0.365727	1.34771	0.24568	0.693699
PP_0433	erpA CDS	140.851	0.363922	0.313502	1.34414	0.246305	0.694361
PP_1867	hypothetical protein CDS	164.954	0.422383	0.363757	1.3434	0.246435	0.694361
PP_2392	MFS transporter CDS	17.4627	0.406743	0.352484	1.34373	0.246377	0.694361
PP_5298	glutamine amidotransferase CDS	55.2752	-0.293865	0.255082	1.34288	0.246527	0.694361
PP_0178	efflux pump CDS	25.5641	-0.348122	0.300681	1.34192	0.246696	0.694461
PP_0740	MerR family transcriptional regulator CDS	183.836	0.530696	0.45657	1.33987	0.247057	0.694732
PP_3311	kefB-II CDS	114.646	0.310586	0.267994	1.34035	0.246972	0.694732
PP_0006	oxaA CDS	583.731	-0.395392	0.342238	1.33118	0.248596	0.694801
PP_0063	lipid A biosynthesis lauroyl acyltransferase CDS	563.545	-0.224336	0.194093	1.33396	0.248103	0.694801
PP_0469	rplF CDS	5266.86	-0.277818	0.240907	1.32788	0.249183	0.694801
PP_0594	TetR family transcriptional regulator CDS	192.229	-0.262968	0.227727	1.33182	0.248482	0.694801
PP_0767	LuxR family transcriptional regulator CDS	91.099	0.282601	0.24633	1.32858	0.249058	0.694801
PP_1201	hypothetical protein CDS	137.724	0.255223	0.221251	1.32828	0.249111	0.694801
PP_1486	ydcS CDS	209.216	0.402804	0.348709	1.32947	0.2489	0.694801
PP_1755	fumC-II CDS	160.822	0.271607	0.235389	1.32776	0.249205	0.694801
PP_1992	asd CDS	541.156	0.24479	0.2115	1.33689	0.247583	0.694801
PP_2332	hypothetical protein CDS	131.526	0.298312	0.258772	1.33006	0.248795	0.694801
PP_3216	cysteine dioxygenase CDS	13.0583	0.524962	0.45601	1.32785	0.249188	0.694801
PP_3289	acetyltransferase CDS	56.4288	-0.34657	0.299951	1.3301	0.248788	0.694801
PP_3824	hypothetical protein CDS	37.9021	-0.362803	0.314842	1.3364	0.24767	0.694801
PP_4115	hypothetical protein CDS	383.212	-0.513056	0.443059	1.33389	0.248114	0.694801
PP_4918	hypothetical protein CDS	64.627	0.279804	0.242574	1.33702	0.247561	0.694801
PP_5131	tcyP CDS	168.567	-0.251308	0.217809	1.32801	0.24916	0.694801
PP_3182	GGDEF domain-containing protein CDS	27.5289	-0.340887	0.29601	1.32638	0.24945	0.695114
PP_1603	lpxA CDS	296.514	-0.193148	0.167968	1.32242	0.250158	0.695605
PP_1691	hypothetical protein CDS	103.733	-0.321994	0.279536	1.323	0.250054	0.695605
PP_2132	universal stress protein CDS	417.566	-0.303929	0.263829	1.3225	0.250144	0.695605
PP_4587	hypothetical protein CDS	143.024	0.374771	0.325189	1.32346	0.249972	0.695605
PP_1866	aroH CDS	98.9293	-0.232145	0.202013	1.31941	0.250698	0.696739
PP_1855	hypothetical protein CDS	105.948	0.264746	0.230719	1.31639	0.251241	0.696769
PP_2864	hypothetical protein CDS	23.7548	0.421928	0.376168	1.31743	0.251054	0.696769
PP_2896	hypothetical protein CDS	29.3816	0.341548	0.297692	1.31676	0.251174	0.696769
PP_4966	sahR CDS	8067.48	0.298362	0.259601	1.31858	0.250846	0.696769
PP_4096	hypothetical protein CDS	20.0902	-0.413706	0.361355	1.31456	0.251572	0.697315
PP_4226	hypothetical protein CDS	37.4442	0.349185	0.305012	1.3124	0.25196	0.697903
PP_4312	hypothetical protein CDS	26.5758	0.37683	0.32923	1.3119	0.25205	0.697903
PP_2604	major facilitator family transporter CDS	207.477	0.231458	0.202351	1.30978	0.252434	0.698267
PP_2978	hypothetical protein CDS	60.3588	-0.29576	0.260096	1.30676	0.252982	0.698267
PP_3452	GGDEF domain-containing protein CDS	58.4262	-0.421029	0.367405	1.30832	0.252699	0.698267
PP_3498	transposase CDS	428.564	-0.19668	0.171922	1.30695	0.252947	0.698267
PP_3972	short-chain dehydrogenase/reductase family oxidoreductase CDS	442.4	-0.273541	0.239144	1.30783	0.252788	0.698267
PP_5703	type III effector protein HopJ CDS	86.7625	-0.314406	0.275588	1.30799	0.25276	0.698267
PP_1180	hypothetical protein CDS	419.653	0.368977	0.322774	1.30469	0.253358	0.698936
PP_4620	hmgB CDS	27.4687	0.367497	0.323296	1.30361	0.253555	0.698951
PP_5296	gmk CDS	639.933	-0.306934	0.268618	1.3032	0.25363	0.698951
PP_2016	hypothetical protein CDS	230.069	0.195184	0.171045	1.30183	0.253879	0.69927
PP_0126	cc CDS	803.18	-0.296624	0.261007	1.28958	0.256126	0.699383
PP_0163	transcriptional regulator CDS	44.4543	-0.309693	0.272863	1.2924	0.255606	0.699383
PP_0286	mutY CDS	365.173	-0.33331	0.293383	1.28738	0.256531	0.699383
PP_0534	transcriptional regulator PfeR CDS	16.0429	-0.421218	0.37567	1.29036	0.255982	0.699383
PP_0761	rsmC CDS	82.7949	0.323234	0.285866	1.28705	0.256592	0.699383
PP_1024	eda CDS	9291.01	0.160901	0.141214	1.29747	0.254676	0.699383
PP_1171	udh CDS	13.3032	-0.459443	0.414931	1.29724	0.254717	0.699383
PP_1254	xenA CDS	26.0536	-0.390045	0.345814	1.2913	0.255808	0.699383
PP_1621	pcm CDS	190.222	0.242333	0.213666	1.29394	0.255323	0.699383
PP_2154	lolC CDS	544.448	0.322306	0.283161	1.2926	0.25557	0.699383
PP_4375	fliS CDS	2264.98	-0.171225	0.150099	1.30034	0.25415	0.699383
PP_4637	5-methyltetrahydropteroyltriglutamate- homocysteine S-methyltransferase family protein CDS	111.4	-0.372294	0.327869	1.28795	0.256426	0.699383
PP_4797	hypothetical protein CDS	11.5107	-0.45259	0.411926	1.29878	0.254436	0.699383
PP_5255	ycaC-IV CDS	15.4586	-0.46137	0.411101	1.30002	0.25421	0.699383
PP_5265	xpt CDS	181.599	-0.369628	0.32505	1.28988	0.256071	0.699383
PP_5347	pycA CDS	2951.39	-0.400977	0.352721	1.28831	0.25636	0.699383
PP_5442	hypothetical protein CDS	51.1207	-0.359337	0.316761	1.29067	0.255925	0.699383
PP_5502	rmf CDS	2442.62	0.430767	0.378764	1.28838	0.256347	0.699383
PP_5718	membrane protein CDS	161.337	-0.360427	0.317078	1.28799	0.256419	0.699383
PP_5734	hypothetical protein CDS	488.795	-0.495033	0.433998	1.29438	0.255243	0.699383
PP_1304	cysNC CDS	1005.42	0.213826	0.188672	1.2843	0.257101	0.700406
PP_0091	putative lipoprotein CDS	170.114	0.392308	0.346023	1.2822	0.257491	0.700805
PP_1183	siderophore biosynthesis protein CDS	55.5404	0.280338	0.247638	1.28115	0.257686	0.700805
PP_2276	exonuclease CDS	265.901	-0.37087	0.32721	1.28063	0.257783	0.700805
PP_3768	shikimate 5-dehydrogenase CDS	182.266	-0.233675	0.206218	1.28167	0.257589	0.700805
PP_3727	rocE CDS	10.3828	-0.49171	0.441911	1.27693	0.258471	0.702311
PP_1203	dinB CDS	114.885	-0.250431	0.221833	1.27314	0.259178	0.702938
PP_1218	acyl-CoA thioesterase CDS	522.83	0.358001	0.31697	1.27282	0.259239	0.702938
PP_4992	pilG CDS	357.503	0.23038	0.204168	1.27349	0.259113	0.702938
PP_5549	hypothetical protein CDS	16.1053	-0.464593	0.411757	1.27494	0.258842	0.702938
PP_1057	PadR family transcriptional regulator CDS	55.4013	0.268131	0.238782	1.27025	0.259719	0.703148
PP_2263	sugar ABC transporter permease CDS	52.0742	-0.508564	0.45077	1.27139	0.259507	0.703148
PP_5111	ftsY CDS	2980.43	-0.21598	0.191494	1.27051	0.259672	0.703148
PP_0910	hypothetical protein CDS	93.9051	0.490397	0.435945	1.26777	0.260185	0.703522
PP_4485	hisQ CDS	94.553	-0.270066	0.239651	1.26737	0.26026	0.703522
PP_5556	bacteriophage lysis protein CDS	29.2125	-0.340038	0.304861	1.26786	0.260169	0.703522
PP_4047	hypothetical protein CDS	150.57	-0.268467	0.238384	1.26591	0.260535	0.703538
PP_4714	rimP CDS	1661.61	0.442402	0.392334	1.2666	0.260405	0.703538
PP_3084	ferric siderophore receptor CDS	60.4303	-0.251816	0.223826	1.26491	0.260723	0.703683
PP_2782	class III pyridoxalphosphate dependent aminotransferase CDS	21.0046	-0.359873	0.325393	1.25698	0.262224	0.707369
PP_1073	glpD CDS	247.198	-0.623691	0.555026	1.25398	0.262794	0.707451
PP_4349	hypothetical protein CDS	271.744	-0.293204	0.261751	1.25398	0.262795	0.707451
PP_5381	hypothetical protein CDS	188.011	0.911601	0.807463	1.25423	0.262747	0.707451
PP_5496	hypothetical protein CDS	118.568	-0.246934	0.22088	1.25414	0.262763	0.707451
PP_1602	fabZ CDS	1307.95	-0.166981	0.14924	1.25165	0.263238	0.707554
PP_2889	transmembrane regulator PrtR CDS	16.4228	0.39607	0.354553	1.25179	0.263211	0.707554
PP_3173	nemA CDS	9.85616	0.512491	0.461047	1.25261	0.263054	0.707554
PP_1424	DUF339 domain-containing protein CDS	31.1718	0.459092	0.410498	1.24951	0.263647	0.707925
PP_2738	putative Transcriptional regulator CDS	63.2414	-0.573585	0.512139	1.25019	0.263516	0.707925
PP_2771	sigma-54 dependent transcriptional regulator CDS	29.0504	0.403092	0.361201	1.24869	0.263802	0.70798
PP_4628	hypothetical protein CDS	77.9275	0.352327	0.315301	1.24768	0.263996	0.708136
PP_4944	carbamoyltransferase CDS	1452.37	-0.27235	0.243909	1.24502	0.264507	0.709143
PP_4763	acetyltransferase CDS	42.1951	0.369886	0.331556	1.24349	0.264799	0.709563
PP_2158	copR-I CDS	18.1085	0.38286	0.343374	1.24274	0.264944	0.709589
PP_3352	atsA CDS	11.3925	0.481487	0.442704	1.24062	0.265352	0.710317
PP_0821	hypothetical protein CDS	42.8199	-0.352833	0.318156	1.23942	0.265582	0.710351
PP_3186	transcriptional regulator CDS	128.999	-0.205303	0.184739	1.23915	0.265635	0.710351
PP_1440	cmoB CDS	49.6734	-0.286723	0.257876	1.23619	0.266207	0.710963
PP_4447	hypothetical protein CDS	4761.1	0.187652	0.168722	1.23585	0.266272	0.710963
PP_5476	hypothetical protein CDS	205.564	-0.576486	0.516975	1.23605	0.266233	0.710963
PP_2043	hypothetical protein CDS	16.1663	-0.39007	0.353344	1.23422	0.266588	0.711445
PP_1089	hypothetical protein CDS	104.758	-0.258039	0.232215	1.23196	0.267027	0.712253
PP_1458	yhjE CDS	135.051	-0.261849	0.237216	1.23084	0.267244	0.712469
PP_4015	HflD-like high frequency lysogenization protein CDS	119.635	0.313085	0.282479	1.22846	0.267706	0.713338
PP_1134	hypothetical protein CDS	682.877	-0.242835	0.219026	1.22744	0.267905	0.713504
PP_1777	cpsG CDS	675.376	0.190643	0.172391	1.22399	0.268579	0.714749
PP_5104	thiG CDS	290.922	0.325003	0.293668	1.22365	0.268645	0.714749
PP_4362	hypothetical protein CDS	89.3041	0.218004	0.198148	1.22259	0.268852	0.714937
PP_4855	osmotically-inducible lipoprotein OsmE CDS	22.5046	-0.425276	0.384305	1.22167	0.269032	0.715052
PP_0248	rimK CDS	138.961	0.206534	0.187117	1.21747	0.269857	0.716355
PP_2021	ppgL CDS	170.548	0.313369	0.284067	1.21535	0.270276	0.716355
PP_2300	clpP CDS	1327.87	0.253779	0.229987	1.2158	0.270187	0.716355
PP_4280	xdhC CDS	40.7279	-0.427655	0.386855	1.217	0.269951	0.716355
PP_4798	membrane-bound lytic murein transglycosylase CDS	243.096	-0.213765	0.193929	1.215	0.270343	0.716355
PP_5293	hypothetical protein CDS	301.555	0.178467	0.16164	1.21828	0.269699	0.716355
PP_4785	hypothetical protein CDS	459.986	0.167285	0.151769	1.2142	0.270502	0.716413
PP_4812	3-methyladenine DNA glycosylase CDS	220.525	0.321335	0.292128	1.21105	0.271125	0.7177
PP_3491	enoly-coenzyme A hydratase/isomerase family protein CDS	178.989	-0.280965	0.255149	1.20988	0.271356	0.717949
PP_0562	ctpL CDS	246.018	-0.199722	0.182181	1.20022	0.273277	0.717951
PP_0793	fruB CDS	261.28	-0.326882	0.297628	1.20363	0.272597	0.717951
PP_0844	iscA CDS	381.069	0.23626	0.215272	1.20565	0.272195	0.717951
PP_0968	hypothetical protein CDS	113.419	-0.203711	0.186252	1.19475	0.274373	0.717951
PP_1207	hypothetical protein CDS	1248.39	0.294392	0.269015	1.19553	0.274217	0.717951
PP_1429	mucB CDS	431.416	-0.281714	0.256981	1.19881	0.27356	0.717951
PP_1557	hypothetical protein CDS	77.9981	-0.666912	0.607619	1.19533	0.274257	0.717951
PP_1596	cdsA	469.172	0.27795	0.25364	1.19988	0.273345	0.717951
PP_1763	yciK CDS	143.784	0.206352	0.188037	1.20418	0.272488	0.717951
PP_1824	Smr domain-containing protein CDS	530.39	0.344672	0.314755	1.19788	0.273747	0.717951
PP_1914	fabG CDS	7199.1	0.456452	0.415307	1.20296	0.272731	0.717951
PP_2003	hypothetical protein CDS	305.02	-0.209281	0.19064	1.2028	0.272763	0.717951
PP_2046	LysR family transcriptional regulator CDS	43.1192	-0.40115	0.366102	1.1988	0.273562	0.717951
PP_2103	hypothetical protein CDS	41.1273	0.292488	0.267792	1.20683	0.271961	0.717951
PP_2468	rplT CDS	1225	-0.28805	0.262444	1.20323	0.272677	0.717951
PP_3332	cytochrome c-type protein CDS	16.2311	-0.446986	0.414304	1.19991	0.273339	0.717951
PP_3650	atnUDX CDS	101.434	-0.235099	0.214927	1.19511	0.274301	0.717951
PP_3886	hypothetical protein CDS	39.6322	-0.466947	0.430159	1.20453	0.272418	0.717951
PP_3982	hypothetical protein CDS	1089.53	0.222737	0.203068	1.20167	0.272988	0.717951
[truncated: 3,567 more rows]
