# Supplementary material for: Production of itaconic acid from alkali pretreated lignin by dynamic two stage bioconversion
Source: Nat Commun. 2021 Apr 15;12:2261. doi: 10.1038/s41467-021-22556-8 (PMC8050072; doi:10.1038/s41467-021-22556-8)
Supplement: Supplementary file 4 — Supplementary Data 3 [file 41467_2021_22556_MOESM4_ESM.zip]

Archive with 66 entries (63 files):
- genbank files/
- genbank files/pJE1456.gb
- __MACOSX/
- __MACOSX/genbank files/
- __MACOSX/genbank files/._pJE1456.gb
- genbank files/pJE1443.gb
- __MACOSX/genbank files/._pJE1443.gb
- genbank files/pJE1457.gb
- __MACOSX/genbank files/._pJE1457.gb
- genbank files/pJE1045-TTGGTC.gb
- __MACOSX/genbank files/._pJE1045-TTGGTC.gb
- genbank files/pJE1031.gb
- __MACOSX/genbank files/._pJE1031.gb
- genbank files/pJE1120.gb
- __MACOSX/genbank files/._pJE1120.gb
- genbank files/pJE1045-ATGGTC.gb
- __MACOSX/genbank files/._pJE1045-ATGGTC.gb
- genbank files/pJE387.gb
- __MACOSX/genbank files/._pJE387.gb
- genbank files/pJE1390.gb
- __MACOSX/genbank files/._pJE1390.gb
- genbank files/pJE1458.gb
- __MACOSX/genbank files/._pJE1458.gb
- genbank files/pJE1040.gb
- __MACOSX/genbank files/._pJE1040.gb
- genbank files/pJE1380.gb
- __MACOSX/genbank files/._pJE1380.gb
- genbank files/pJE382.gb
- __MACOSX/genbank files/._pJE382.gb
- genbank files/pJE1121.gb
- __MACOSX/genbank files/._pJE1121.gb
- genbank files/pJE1479.gb
- __MACOSX/genbank files/._pJE1479.gb
- genbank files/pJE365.gb
- __MACOSX/genbank files/._pJE365.gb
- genbank files/pJE1045.gb
- __MACOSX/genbank files/._pJE1045.gb
- genbank files/pJE1037.gb
- __MACOSX/genbank files/._pJE1037.gb
- genbank files/pJE1345.gb
- __MACOSX/genbank files/._pJE1345.gb
- genbank files/pJE1180.gb
- __MACOSX/genbank files/._pJE1180.gb
- genbank files/pJE1033.gb
- __MACOSX/genbank files/._pJE1033.gb
- genbank files/pJE1032.gb
- __MACOSX/genbank files/._pJE1032.gb
- genbank files/pJE1118.gb
- __MACOSX/genbank files/._pJE1118.gb
- genbank files/pJE1444.gb
- __MACOSX/genbank files/._pJE1444.gb
- genbank files/pJE1039.gb
- __MACOSX/genbank files/._pJE1039.gb
- genbank files/pJE473.gb
- __MACOSX/genbank files/._pJE473.gb
- genbank files/pJE1454.gb
- __MACOSX/genbank files/._pJE1454.gb
- genbank files/pJE1445.gb
- __MACOSX/genbank files/._pJE1445.gb
- genbank files/pJE1045-GTGGTC.gb
- __MACOSX/genbank files/._pJE1045-GTGGTC.gb
- genbank files/pJE1455.gb
- __MACOSX/genbank files/._pJE1455.gb
- genbank files/pJE1119.gb
- __MACOSX/genbank files/._pJE1119.gb
- __MACOSX/._genbank files
