# Supplementary material for: Production of itaconic acid from alkali pretreated lignin by dynamic two stage bioconversion
Source: Nat Commun. 2021 Apr 15;12:2261. doi: 10.1038/s41467-021-22556-8 (PMC8050072; doi:10.1038/s41467-021-22556-8)
Supplement: Supplementary file 4 — Supplementary Data 3 [file 41467_2021_22556_MOESM4_ESM.zip › genbank files/pJE1456.gb]

LOCUS       pJE1456                 3300 bp ds-DNA     circular     05-JAN-2020
DEFINITION  .
ACCESSION   urn.local...30-bemkiln
KEYWORDS    .
SOURCE      .
  ORGANISM  .
COMMENT     ApEinfo:methylated:1.
FEATURES             Location/Qualifiers
     rep_origin      35..717
                     /ApEinfo_fwdcolor="gray50"
                     /ApEinfo_revcolor="gray50"
                     /ApEinfo_graphicformat="arrow_data {{0 1 2 0 0 -1} {} 0}
                     width 5 offset 0"
                     /label="ColE1 origin"
     rep_origin      95..714
                     /locus_tag="/product="" /label=pBR322_replication_origin
                     Replication origin|rep_or igin
                     /ApEinfo_fwdcolor=""#999999"
                     /ApEinfo_revcolor="#999999"
                     /ApEinfo_graphicformat="arrow_data {{0 1 2 0 0 -1} {} 0}
                     width 5 offset 0"
     terminator      complement(906..954)
                     /ApEinfo_fwdcolor="#9d1b1c"
                     /ApEinfo_revcolor="#9d1b1c"
                     /ApEinfo_graphicformat="arrow_data {{0 1 2 0 0 -1} {} 0}
                     width 5 offset 0"
                     /label="L3S3P22 terminator"
     terminator      967..1008
                     /ApEinfo_fwdcolor="#9d1b1c"
                     /ApEinfo_revcolor="#9d1b1c"
                     /ApEinfo_graphicformat="arrow_data {{0 1 2 0 0 -1} {} 0}
                     width 5 offset 0"
                     /label="ECK120035133"
     CDS             complement(1018..1812)
                     /gene="nptII"
                     /codon_start=1
                     /transl_table=11
                     /product="neomycin phosphotransferase"
                     /protein_id="ACJ66844.1"
                     /db_xref="GI:215434895"
                     /vntifkey=4
                     /ApEinfo_fwdcolor="#66ff66"
                     /ApEinfo_revcolor="#66ff66"
                     /ApEinfo_graphicformat="arrow_data {{0 1 2 0 0 -1} {} 0}
                     width 5 offset 0"
                     /label="neomycin\phosphotransferase"
     gene            complement(1018..1812)
                     /gene="nptII"
                     /vntifkey=60
                     /ApEinfo_fwdcolor="#66ff66"
                     /ApEinfo_revcolor="#66ff66"
                     /ApEinfo_graphicformat="arrow_data {{0 1 2 0 0 -1} {} 0}
                     width 5 offset 0"
                     /label="nptII"
     -10_signal      complement(1977..1985)
                     /ApEinfo_fwdcolor="#07e500"
                     /ApEinfo_revcolor="#07e500"
                     /ApEinfo_graphicformat="arrow_data {{0 1 2 0 0 -1} {} 0}
                     width 5 offset 0"
                     /label="-10 KanR (BPROM_pred)"
     -35_signal      complement(2003..2008)
                     /ApEinfo_fwdcolor="#07e500"
                     /ApEinfo_revcolor="#07e500"
                     /ApEinfo_graphicformat="arrow_data {{0 1 2 0 0 -1} {} 0}
                     width 5 offset 0"
                     /label="-35 KanR (BPROM_pred)"
     misc_recomb     2084..2125
                     /ApEinfo_fwdcolor="#ff8275"
                     /ApEinfo_revcolor="#ff8275"
                     /ApEinfo_graphicformat="arrow_data {{0 1 2 0 0 -1} {} 0}
                     width 5 offset 0"
                     /label="phiC31 attP"
     protein_bind    2126..2131
                     /ApEinfo_fwdcolor="#ffc526"
                     /ApEinfo_revcolor="#ffc526"
                     /ApEinfo_graphicformat="arrow_data {{0 1 2 0 0 -1} {} 0}
                     width 5 offset 0"
                     /label="ClaI"
     regulatory      2132..2163
                     /regulatory_class="terminator"
                     /note="TonB terminator"
                     /ApEinfo_fwdcolor="#ff4649"
                     /ApEinfo_revcolor="#ff4649"
                     /ApEinfo_graphicformat="arrow_data {{0 1 2 0 0 -1} {} 0}
                     width 5 offset 0"
                     /label="TonB terminator"
     terminator      2169..2229
                     /locus_tag="/product="" /label=L3S2P21
                     /ApEinfo_fwdcolor=""#9d1b1c"
                     /ApEinfo_revcolor="#9d1b1c"
                     /ApEinfo_graphicformat="arrow_data {{0 1 2 0 0 -1} {} 0}
                     width 5 offset 0"
     promoter        2241..2263
                     /ApEinfo_label="T7_H10"
                     /ApEinfo_fwdcolor="#346ee0"
                     /ApEinfo_revcolor="#1d43bd"
                     /ApEinfo_graphicformat="arrow_data {{0 1 2 0 0 -1} {} 0}
                     width 5 offset 0"
                     /label="T7_H10(1)"
     promoter        2241..2255
                     /ApEinfo_fwdcolor="#346ee0"
                     /ApEinfo_revcolor="#1d43bd"
                     /ApEinfo_graphicformat="arrow_data {{0 1 2 0 0 -1} {} 0}
                     width 5 offset 0"
                     /label="T7_H10"
     protein_bind    2268..2291
                     /ApEinfo_fwdcolor="#ffc526"
                     /ApEinfo_revcolor="#ffc526"
                     /ApEinfo_graphicformat="arrow_data {{0 1 2 0 0 -1} {} 0}
                     width 5 offset 0"
                     /label="lac operator"
     misc_binding    2269..2291
                     /ApEinfo_fwdcolor="#6495ed"
                     /ApEinfo_revcolor="#6495ed"
                     /ApEinfo_graphicformat="arrow_data {{0 1 2 0 0 -1} {} 0}
                     width 5 offset 0"
                     /label="LacO"
     RBS             2292..2321
                     /locus_tag="/product="" /label=RBS region
                     /ApEinfo_fwdcolor=""#acdcff"
                     /ApEinfo_revcolor="#acdcff"
                     /ApEinfo_graphicformat="arrow_data {{0 1 2 0 0 -1} {} 0}
                     width 5 offset 0"
     misc_feature    2322..3020
                     /ApEinfo_label="mKate2 optimized"
                     /ApEinfo_fwdcolor="#e1031e"
                     /ApEinfo_revcolor="green"
                     /ApEinfo_graphicformat="arrow_data {{0 1 2 0 0 -1} {} 0}
                     width 5 offset 0"
                     /label="mKate2 optimized(1)"
     misc_feature    2437..2458
                     /ApEinfo_fwdcolor="cyan"
                     /ApEinfo_revcolor="green"
                     /ApEinfo_graphicformat="arrow_data {{0 1 2 0 0 -1} {} 0}
                     width 5 offset 0"
                     /label="seq primer 5"
     misc_feature    2913..2934
                     /ApEinfo_fwdcolor="cyan"
                     /ApEinfo_revcolor="green"
                     /ApEinfo_graphicformat="arrow_data {{0 1 2 0 0 -1} {} 0}
                     width 5 offset 0"
                     /label="seq primer 6"
     misc_feature    3021
                     /ApEinfo_fwdcolor="#b90746"
                     /ApEinfo_revcolor="green"
                     /ApEinfo_graphicformat="arrow_data {{0 1 2 0 0 -1} {} 0}
                     width 5 offset 0"
                     /label="mKate2 optimized"
     terminator      3028..3078
                     /locus_tag="/note=""Terminator (synthetic)"
                     /product="/label=L3S1P13 /ApEinfo_fwdcolor=""#9d1b1c"
                     /ApEinfo_revcolor="#9d1b1c"
                     /ApEinfo_graphicformat="arrow_data {{0 1 2 0 0 -1} {} 0}
                     width 5 offset 0"
     terminator      3028..3078
                     /ApEinfo_fwdcolor="#9d1b1c"
                     /ApEinfo_revcolor="#9d1b1c"
                     /ApEinfo_graphicformat="arrow_data {{0 1 2 0 0 -1} {} 0}
                     width 5 offset 0"
                     /label="L3S1P13 terminator"
     terminator      complement(3028..3078)
                     /ApEinfo_fwdcolor="#9d1b1c"
                     /ApEinfo_revcolor="#9d1b1c"
                     /ApEinfo_graphicformat="arrow_data {{0 1 2 0 0 -1} {} 0}
                     width 5 offset 0"
                     /label="L3S1P13 Terminator"
     terminator      complement(3086..3130)
                     /ApEinfo_fwdcolor="#9d1b1c"
                     /ApEinfo_revcolor="#9d1b1c"
                     /ApEinfo_graphicformat="arrow_data {{0 1 2 0 0 -1} {} 0}
                     width 5 offset 0"
                     /label="ECK120010850"
     misc_structure  3131..3138
                     /ApEinfo_fwdcolor="#ffcef3"
                     /ApEinfo_revcolor="#ffcef3"
                     /ApEinfo_graphicformat="arrow_data {{0 1 2 0 0 -1} {} 0}
                     width 5 offset 0"
                     /label="MCS"
     misc_recomb     3139..3196
                     /locus_tag="/product="" /label=BxB1 attP|misc_recomb
                     /ApEinfo_fwdcolor=""#06ff00"
                     /ApEinfo_revcolor="#06ff00"
                     /ApEinfo_graphicformat="arrow_data {{0 1 2 0 0 -1} {} 0}
                     width 5 offset 0"
                     /modified_by="elmo110"
                     /label="Bxb1 attP"
     misc_structure  3197..3202
                     /ApEinfo_label="MCS"
                     /ApEinfo_fwdcolor="#ffcef3"
                     /ApEinfo_revcolor="#ffcef3"
                     /ApEinfo_graphicformat="arrow_data {{0 1 2 0 0 -1} {} 0}
                     width 5 offset 0"
                     /label="MCS(1)"
     terminator      3203..3255
                     /ApEinfo_fwdcolor="#9d1b1c"
                     /ApEinfo_revcolor="#9d1b1c"
                     /ApEinfo_graphicformat="arrow_data {{0 1 2 0 0 -1} {} 0}
                     width 5 offset 0"
                     /label="ECK120033736"
     misc_recomb     3256..3300
                     /ApEinfo_fwdcolor="#ff8275"
                     /ApEinfo_revcolor="#ff8275"
                     /ApEinfo_graphicformat="arrow_data {{0 1 2 0 0 -1} {} 0}
                     width 5 offset 0"
                     /label="phiC31 attB"
ORIGIN      
        1 aaaaggatct aggtgaagat cctttttgat aatctcatga ccaaaatccc ttaacgtgag
       61 ttttcgttcc actgagcgtc agaccccgta gaaaagatca aaggatcttc ttgagatcct
      121 ttttttctgc gcgtaatctg ctgcttgcaa acaaaaaaac caccgctacc agcggtggtt
      181 tgtttgccgg atcaagagct accaactctt tttccgaagg taactggctt cagcagagcg
      241 cagataccaa atactgttct tctagtgtag ccgtagttag gccaccactt caagaactct
      301 gtagcaccgc ctacatacct cgctctgcta atcctgttac cagtggctgc tgccagtggc
      361 gataagtcgt gtcttaccgg gttggactca agacgatagt taccggataa ggcgcagcgg
      421 tcgggctgaa cggggggttc gtgcacacag cccagcttgg agcgaacgac ctacaccgaa
      481 ctgagatacc tacagcgtga gctatgagaa agcgccacgc ttcccgaagg gagaaaggcg
      541 gacaggtatc cggtaagcgg cagggtcgga acaggagagc gcacgaggga gcttccaggg
      601 ggaaacgcct ggtatcttta tagtcctgtc gggtttcgcc acctctgact tgagcgtcga
      661 tttttgtgat gctcgtcagg ggggcggagc ctatggaaaa acgccagcaa cgcggccttt
      721 ttacggttcc tggccttttg ctggcctttt gctcacatgt tctttcctgc gttatcccct
      781 gattctgtgg ataaccgtat taccgccttt gagtgagctg ataccgctcg ccgcagccga
      841 acgaccgagc gcagcgagtc agtgagcgag gaagcggaag agcgcccaat acgcaaaccg
      901 cctctgggag accagaaaca aaaaaaggcc gcgttagcgg ccttcaataa ttggacctgg
      961 ctcctaactg atttttaagg cgactgatga gtcgcctttt ttttgtctaa gaattcatca
     1021 gaagaactcg tcaagaaggc gatagaaggc gatgcgctgc gaatcgggag cggcgatacc
     1081 gtaaagcacg aggaagcggt cagcccattc gccgccaagc tcttcagcaa tatcacgggt
     1141 agccaacgct atgtcctgat agcggtccgc cacacccagc cggccacagt cgatgaatcc
     1201 agaaaagcgg ccattttcca ccatgatatt cggcaagcag gcatcgccat gggtcacgac
     1261 gagatcctcg ccgtcgggca tccgcgcctt gagcctggcg aacagttcgg ctggcgcgag
     1321 cccctgatgc tcttcgtcca gatcatcctg atcgacaaga ccggcttcca tccgagtacg
     1381 tgctcgctcg atgcgatgtt tcgcttggtg gtcgaatggg caggtagccg gatcaagcgt
     1441 atgcagccgc cgcattgcat cagccatgat ggatactttc tcggcaggag caaggtgaga
     1501 tgacaggaga tcctgccccg gcacttcgcc caatagcagc cagtcccttc ccgcttcagt
     1561 gacaacgtcg agcacagctg cgcaaggaac gcccgtcgtg gccagccacg atagccgcgc
     1621 tgcctcgtct tggagttcat tcagggcacc ggacaggtcg gtcttgacaa aaagaaccgg
     1681 gcgcccctgc gctgacagcc ggaacacggc ggcatcagag cagccgattg tctgttgtgc
     1741 ccagtcatag ccgaatagcc tctccaccca agcggccgga gaacctgcgt gcaatccatc
     1801 ttgttcaatc atgcgaaacg atcctcatcc tgtctcttga tcagatcttg atcccctgcg
     1861 ccatcagatc cttggcggca agaaagccat ccagtttact ttgcagggct tcccaacctt
     1921 accagagggc gccccagctg gcaattccgg ttcgcttgct gtccataaaa ccgcccagtc
     1981 tagctatcgc catgtaagcc cactgcaagc tacctgcttt ctctttgcgc ttgcgttttc
     2041 ccttgtccag atagcccagt agctgacatt catccgggac gtcgtgcccc aactggggta
     2101 acctttgagt tctctcagtt gggggatcga tagtcaaaag cctccggtcg gaggcttttg
     2161 actagcacct cggtaccaaa ttccagaaaa gaggcctccc gaaagggggg ccttttttcg
     2221 ttttggtcca ctagtagtct taatacgact cactacggaa gaagacctgg aattgtgagc
     2281 ggataacaat tcttaagatt aactcacaca ggagatatca tatggtcagc gaactcatta
     2341 aagagaacat gcacatgaaa ctctacatgg agggcacggt gaataatcac cattttaagt
     2401 gcacctccga aggtgaaggc aagccgtacg aggggacgca gacgatgcgt attaaagcgg
     2461 tggagggggg ccctctccca ttcgcgttcg acatcctcgc aaccagcttc atgtacggga
     2521 gcaagacgtt cattaaccat acccagggca tcccagactt tttcaaacaa tcctttccag
     2581 aagggtttac gtgggaacgc gtcaccacgt atgaggatgg gggggtcctc acggcaacgc
     2641 aggacacgag cctccaagac ggctgcctga tctacaatgt gaagattcgt ggggtgaatt
     2701 tcccatcgaa tgggcccgtg atgcaaaaaa agaccctcgg ttgggaggct tccacggaga
     2761 ccctctaccc agcggacggt ggcttggagg gccgcgcgga tatggcgctc aagttggtcg
     2821 gtgggggtca tctgatctgc aacctcaaaa cgacgtatcg ctcgaagaag ccagcgaaaa
     2881 atctcaaaat gcccggcgtc tactacgtgg accgtcgtct ggaacggatc aaagaagccg
     2941 ataaagagac gtacgtcgag cagcacgaag tggcggtcgc tcgctattgt gatttgccga
     3001 gcaagctcgg gcaccgctga atctagagac gaacaataag gcctccctaa cggggggcct
     3061 tttttattga taacaaaaat ccacaaggaa aaattaaagg ggagataaaa tccccccttt
     3121 ttggttaact gcggccgcgt cgtggtttgt ctggtcaacc accgcggtct cagtggtgta
     3181 cggtacaaac cccgacgcta gcaacgcatg agaaagcccc cggaagatca ccttccgggg
     3241 gcttttttat tgcgctgcgg gtgccagggc gtgcccttgg gctccccggg cgcgtactcc
//
