# Supplementary material for: Production of itaconic acid from alkali pretreated lignin by dynamic two stage bioconversion
Source: Nat Commun. 2021 Apr 15;12:2261. doi: 10.1038/s41467-021-22556-8 (PMC8050072; doi:10.1038/s41467-021-22556-8)
Supplement: Supplementary file 4 — Supplementary Data 3 [file 41467_2021_22556_MOESM4_ESM.zip › genbank files/pJE1443.gb]

LOCUS       pJE1443                 5501 bp ds-DNA     circular     05-JAN-2020
DEFINITION  .
ACCESSION   urn.local...2g-bemkil8
KEYWORDS    .
SOURCE      .
  ORGANISM  .
COMMENT     ApEinfo:methylated:1.
FEATURES             Location/Qualifiers
     rep_origin      35..717
                     /ApEinfo_fwdcolor="gray50"
                     /ApEinfo_revcolor="gray50"
                     /ApEinfo_graphicformat="arrow_data {{0 1 2 0 0 -1} {} 0}
                     width 5 offset 0"
                     /label="ColE1 origin"
     rep_origin      95..714
                     /locus_tag="/product="" /label=pBR322_replication_origin
                     Replication origin|rep_or igin
                     /ApEinfo_fwdcolor=""#999999"
                     /ApEinfo_revcolor="#999999"
                     /ApEinfo_graphicformat="arrow_data {{0 1 2 0 0 -1} {} 0}
                     width 5 offset 0"
     rep_origin      111..705
                     /ApEinfo_fwdcolor="#999999"
                     /ApEinfo_revcolor="#999999"
                     /ApEinfo_graphicformat="arrow_data {{0 1 2 0 0 -1} {} 0}
                     width 5 offset 0"
                     /label="pMB1 ori"
     terminator      complement(906..954)
                     /ApEinfo_fwdcolor="#9d1b1c"
                     /ApEinfo_revcolor="#9d1b1c"
                     /ApEinfo_graphicformat="arrow_data {{0 1 2 0 0 -1} {} 0}
                     width 5 offset 0"
                     /label="L3S3P22 terminator"
     terminator      967..1008
                     /ApEinfo_fwdcolor="#9d1b1c"
                     /ApEinfo_revcolor="#9d1b1c"
                     /ApEinfo_graphicformat="arrow_data {{0 1 2 0 0 -1} {} 0}
                     width 5 offset 0"
                     /label="ECK120035133"
     CDS             complement(1018..1812)
                     /gene="nptII"
                     /codon_start=1
                     /transl_table=11
                     /product="neomycin phosphotransferase"
                     /protein_id="ACJ66844.1"
                     /db_xref="GI:215434895"
                     /vntifkey=4
                     /ApEinfo_fwdcolor="#66ff66"
                     /ApEinfo_revcolor="#66ff66"
                     /ApEinfo_graphicformat="arrow_data {{0 1 2 0 0 -1} {} 0}
                     width 5 offset 0"
                     /label="neomycin\phosphotransferase"
     CDS             complement(1018..1812)
                     /ApEinfo_fwdcolor="#acdcff"
                     /ApEinfo_revcolor="#acdcff"
                     /ApEinfo_graphicformat="arrow_data {{0 1 2 0 0 -1} {} 0}
                     width 5 offset 0"
                     /label="nptII"
     -10_signal      complement(1977..1985)
                     /ApEinfo_fwdcolor="#07e500"
                     /ApEinfo_revcolor="#07e500"
                     /ApEinfo_graphicformat="arrow_data {{0 1 2 0 0 -1} {} 0}
                     width 5 offset 0"
                     /label="-10 KanR (BPROM_pred)"
     -35_signal      complement(2003..2008)
                     /ApEinfo_fwdcolor="#07e500"
                     /ApEinfo_revcolor="#07e500"
                     /ApEinfo_graphicformat="arrow_data {{0 1 2 0 0 -1} {} 0}
                     width 5 offset 0"
                     /label="-35 KanR (BPROM_pred)"
     misc_recomb     2084..2125
                     /ApEinfo_fwdcolor="#ff8275"
                     /ApEinfo_revcolor="#ff8275"
                     /ApEinfo_graphicformat="arrow_data {{0 1 2 0 0 -1} {} 0}
                     width 5 offset 0"
                     /label="phiC31 attP"
     protein_bind    2126..2131
                     /ApEinfo_fwdcolor="#ffc526"
                     /ApEinfo_revcolor="#ffc526"
                     /ApEinfo_graphicformat="arrow_data {{0 1 2 0 0 -1} {} 0}
                     width 5 offset 0"
                     /label="ClaI"
     regulatory      2132..2163
                     /regulatory_class="terminator"
                     /note="TonB terminator"
                     /ApEinfo_fwdcolor="#ff4649"
                     /ApEinfo_revcolor="#ff4649"
                     /ApEinfo_graphicformat="arrow_data {{0 1 2 0 0 -1} {} 0}
                     width 5 offset 0"
                     /label="TonB terminator"
     terminator      2169..2229
                     /ApEinfo_fwdcolor="#9d1b1c"
                     /ApEinfo_revcolor="#9d1b1c"
                     /ApEinfo_graphicformat="arrow_data {{0 1 2 0 0 -1} {} 0}
                     width 5 offset 0"
                     /label="L3S2P21"
     promoter        2241..2263
                     /ApEinfo_fwdcolor="#346ee0"
                     /ApEinfo_revcolor="#1d43bd"
                     /ApEinfo_graphicformat="arrow_data {{0 1 2 0 0 -1} {} 0}
                     width 5 offset 0"
                     /label="T7 promoter (optimal)"
     protein_bind    2268..2291
                     /ApEinfo_fwdcolor="#ffc526"
                     /ApEinfo_revcolor="#ffc526"
                     /ApEinfo_graphicformat="arrow_data {{0 1 2 0 0 -1} {} 0}
                     width 5 offset 0"
                     /label="lac operator"
     misc_binding    2269..2291
                     /ApEinfo_fwdcolor="#6495ed"
                     /ApEinfo_revcolor="#6495ed"
                     /ApEinfo_graphicformat="arrow_data {{0 1 2 0 0 -1} {} 0}
                     width 5 offset 0"
                     /label="LacO"
     misc_binding    2269..2291
                     /ApEinfo_label="LacO"
                     /ApEinfo_fwdcolor="#6495ed"
                     /ApEinfo_revcolor="#6495ed"
                     /ApEinfo_graphicformat="arrow_data {{0 1 2 0 0 -1} {} 0}
                     width 5 offset 0"
                     /label="LacO(1)"
     misc_binding    2269..2291
                     /ApEinfo_label="LacO"
                     /ApEinfo_fwdcolor="#6495ed"
                     /ApEinfo_revcolor="#6495ed"
                     /ApEinfo_graphicformat="arrow_data {{0 1 2 0 0 -1} {} 0}
                     width 5 offset 0"
                     /label="LacO(2)"
     RBS             2292..2297
                     /locus_tag="/product="" /label=RBS region
                     /ApEinfo_fwdcolor=""#acdcff"
                     /ApEinfo_revcolor="#acdcff"
                     /ApEinfo_graphicformat="arrow_data {{0 1 2 0 0 -1} {} 0}
                     width 5 offset 0"
     misc_feature    2298..2329
                     /ApEinfo_fwdcolor="#dfccff"
                     /ApEinfo_revcolor="#dfccff"
                     /ApEinfo_graphicformat="arrow_data {{0 1 2 0 0 -1} {} 0}
                     width 5 offset 0"
                     /label="tad1 spacer"
     RBS             2330..2353
                     /ApEinfo_fwdcolor="#7f7dff"
                     /ApEinfo_revcolor="#7f7dff"
                     /ApEinfo_graphicformat="arrow_data {{0 1 2 0 0 -1} {} 0}
                     width 5 offset 0"
     gene            2354..3835
                     /ApEinfo_fwdcolor="#e7e8ff"
                     /ApEinfo_revcolor="#e7e8ff"
                     /ApEinfo_graphicformat="arrow_data {{0 1 2 0 0 -1} {} 0}
                     width 5 offset 0"
                     /label="Umaydis tad1"
     misc_feature    3836..3865
                     /ApEinfo_fwdcolor="#dfccff"
                     /ApEinfo_revcolor="#dfccff"
                     /ApEinfo_graphicformat="arrow_data {{0 1 2 0 0 -1} {} 0}
                     width 5 offset 0"
                     /label="adi spacer"
     RBS             3866..3890
                     /ApEinfo_fwdcolor="#7f7dff"
                     /ApEinfo_revcolor="#7f7dff"
                     /ApEinfo_graphicformat="arrow_data {{0 1 2 0 0 -1} {} 0}
                     width 5 offset 0"
                     /label="RBS 98028.70 TIR"
     gene            3891..5222
                     /ApEinfo_fwdcolor="#e7e8ff"
                     /ApEinfo_revcolor="#e7e8ff"
                     /ApEinfo_graphicformat="arrow_data {{0 1 2 0 0 -1} {} 0}
                     width 5 offset 0"
                     /label="Umaydis adi1"
     terminator      5229..5279
                     /locus_tag="/note=""Terminator (synthetic)"
                     /product="/label=L3S1P13 /ApEinfo_fwdcolor=""#9d1b1c"
                     /ApEinfo_revcolor="#9d1b1c"
                     /ApEinfo_graphicformat="arrow_data {{0 1 2 0 0 -1} {} 0}
                     width 5 offset 0"
     terminator      5229..5279
                     /ApEinfo_fwdcolor="#9d1b1c"
                     /ApEinfo_revcolor="#9d1b1c"
                     /ApEinfo_graphicformat="arrow_data {{0 1 2 0 0 -1} {} 0}
                     width 5 offset 0"
                     /label="L3S1P13 terminator"
     terminator      complement(5229..5279)
                     /ApEinfo_fwdcolor="#9d1b1c"
                     /ApEinfo_revcolor="#9d1b1c"
                     /ApEinfo_graphicformat="arrow_data {{0 1 2 0 0 -1} {} 0}
                     width 5 offset 0"
                     /label="L3S1P13 Terminator"
     terminator      complement(5287..5331)
                     /ApEinfo_fwdcolor="#9d1b1c"
                     /ApEinfo_revcolor="#9d1b1c"
                     /ApEinfo_graphicformat="arrow_data {{0 1 2 0 0 -1} {} 0}
                     width 5 offset 0"
                     /label="ECK120010850"
     misc_structure  5332..5339
                     /ApEinfo_fwdcolor="#ffcef3"
                     /ApEinfo_revcolor="#ffcef3"
                     /ApEinfo_graphicformat="arrow_data {{0 1 2 0 0 -1} {} 0}
                     width 5 offset 0"
                     /label="MCS"
     misc_recomb     5340..5397
                     /locus_tag="/product="" /label=BxB1 attP|misc_recomb
                     /ApEinfo_fwdcolor=""#06ff00"
                     /ApEinfo_revcolor="#06ff00"
                     /ApEinfo_graphicformat="arrow_data {{0 1 2 0 0 -1} {} 0}
                     width 5 offset 0"
                     /modified_by="elmo110"
                     /label="Bxb1 attP"
     misc_structure  5398..5403
                     /ApEinfo_label="MCS"
                     /ApEinfo_fwdcolor="#ffcef3"
                     /ApEinfo_revcolor="#ffcef3"
                     /ApEinfo_graphicformat="arrow_data {{0 1 2 0 0 -1} {} 0}
                     width 5 offset 0"
                     /label="MCS(1)"
     terminator      5404..5456
                     /ApEinfo_fwdcolor="#9d1b1c"
                     /ApEinfo_revcolor="#9d1b1c"
                     /ApEinfo_graphicformat="arrow_data {{0 1 2 0 0 -1} {} 0}
                     width 5 offset 0"
                     /label="ECK120033736"
     misc_recomb     5457..5501
                     /ApEinfo_fwdcolor="#ff8275"
                     /ApEinfo_revcolor="#ff8275"
                     /ApEinfo_graphicformat="arrow_data {{0 1 2 0 0 -1} {} 0}
                     width 5 offset 0"
                     /label="phiC31 attB"
ORIGIN      
        1 aaaaggatct aggtgaagat cctttttgat aatctcatga ccaaaatccc ttaacgtgag
       61 ttttcgttcc actgagcgtc agaccccgta gaaaagatca aaggatcttc ttgagatcct
      121 ttttttctgc gcgtaatctg ctgcttgcaa acaaaaaaac caccgctacc agcggtggtt
      181 tgtttgccgg atcaagagct accaactctt tttccgaagg taactggctt cagcagagcg
      241 cagataccaa atactgttct tctagtgtag ccgtagttag gccaccactt caagaactct
      301 gtagcaccgc ctacatacct cgctctgcta atcctgttac cagtggctgc tgccagtggc
      361 gataagtcgt gtcttaccgg gttggactca agacgatagt taccggataa ggcgcagcgg
      421 tcgggctgaa cggggggttc gtgcacacag cccagcttgg agcgaacgac ctacaccgaa
      481 ctgagatacc tacagcgtga gctatgagaa agcgccacgc ttcccgaagg gagaaaggcg
      541 gacaggtatc cggtaagcgg cagggtcgga acaggagagc gcacgaggga gcttccaggg
      601 ggaaacgcct ggtatcttta tagtcctgtc gggtttcgcc acctctgact tgagcgtcga
      661 tttttgtgat gctcgtcagg ggggcggagc ctatggaaaa acgccagcaa cgcggccttt
      721 ttacggttcc tggccttttg ctggcctttt gctcacatgt tctttcctgc gttatcccct
      781 gattctgtgg ataaccgtat taccgccttt gagtgagctg ataccgctcg ccgcagccga
      841 acgaccgagc gcagcgagtc agtgagcgag gaagcggaag agcgcccaat acgcaaaccg
      901 cctctgggag accagaaaca aaaaaaggcc gcgttagcgg ccttcaataa ttggacctgg
      961 ctcctaactg atttttaagg cgactgatga gtcgcctttt ttttgtctaa gaattcatca
     1021 gaagaactcg tcaagaaggc gatagaaggc gatgcgctgc gaatcgggag cggcgatacc
     1081 gtaaagcacg aggaagcggt cagcccattc gccgccaagc tcttcagcaa tatcacgggt
     1141 agccaacgct atgtcctgat agcggtccgc cacacccagc cggccacagt cgatgaatcc
     1201 agaaaagcgg ccattttcca ccatgatatt cggcaagcag gcatcgccat gggtcacgac
     1261 gagatcctcg ccgtcgggca tccgcgcctt gagcctggcg aacagttcgg ctggcgcgag
     1321 cccctgatgc tcttcgtcca gatcatcctg atcgacaaga ccggcttcca tccgagtacg
     1381 tgctcgctcg atgcgatgtt tcgcttggtg gtcgaatggg caggtagccg gatcaagcgt
     1441 atgcagccgc cgcattgcat cagccatgat ggatactttc tcggcaggag caaggtgaga
     1501 tgacaggaga tcctgccccg gcacttcgcc caatagcagc cagtcccttc ccgcttcagt
     1561 gacaacgtcg agcacagctg cgcaaggaac gcccgtcgtg gccagccacg atagccgcgc
     1621 tgcctcgtct tggagttcat tcagggcacc ggacaggtcg gtcttgacaa aaagaaccgg
     1681 gcgcccctgc gctgacagcc ggaacacggc ggcatcagag cagccgattg tctgttgtgc
     1741 ccagtcatag ccgaatagcc tctccaccca agcggccgga gaacctgcgt gcaatccatc
     1801 ttgttcaatc atgcgaaacg atcctcatcc tgtctcttga tcagatcttg atcccctgcg
     1861 ccatcagatc cttggcggca agaaagccat ccagtttact ttgcagggct tcccaacctt
     1921 accagagggc gccccagctg gcaattccgg ttcgcttgct gtccataaaa ccgcccagtc
     1981 tagctatcgc catgtaagcc cactgcaagc tacctgcttt ctctttgcgc ttgcgttttc
     2041 ccttgtccag atagcccagt agctgacatt catccgggac gtcgtgcccc aactggggta
     2101 acctttgagt tctctcagtt gggggatcga tagtcaaaag cctccggtcg gaggcttttg
     2161 actagcacct cggtaccaaa ttccagaaaa gaggcctccc gaaagggggg ccttttttcg
     2221 ttttggtcca ctagtagtct taatacgact cactataggg agagacctgg aattgtgagc
     2281 ggataacaat tcttaaggta gataagagcg ggtcatcgaa aggttatacc caaaacacgt
     2341 aaggaggaac aacatggccc cggcactcaa tgccaatcca accacgaagc gcgacgaatt
     2401 gtccgcacca tccgcgtccc acaagctggg gatgtcgtcc atggcgagcc gtgccgcagg
     2461 cggcggcctg aaattgaccg gcctcccaga tttgtcggat agcgccggca ccttgtccga
     2521 cattttcggt acccctcaaa tgcgcgaaat ttggagcgat cagaaccggg tggcatgcta
     2581 cctcgaaatc gaggcggcct tggcaatcgt gcaggctgac ttgggtatca tcccgaagaa
     2641 tgccgctcat gagattgtgg agcactgtcg tgtccaggaa atcgactggg cactgtataa
     2701 acagaaaacc gaactgatcg gttaccctgt gctgggtatt gtccagcaac tggtggcaaa
     2761 ttgcaaggat gggctcgggg agtattgcca ctggggcgcc acgacgcaag atatcacgga
     2821 tacggctacg gtcatgcaga ttcgccagtc gctgaccttg gtgaagcaac ggttggatag
     2881 catcgtcagc tcgttggagc acctcgccga acaacatcgg aacgtgccca tggccgcacg
     2941 gagcaatttg aaacaggcgg tcccgatcac gtttggtttc aaaatggctc ggttcctcgc
     3001 cacgtttcgc cgtcatcagc agcgtctggt cgagttggaa aagcgcgtgt acacgctgga
     3061 gttcggcggg gccgctggta acctgtcgag cttgggtgac caagggatcg caacccatga
     3121 cgctctggcc aagatgctgg atttggcgcc cgctgagatc gcttggcata ccgaacatga
     3181 ccggttcgct gaggtgggga ccttcctggg cttgctgacg ggcaccctgg ccaaattggc
     3241 aacggatatt aagctgatgt cgcagacgga ggtcggggaa gtcggcgaac cctttatttc
     3301 caaccgtggc agctcgtcca cgatgccaca aaaaaataac cctatttcct gtgtctatat
     3361 ccacgcttgc gccgccaatg tgcggcaagg tgctgccgca ctcttggacg caatgcaatc
     3421 ggatcatgaa cgcggtaccg gtccatggga gatcatttgg gtccaactgc cgctcatgat
     3481 gaactggacc tccgcagcgc tcaataacgc agactttgtc ttgcgtgggc tccaggtctt
     3541 tcccgatgca atgcagcaca atctcgattt gtccaaaggt ctcatcgtct cggaagcagt
     3601 gatgatgggt ttggggaaca cgctcggtcg ccagtacgcc cacgacgctg tgtatgaatg
     3661 ttgccggacg gcttttgtcc aggatcgccc actgctcgat gtcttgttgg agaaccatga
     3721 gatcgcctcg aaactcgatc gtaccgaact ggagaaattg tgtgatcccg cgaattattt
     3781 ggggcaatgt tcccaatgga tcgatcgtgt gttgagccgt ccatcgtcgg cgtgaatacc
     3841 ctatcagtac agcagtgcct agaattctca ggtacttaag gaggtctaat atgttgcatc
     3901 cgattgacac cacgatctat cgcgcgggta cctcgcgtgg gctctatttt ttggcatcgg
     3961 atttgcctgc tgaaccatcc gaacgtgacg cggccttgat cagcatcatg ggctccggcc
     4021 atcccctgca aattgatggg atgggtgggg ggaacagcct cacctcgaaa gtggcaatcg
     4081 tgtccgcaag cacccagcgc agcgaattcg acgtcgatta cctcttctgt caggtgggga
     4141 ttacggagcg tttcgtggac acggccccaa attgtggtaa tctgatgtcc ggcgtggcgg
     4201 cattcgctat cgagcgcggt ctcgtgcaac cgcatccgtc cgatacgacg tgtctcgtgc
     4261 gcattttcaa tttgaacagc cgccaggcat cggaactcgt catccccgtc tataacggcc
     4321 gtgtgcacta cgatgacatt gatgatatgc acatgcagcg cccgagcgcg cgggtcggcc
     4381 tgcgtttttt ggataccgtc ggctcgtgca cgggcaaact cctcccgacc ggcaacgcgt
     4441 cggactggat tgatggtctg aaagtcagca ttattgactc cgctgtcccc gtcgtgttca
     4501 ttcgtcagca tgatgtgggc attaccgggt ccgaggcacc cgcaaccctg aacgctaaca
     4561 ccgcattgtt ggaccgcctg gaacgggtgc ggttggaagc cgggcgccgg atggggttgg
     4621 gtgatgtctc cggttccgtg gtccccaaac tcagcctcat tgggcctggc acggagacca
     4681 ccacctttac cgcccgttat ttcacgccaa aggcgtgcca taatgcgcat gcagtgacgg
     4741 gcgcgatttg taccgcaggt gccgcctata ttgacggttc ggtggtgtgt gaaattctga
     4801 gctcgcgcgc ttccgcgtgt agcgcttcgc aacgtcggat ttcgattgaa cacccatcgg
     4861 gggtcctgga agtcggcctc gtcccgcccg agaacgctgc ccagtcgctg gtcgatgtgg
     4921 ctgtggtgga acggtcggtg gccctgattg cacatgctcg tgtgtactac accaccccag
     4981 atcgccgccg gagctatgat tccccgctca cgtccccgtc gacgccagca gacacgcaca
     5041 atctctttga tgcagcatac cgtccagtga tccaaccaag cgatacggac gtggaagccc
     5101 ctcacatgct ggccctcgaa aacaaagaac aatgtgtgag ccggtgtgat accgccttgc
     5161 accacatcgt ggcttcgtac ggggcctccg acgcccatgc aagcgaccgg agcttgtcct
     5221 gatctagaga cgaacaataa ggcctcccta acggggggcc ttttttattg ataacaaaaa
     5281 tccacaagga aaaattaaag gggagataaa atcccccctt tttggttaac tgcggccgcg
     5341 tcgtggtttg tctggtcaac caccgcggtc tcagtggtgt acggtacaaa ccccgacgct
     5401 agcaacgcat gagaaagccc ccggaagatc accttccggg ggctttttta ttgcgctgcg
     5461 ggtgccaggg cgtgcccttg ggctccccgg gcgcgtactc c
//
