# Supplementary material for: Production of itaconic acid from alkali pretreated lignin by dynamic two stage bioconversion
Source: Nat Commun. 2021 Apr 15;12:2261. doi: 10.1038/s41467-021-22556-8 (PMC8050072; doi:10.1038/s41467-021-22556-8)
Supplement: Supplementary file 4 — Supplementary Data 3 [file 41467_2021_22556_MOESM4_ESM.zip › genbank files/pJE1045-ATGGTC.gb]

LOCUS       pJE1045-ATGGTC          3348 bp ds-DNA     circular     12-MAR-2021
DEFINITION  .
ACCESSION   urn.local...9h-d4bdegf
KEYWORDS    .
SOURCE      .
  ORGANISM  .
COMMENT     ApEinfo:methylated:1.
FEATURES             Location/Qualifiers
     rep_origin      35..717
                     /ApEinfo_fwdcolor="gray50"
                     /ApEinfo_revcolor="gray50"
                     /ApEinfo_graphicformat="arrow_data {{0 1 2 0 0 -1} {} 0}
                     width 5 offset 0"
                     /label="ColE1 origin"
     terminator      complement(906..954)
                     /ApEinfo_fwdcolor="#9d1b1c"
                     /ApEinfo_revcolor="#9d1b1c"
                     /ApEinfo_graphicformat="arrow_data {{0 1 2 0 0 -1} {} 0}
                     width 5 offset 0"
                     /label="L3S3P22 terminator"
     terminator      967..1008
                     /ApEinfo_fwdcolor="#9d1b1c"
                     /ApEinfo_revcolor="#9d1b1c"
                     /ApEinfo_graphicformat="arrow_data {{0 1 2 0 0 -1} {} 0}
                     width 5 offset 0"
                     /label="ECK120035133"
     gene            complement(1018..1812)
                     /gene="nptII"
                     /vntifkey=60
                     /ApEinfo_fwdcolor="#66ff66"
                     /ApEinfo_revcolor="#66ff66"
                     /ApEinfo_graphicformat="arrow_data {{0 1 2 0 0 -1} {} 0}
                     width 5 offset 0"
                     /label="nptII"
     CDS             complement(1018..1812)
                     /gene="nptII"
                     /codon_start=1
                     /transl_table=11
                     /product="neomycin phosphotransferase"
                     /protein_id="ACJ66844.1"
                     /db_xref="GI:215434895"
                     /vntifkey=4
                     /ApEinfo_fwdcolor="#66ff66"
                     /ApEinfo_revcolor="#66ff66"
                     /ApEinfo_graphicformat="arrow_data {{0 1 2 0 0 -1} {} 0}
                     width 5 offset 0"
                     /label="neomycin\phosphotransferase"
     -10_signal      complement(1977..1985)
                     /ApEinfo_fwdcolor="#07e500"
                     /ApEinfo_revcolor="#07e500"
                     /ApEinfo_graphicformat="arrow_data {{0 1 2 0 0 -1} {} 0}
                     width 5 offset 0"
                     /label="-10 KanR (BPROM_pred)"
     -35_signal      complement(2003..2008)
                     /ApEinfo_fwdcolor="#07e500"
                     /ApEinfo_revcolor="#07e500"
                     /ApEinfo_graphicformat="arrow_data {{0 1 2 0 0 -1} {} 0}
                     width 5 offset 0"
                     /label="-35 KanR (BPROM_pred)"
     misc_recomb     2084..2125
                     /ApEinfo_fwdcolor="#ff8275"
                     /ApEinfo_revcolor="#ff8275"
                     /ApEinfo_graphicformat="arrow_data {{0 1 2 0 0 -1} {} 0}
                     width 5 offset 0"
                     /label="phiC31 attP"
     regulatory      2132..2163
                     /regulatory_class="terminator"
                     /note="TonB terminator"
                     /ApEinfo_fwdcolor="#ff4649"
                     /ApEinfo_revcolor="#ff4649"
                     /ApEinfo_graphicformat="arrow_data {{0 1 2 0 0 -1} {} 0}
                     width 5 offset 0"
                     /label="TonB terminator"
     terminator      2169..2229
                     /locus_tag="/product="" /label=L3S2P21
                     /ApEinfo_fwdcolor=""#9d1b1c"
                     /ApEinfo_revcolor="#9d1b1c"
                     /ApEinfo_graphicformat="arrow_data {{0 1 2 0 0 -1} {} 0}
                     width 5 offset 0"
     promoter        2266..2293
                     /ApEinfo_fwdcolor="#346ee0"
                     /ApEinfo_revcolor="#1d43bd"
                     /ApEinfo_graphicformat="arrow_data {{0 1 2 0 0 -1} {} 0}
                     width 5 offset 0"
                     /label="tac promoter"
     misc_binding    2306..2328
                     /ApEinfo_fwdcolor="#6495ed"
                     /ApEinfo_revcolor="#6495ed"
                     /ApEinfo_graphicformat="arrow_data {{0 1 2 0 0 -1} {} 0}
                     width 5 offset 0"
                     /label="LacO"
     RBS             2329..2358
                     /locus_tag="/product="" /label=RBS region
                     /ApEinfo_fwdcolor=""#acdcff"
                     /ApEinfo_revcolor="#acdcff"
                     /ApEinfo_graphicformat="arrow_data {{0 1 2 0 0 -1} {} 0}
                     width 5 offset 0"
     CDS             2359..3069
                     /ApEinfo_fwdcolor="#ffd1b6"
                     /ApEinfo_revcolor="#ffd1b6"
                     /ApEinfo_graphicformat="arrow_data {{0 1 2 0 0 -1} {} 0}
                     width 5 offset 0"
                     /label="mNeonGreen (Ppu optimized)"
     misc_feature    2364
                     /Original_Bases="G"
                     /label="G"
                     /note="Geneious type: Editing History Replacement"
     terminator      3076..3126
                     /ApEinfo_fwdcolor="#9d1b1c"
                     /ApEinfo_revcolor="#9d1b1c"
                     /ApEinfo_graphicformat="arrow_data {{0 1 2 0 0 -1} {} 0}
                     width 5 offset 0"
                     /label="L3S1P13 terminator"
     terminator      complement(3134..3178)
                     /ApEinfo_fwdcolor="#9d1b1c"
                     /ApEinfo_revcolor="#9d1b1c"
                     /ApEinfo_graphicformat="arrow_data {{0 1 2 0 0 -1} {} 0}
                     width 5 offset 0"
                     /label="ECK120010850"
     misc_recomb     3187..3244
                     /locus_tag="/product="" /label=BxB1 attP|misc_recomb
                     /ApEinfo_fwdcolor=""#06ff00"
                     /ApEinfo_revcolor="#06ff00"
                     /ApEinfo_graphicformat="arrow_data {{0 1 2 0 0 -1} {} 0}
                     width 5 offset 0"
     terminator      3251..3303
                     /ApEinfo_fwdcolor="#9d1b1c"
                     /ApEinfo_revcolor="#9d1b1c"
                     /ApEinfo_graphicformat="arrow_data {{0 1 2 0 0 -1} {} 0}
                     width 5 offset 0"
                     /label="ECK120033736"
     misc_recomb     3304..3348
                     /ApEinfo_fwdcolor="#ff8275"
                     /ApEinfo_revcolor="#ff8275"
                     /ApEinfo_graphicformat="arrow_data {{0 1 2 0 0 -1} {} 0}
                     width 5 offset 0"
                     /label="phiC31 attB"
ORIGIN      
        1 aaaaggatct aggtgaagat cctttttgat aatctcatga ccaaaatccc ttaacgtgag
       61 ttttcgttcc actgagcgtc agaccccgta gaaaagatca aaggatcttc ttgagatcct
      121 ttttttctgc gcgtaatctg ctgcttgcaa acaaaaaaac caccgctacc agcggtggtt
      181 tgtttgccgg atcaagagct accaactctt tttccgaagg taactggctt cagcagagcg
      241 cagataccaa atactgttct tctagtgtag ccgtagttag gccaccactt caagaactct
      301 gtagcaccgc ctacatacct cgctctgcta atcctgttac cagtggctgc tgccagtggc
      361 gataagtcgt gtcttaccgg gttggactca agacgatagt taccggataa ggcgcagcgg
      421 tcgggctgaa cggggggttc gtgcacacag cccagcttgg agcgaacgac ctacaccgaa
      481 ctgagatacc tacagcgtga gctatgagaa agcgccacgc ttcccgaagg gagaaaggcg
      541 gacaggtatc cggtaagcgg cagggtcgga acaggagagc gcacgaggga gcttccaggg
      601 ggaaacgcct ggtatcttta tagtcctgtc gggtttcgcc acctctgact tgagcgtcga
      661 tttttgtgat gctcgtcagg ggggcggagc ctatggaaaa acgccagcaa cgcggccttt
      721 ttacggttcc tggccttttg ctggcctttt gctcacatgt tctttcctgc gttatcccct
      781 gattctgtgg ataaccgtat taccgccttt gagtgagctg ataccgctcg ccgcagccga
      841 acgaccgagc gcagcgagtc agtgagcgag gaagcggaag agcgcccaat acgcaaaccg
      901 cctctgggag accagaaaca aaaaaaggcc gcgttagcgg ccttcaataa ttggacctgg
      961 ctcctaactg atttttaagg cgactgatga gtcgcctttt ttttgtctaa gaattcatca
     1021 gaagaactcg tcaagaaggc gatagaaggc gatgcgctgc gaatcgggag cggcgatacc
     1081 gtaaagcacg aggaagcggt cagcccattc gccgccaagc tcttcagcaa tatcacgggt
     1141 agccaacgct atgtcctgat agcggtccgc cacacccagc cggccacagt cgatgaatcc
     1201 agaaaagcgg ccattttcca ccatgatatt cggcaagcag gcatcgccat gggtcacgac
     1261 gagatcctcg ccgtcgggca tccgcgcctt gagcctggcg aacagttcgg ctggcgcgag
     1321 cccctgatgc tcttcgtcca gatcatcctg atcgacaaga ccggcttcca tccgagtacg
     1381 tgctcgctcg atgcgatgtt tcgcttggtg gtcgaatggg caggtagccg gatcaagcgt
     1441 atgcagccgc cgcattgcat cagccatgat ggatactttc tcggcaggag caaggtgaga
     1501 tgacaggaga tcctgccccg gcacttcgcc caatagcagc cagtcccttc ccgcttcagt
     1561 gacaacgtcg agcacagctg cgcaaggaac gcccgtcgtg gccagccacg atagccgcgc
     1621 tgcctcgtct tggagttcat tcagggcacc ggacaggtcg gtcttgacaa aaagaaccgg
     1681 gcgcccctgc gctgacagcc ggaacacggc ggcatcagag cagccgattg tctgttgtgc
     1741 ccagtcatag ccgaatagcc tctccaccca agcggccgga gaacctgcgt gcaatccatc
     1801 ttgttcaatc atgcgaaacg atcctcatcc tgtctcttga tcagatcttg atcccctgcg
     1861 ccatcagatc cttggcggca agaaagccat ccagtttact ttgcagggct tcccaacctt
     1921 accagagggc gccccagctg gcaattccgg ttcgcttgct gtccataaaa ccgcccagtc
     1981 tagctatcgc catgtaagcc cactgcaagc tacctgcttt ctctttgcgc ttgcgttttc
     2041 ccttgtccag atagcccagt agctgacatt catccgggac gtcgtgcccc aactggggta
     2101 acctttgagt tctctcagtt gggggatcga tagtcaaaag cctccggtcg gaggcttttg
     2161 actagcacct cggtaccaaa ttccagaaaa gaggcctccc gaaagggggg ccttttttcg
     2221 ttttggtcca ctagtagtct ctatggaggt caggtatgat tactattgac aattaatcat
     2281 cggctcgtat aatgtgatca gacctggaat tgtgagcgga taacaattct taagattaac
     2341 tcacacagga gatatcatat ggtctccaaa ggggaagagg acaatatggc atcgttgcca
     2401 gctacgcatg aactgcacat cttcggctcg attaacggtg tcgatttcga tatggtcggc
     2461 cagggtacgg ggaatcctaa cgacggttat gaggagctga acctcaaatc gacgaagggg
     2521 gatctccagt ttagcccctg gattttggtc ccacatattg gttacggctt tcatcagtac
     2581 ctcccgtatc cggacggtat gagccctttt caagctgcta tggtggacgg tagcggttac
     2641 caagtccacc ggaccatgca gtttgaggat ggggcatcgc tgacggtcaa ctaccgttat
     2701 acctacgaag gtagccatat taagggcgaa gctcaagtga agggtaccgg ctttccggcg
     2761 gacggtccgg tgatgacgaa ctccctcacc gccgccgatt ggtgtcgtag caagaaaacc
     2821 tatccgaatg acaaaaccat catctcgacg tttaagtgga gctatacgac gggtaatggc
     2881 aagcgctacc gttcgacggc acgtaccacc tacacgtttg caaagcctat ggctgcaaat
     2941 tacctcaaga atcaacctat gtatgtgttc cggaaaacgg aactcaaaca tagcaaaacg
     3001 gaactgaact tcaaagagtg gcagaaagct ttcacggatg tcatgggtat ggacgaactc
     3061 tataaataat ctagagacga acaataaggc ctccctaacg gggggccttt tttattgata
     3121 acaaaaatcc acaaggaaaa attaaagggg agataaaatc cccccttttt ggttaactgc
     3181 ggccgcgtcg tggtttgtct ggtcaaccac cgcggtctca gtggtgtacg gtacaaaccc
     3241 cgacgctagc aacgcatgag aaagcccccg gaagatcacc ttccgggggc ttttttattg
     3301 cgctgcgggt gccagggcgt gcccttgggc tccccgggcg cgtactcc
//
