# Supplementary material for: Production of itaconic acid from alkali pretreated lignin by dynamic two stage bioconversion
Source: Nat Commun. 2021 Apr 15;12:2261. doi: 10.1038/s41467-021-22556-8 (PMC8050072; doi:10.1038/s41467-021-22556-8)
Supplement: Supplementary file 4 — Supplementary Data 3 [file 41467_2021_22556_MOESM4_ESM.zip › genbank files/pJE387.gb]

LOCUS       pJE387                  7206 bp ds-DNA     circular     05-JAN-2020
DEFINITION  Cloning vector pK18mobsacB, complete sequence.
ACCESSION   FJ437239
VERSION     FJ437239.1  GI:215434894
KEYWORDS    .
SOURCE      Cloning vector pK18mobsacB.
  ORGANISM  Cloning vector pK18mobsacB other sequences; artificial sequences;
            vectors.
REFERENCE   1  (bases 1 to 5719)
  AUTHORS   Kvitko,B.H. and Collmer,A.
  TITLE     Direct Submission
  JOURNAL   Submitted (04-NOV-2008) Plant Pathology and Plant-Microbe Biology,
            Cornell University, 334 Plant Science, Ithaca, NY 14853, USA
COMMENT     ApEinfo:methylated:1.
FEATURES             Location/Qualifiers
     -35_signal      134..139
                     /ApEinfo_fwdcolor="#07e500"
                     /ApEinfo_revcolor="#07e500"
                     /ApEinfo_graphicformat="arrow_data {{0 1 2 0 0 -1} {} 0}
                     width 5 offset 0"
                     /label="-35 kanR"
     -10_signal      157..162
                     /ApEinfo_fwdcolor="#07e500"
                     /ApEinfo_revcolor="#07e500"
                     /ApEinfo_graphicformat="arrow_data {{0 1 2 0 0 -1} {} 0}
                     width 5 offset 0"
                     /label="-10"
     gene            266..1060
                     /gene="nptII"
                     /vntifkey=60
                     /ApEinfo_fwdcolor="#66ff66"
                     /ApEinfo_revcolor="#66ff66"
                     /ApEinfo_graphicformat="arrow_data {{0 1 2 0 0 -1} {} 0}
                     width 5 offset 0"
                     /label="nptII"
     CDS             266..1060
                     /gene="nptII"
                     /codon_start=1
                     /transl_table=11
                     /product="neomycin phosphotransferase"
                     /protein_id="ACJ66844.1"
                     /db_xref="GI:215434895"
                     /vntifkey=4
                     /ApEinfo_fwdcolor="#66ff66"
                     /ApEinfo_revcolor="#66ff66"
                     /ApEinfo_graphicformat="arrow_data {{0 1 2 0 0 -1} {} 0}
                     width 5 offset 0"
                     /label="neomycin\phosphotransferase"
     gene            1552..2973
                     /gene="sacB"
                     /vntifkey=60
                     /ApEinfo_fwdcolor="#66ff66"
                     /ApEinfo_revcolor="#66ff66"
                     /ApEinfo_graphicformat="arrow_data {{0 1 2 0 0 -1} {} 0}
                     width 5 offset 0"
                     /label="sacB"
     CDS             1552..2973
                     /gene="sacB"
                     /codon_start=1
                     /transl_table=11
                     /product="levan sucrase"
                     /protein_id="ACJ66845.1"
                     /db_xref="GI:215434896"
                     /vntifkey=4
                     /ApEinfo_fwdcolor="#66ff66"
                     /ApEinfo_revcolor="#66ff66"
                     /ApEinfo_graphicformat="arrow_data {{0 1 2 0 0 -1} {} 0}
                     width 5 offset 0"
                     /label="levan\sucrase"
     oriT            3374..3443
                     /vntifkey=104
                     /note="RP4 oriT"
                     /ApEinfo_fwdcolor="pink"
                     /ApEinfo_revcolor="pink"
                     /ApEinfo_graphicformat="arrow_data {{0 1 2 0 0 -1} {} 0}
                     width 5 offset 0"
                     /label="RP4\oriT"
     rep_origin      4329..5011
                     /ApEinfo_fwdcolor="gray50"
                     /ApEinfo_revcolor="gray50"
                     /ApEinfo_graphicformat="arrow_data {{0 1 2 0 0 -1} {} 0}
                     width 5 offset 0"
                     /label="ColE1 origin"
     rep_origin      4405..4999
                     /vntifkey=33
                     /note="pMB1 replication origin"
                     /ApEinfo_fwdcolor="pink"
                     /ApEinfo_revcolor="pink"
                     /ApEinfo_graphicformat="arrow_data {{0 1 2 0 0 -1} {} 0}
                     width 5 offset 0"
                     /label="pMB1\replication\origin"
     promoter        5300..5379
                     /vntifkey=30
                     /ApEinfo_fwdcolor="#cc66ff"
                     /ApEinfo_revcolor="#cc66ff"
                     /ApEinfo_graphicformat="arrow_data {{0 1 2 0 0 -1} {} 0}
                     width 5 offset 0"
                     /label="lac\promoter"
     promoter        5317..5349
                     /ApEinfo_fwdcolor="#346ee0"
                     /ApEinfo_revcolor="#1d43bd"
                     /ApEinfo_graphicformat="arrow_data {{0 1 2 0 0 -1} {} 0}
                     width 5 offset 0"
                     /label="Plac"
     protein_bind    5350..5373
                     /ApEinfo_fwdcolor="#ffc526"
                     /ApEinfo_revcolor="#ffc526"
                     /ApEinfo_graphicformat="arrow_data {{0 1 2 0 0 -1} {} 0}
                     width 5 offset 0"
                     /label="lac operator"
     misc_binding    5351..5373
                     /ApEinfo_fwdcolor="#6495ed"
                     /ApEinfo_revcolor="#6495ed"
                     /ApEinfo_graphicformat="arrow_data {{0 1 2 0 0 -1} {} 0}
                     width 5 offset 0"
                     /label="LacO"
     gene            5396..5409
                     /gene="lacZalpha"
                     /vntifkey=60
                     /ApEinfo_fwdcolor="#66ff66"
                     /ApEinfo_revcolor="#66ff66"
                     /ApEinfo_graphicformat="arrow_data {{0 1 2 0 0 -1} {} 0}
                     width 5 offset 0"
                     /label="lacZalpha"
     CDS             5396..5409
                     /gene="lacZalpha"
                     /codon_start=1
                     /transl_table=11
                     /product="LacZ alpha fragment"
                     /protein_id="ACJ66846.1"
                     /db_xref="GI:215434897"
                     /vntifkey=4
                     /ApEinfo_label="LacZ\alpha\fragment"
                     /ApEinfo_fwdcolor="#66ff66"
                     /ApEinfo_revcolor="#66ff66"
                     /ApEinfo_graphicformat="arrow_data {{0 1 2 0 0 -1} {} 0}
                     width 5 offset 0"
                     /label="LacZ\alpha\fragment(1)"
     homology_arm    5410..6134
                     /ApEinfo_fwdcolor="#d6d6d6"
                     /ApEinfo_revcolor="#d6d6d6"
                     /ApEinfo_graphicformat="arrow_data {{0 1 2 0 0 -1} {} 0}
                     width 5 offset 0"
                     /label="delPP_2876_UP"
     CDS             complement(5499..5849)
                     /ApEinfo_fwdcolor="#e7e8ff"
                     /ApEinfo_revcolor="#e7e8ff"
                     /ApEinfo_graphicformat="arrow_data {{0 1 2 0 0 -1} {} 0}
                     width 5 offset 0"
                     /label="PP_2875"
     CDS             complement(6132..6134)
                     /ApEinfo_fwdcolor="#ffc526"
                     /ApEinfo_revcolor="#ffc526"
                     /ApEinfo_graphicformat="arrow_data {{0 1 2 0 0 -1} {} 0}
                     width 5 offset 0"
                     /label="ampC (PP_2876)"
     homology_arm    6165..6921
                     /ApEinfo_label="delPP_2876_DN"
                     /ApEinfo_fwdcolor="#f1f1f1"
                     /ApEinfo_revcolor="#f1f1f1"
                     /ApEinfo_graphicformat="arrow_data {{0 1 2 0 0 -1} {} 0}
                     width 5 offset 0"
                     /label="delPP_2876_DN(1)"
     RBS             complement(6170..6177)
                     /ApEinfo_fwdcolor="#acdcff"
                     /ApEinfo_revcolor="#acdcff"
                     /ApEinfo_graphicformat="arrow_data {{0 1 2 0 0 -1} {} 0}
                     width 5 offset 0"
                     /label="ampC rbs"
     -10_signal      complement(6242..6247)
                     /ApEinfo_fwdcolor="#07e500"
                     /ApEinfo_revcolor="#07e500"
                     /ApEinfo_graphicformat="arrow_data {{0 1 2 0 0 -1} {} 0}
                     width 5 offset 0"
                     /label="ampC -10"
     -35_signal      complement(6264..6269)
                     /ApEinfo_fwdcolor="#07e500"
                     /ApEinfo_revcolor="#07e500"
                     /ApEinfo_graphicformat="arrow_data {{0 1 2 0 0 -1} {} 0}
                     width 5 offset 0"
                     /label="ampC -35"
     gene            6942..7113
                     /gene="lacZalpha"
                     /vntifkey=60
                     /ApEinfo_label="lacZalpha"
                     /ApEinfo_fwdcolor="#66ff66"
                     /ApEinfo_revcolor="#66ff66"
                     /ApEinfo_graphicformat="arrow_data {{0 1 2 0 0 -1} {} 0}
                     width 5 offset 0"
                     /label="lacZalpha(1)"
     CDS             6942..7113
                     /gene="lacZalpha"
                     /codon_start=1
                     /transl_table=11
                     /product="LacZ alpha fragment"
                     /protein_id="ACJ66846.1"
                     /db_xref="GI:215434897"
                     /vntifkey=4
                     /ApEinfo_fwdcolor="#66ff66"
                     /ApEinfo_revcolor="#66ff66"
                     /ApEinfo_graphicformat="arrow_data {{0 1 2 0 0 -1} {} 0}
                     width 5 offset 0"
                     /label="LacZ\alpha\fragment"
     CDS             7039..7107
                     /ApEinfo_fwdcolor="#6495ed"
                     /ApEinfo_revcolor="#6495ed"
                     /ApEinfo_graphicformat="arrow_data {{0 1 2 0 0 -1} {} 0}
                     width 5 offset 0"
                     /label="LacZ alpha"
ORIGIN      
        1 ccggatgaat gtcagctact gggctatctg gacaagggaa aacgcaagcg caaagagaaa
       61 gcaggtagct tgcagtgggc ttacatggcg atagctagac tgggcggttt tatggacagc
      121 aagcgaaccg gaattgccag ctggggcgcc ctctggtaag gttgggaagc cctgcaaagt
      181 aaactggatg gctttcttgc cgccaaggat ctgatggcgc aggggatcaa gatctgatca
      241 agagacagga tgaggatcgt ttcgcatgat tgaacaagat ggattgcacg caggttctcc
      301 ggccgcttgg gtggagaggc tattcggcta tgactgggca caacagacaa tcggctgctc
      361 tgatgccgcc gtgttccggc tgtcagcgca ggggcgcccg gttctttttg tcaagaccga
      421 cctgtccggt gccctgaatg aactccaaga cgaggcagcg cggctatcgt ggctggccac
      481 gacgggcgtt ccttgcgcag ctgtgctcga cgttgtcact gaagcgggaa gggactggct
      541 gctattgggc gaagtgccgg ggcaggatct cctgtcatct caccttgctc ctgccgagaa
      601 agtatccatc atggctgatg caatgcggcg gctgcatacg cttgatccgg ctacctgccc
      661 attcgaccac caagcgaaac atcgcatcga gcgagcacgt actcggatgg aagccggtct
      721 tgtcgatcag gatgatctgg acgaagagca tcaggggctc gcgccagccg aactgttcgc
      781 caggctcaag gcgcggatgc ccgacggcga ggatctcgtc gtgacccatg gcgatgcctg
      841 cttgccgaat atcatggtgg aaaatggccg cttttctgga ttcatcgact gtggccggct
      901 gggtgtggcg gaccgctatc aggacatagc gttggctacc cgtgatattg ctgaagagct
      961 tggcggcgaa tgggctgacc gcttcctcgt gctttacggt atcgccgctc ccgattcgca
     1021 gcgcatcgcc ttctatcgcc ttcttgacga gttcttctga gcgggactct ggggttcgct
     1081 agaggatcga tcctttttaa cccatcacat atacctgccg ttcactatta tttagtgaaa
     1141 tgagatatta tgatattttc tgaattgtga ttaaaaaggc aactttatgc ccatgcaaca
     1201 gaaactataa aaaatacaga gaatgaaaag aaacagatag attttttagt tctttaggcc
     1261 cgtagtctgc aaatcctttt atgattttct atcaaacaaa agaggaaaat agaccagttg
     1321 caatccaaac gagagtctaa tagaatgagg tcgaaaagta aatcgcgcgg gtttgttact
     1381 gataaagcag gcaagaccta aaatgtgtaa agggcaaagt gtatactttg gcgtcacccc
     1441 ttacatattt taggtctttt tttattgtgc gtaactaact tgccatcttc aaacaggagg
     1501 gctggaagaa gcagaccgct aacacagtac ataaaaaagg agacatgaac gatgaacatc
     1561 aaaaagtttg caaaacaagc aacagtatta acctttacta ccgcactgct ggcaggaggc
     1621 gcaactcaag cgtttgcgaa agaaacgaac caaaagccat ataaggaaac atacggcatt
     1681 tcccatatta cacgccatga tatgctgcaa atccctgaac agcaaaaaaa tgaaaaatat
     1741 caagtttctg aatttgattc gtccacaatt aaaaatatct cttctgcaaa aggcctggac
     1801 gtttgggaca gctggccatt acaaaacgct gacggcactg tcgcaaacta tcacggctac
     1861 cacatcgtct ttgcattagc cggagatcct aaaaatgcgg atgacacatc gatttacatg
     1921 ttctatcaaa aagtcggcga aacttctatt gacagctgga aaaacgctgg ccgcgtcttt
     1981 aaagacagcg acaaattcga tgcaaatgat tctatcctaa aagaccaaac acaagaatgg
     2041 tcaggttcag ccacatttac atctgacgga aaaatccgtt tattctacac tgatttctcc
     2101 ggtaaacatt acggcaaaca aacactgaca actgcacaag ttaacgtatc agcatcagac
     2161 agctctttga acatcaacgg tgtagaggat tataaatcaa tctttgacgg tgacggaaaa
     2221 acgtatcaaa atgtacagca gttcatcgat gaaggcaact acagctcagg cgacaaccat
     2281 acgctgagag atcctcacta cgtagaagat aaaggccaca aatacttagt atttgaagca
     2341 aacactggaa ctgaagatgg ctaccaaggc gaagaatctt tatttaacaa agcatactat
     2401 ggcaaaagca catcattctt ccgtcaagaa agtcaaaaac ttctgcaaag cgataaaaaa
     2461 cgcacggctg agttagcaaa cggcgctctc ggtatgattg agctaaacga tgattacaca
     2521 ctgaaaaaag tgatgaaacc gctgattgca tctaacacag taacagatga aattgaacgc
     2581 gcgaacgtct ttaaaatgaa cggcaaatgg tacctgttca ctgactcccg cggatcaaaa
     2641 atgacgattg acggcattac gtctaacgat atttacatgc ttggttatgt ttctaattct
     2701 ttaactggcc catacaagcc gctgaacaaa actggccttg tgttaaaaat ggatcttgat
     2761 cctaacgatg taacctttac ttactcacac ttcgctgtac ctcaagcgaa aggaaacaat
     2821 gtcgtgatta caagctatat gacaaacaga ggattctacg cagacaaaca atcaacgttt
     2881 gcgccgagct tcctgctgaa catcaaaggc aagaaaacat ctgttgtcaa agacagcatc
     2941 cttgaacaag gacaattaac agttaacaaa taaaaacgca aaagaaaatg ccgatgggta
     3001 ccgagcgaaa tgaccgacca agcgacgccc aacctgccat cacgagattt cgattccacc
     3061 gccgccttct atgaaaggtt gggcttcgga atcgttttcc gggacgccct cgcggacgtg
     3121 ctcatagtcc acgacgcccg tgattttgta gccctggccg acggccagca ggtaggccga
     3181 caggctcatg ccggccgccg ccgccttttc ctcaatcgct cttcgttcgt ctggaaggca
     3241 gtacaccttg ataggtgggc tgcccttcct ggttggcttg gtttcatcag ccatccgctt
     3301 gccctcatct gttacgccgg cggtagccgg ccagcctcgc agagcaggat tcccgttgag
     3361 caccgccagg tgcgaataag ggacagtgaa gaaggaacac ccgctcgcgg gtgggcctac
     3421 ttcacctatc ctgcccggct gacgccgttg gatacaccaa ggaaagtcta cacgaaccct
     3481 ttggcaaaat cctgtatatc gtgcgaaaaa ggatggatat accgaaaaaa tcgctataat
     3541 gaccccgaag cagggttatg cagcggaaaa gcgctgcttc cctgctgttt tgtggaatat
     3601 ctaccgactg gaaacaggca aatgcaggaa attactgaac tgaggggaca ggcgagagac
     3661 gatgccaaag agctcctgaa aatctcgata actcaaaaaa tacgcccggt agtgatctta
     3721 tttcattatg gtgaaagttg gaacctctta cgtgccgatc aacgtctcat tttcgccaaa
     3781 agttggccca gggcttcccg gtatcaacag ggacaccagg atttatttat tctgcgaagt
     3841 gatcttccgt cacaggtatt tattcggcgc aaagtgcgtc gggtgatgct gccaacttac
     3901 tgatttagtg tatgatggtg tttttgaggt gctccagtgg cttctgtttc tatcagctcc
     3961 tgaaaatctc gataactcaa aaaatacgcc cggtagtgat cttatttcat tatggtgaaa
     4021 gttggaacct cttacgtgcc gatcaacgtc tcattttcgc caaaagttgg cccagggctt
     4081 cccggtatca acagggacac caggatttat ttattctgcg aagtgatctt ccgtcacagg
     4141 tatttattcg gcgcaaagtg cgtcgggtga tgctgccaac ttactgattt agtgtatgat
     4201 ggtgtttttg aggtgctcca gtggcttctg tttctatcag ggctggatga tcctccagcg
     4261 cggggatctc atgctggagt tcttcgccca ccccaaaagg atctaggtga agatcctttt
     4321 tgataatctc atgaccaaaa tcccttaacg tgagttttcg ttccactgag cgtcagaccc
     4381 cgtagaaaag atcaaaggat cttcttgaga tccttttttt ctgcgcgtaa tctgctgctt
     4441 gcaaacaaaa aaaccaccgc taccagcggt ggtttgtttg ccggatcaag agctaccaac
     4501 tctttttccg aaggtaactg gcttcagcag agcgcagata ccaaatactg ttcttctagt
     4561 gtagccgtag ttaggccacc acttcaagaa ctctgtagca ccgcctacat acctcgctct
     4621 gctaatcctg ttaccagtgg ctgctgccag tggcgataag tcgtgtctta ccgggttgga
     4681 ctcaagacga tagttaccgg ataaggcgca gcggtcgggc tgaacggggg gttcgtgcac
     4741 acagcccagc ttggagcgaa cgacctacac cgaactgaga tacctacagc gtgagctatg
     4801 agaaagcgcc acgcttcccg aagggagaaa ggcggacagg tatccggtaa gcggcagggt
     4861 cggaacagga gagcgcacga gggagcttcc agggggaaac gcctggtatc tttatagtcc
     4921 tgtcgggttt cgccacctct gacttgagcg tcgatttttg tgatgctcgt caggggggcg
     4981 gagcctatgg aaaaacgcca gcaacgcggc ctttttacgg ttcctggcct tttgctggcc
     5041 ttttgctcac atgttctttc ctgcgttatc ccctgattct gtggataacc gtattaccgc
     5101 ctttgagtga gctgataccg ctcgccgcag ccgaacgacc gagcgcagcg agtcagtgag
     5161 cgaggaagcg gaagagcgcc caatacgcaa accgcctctc cccgcgcgtt ggccgattca
     5221 ttaatgcagc tggcacgaca ggtttcccga ctggaaagcg ggcagtgagc gcaacgcaat
     5281 taatgtgagt tagctcactc attaggcacc ccaggcttta cactttatgc ttccggctcg
     5341 tatgttgtgt ggaattgtga gcggataaca atttcacaca ggaaacagct atgacatgat
     5401 tacgaattcc ttgcctctgc cggaaacccg tctgcagcgg cgccaggcat gaaaaagccc
     5461 ggcctatgca ggccgggctc tggtaagggt gcgaaccctc aattcagcgg ttcgatcacc
     5521 ttgactgcct gctgctcgcg ggcagcgggc cattcttgtt gcagggtctg cagcacgcgg
     5581 ccaacgaatt cagtgtcggc ggcggctttc ttgccgacgt aaccttggcc acggcggtag
     5641 accttgaagc gggcacgcat gctgggcagg tgctcttcaa attcatcttc gacggtgttc
     5701 ggtggcaggc ggtcgaggcg cacttcaccg gtttggctaa cccacagcaa atggtcgtca
     5761 aggctgtcct tgcgcacggc gaacagctgg gccaattggt cgatagtcgg attgttgttc
     5821 aagttcatca taaagccccc attacccatt cataggtgat tttcacagtt ggcgctatca
     5881 cggtgtagcg cactaccaag gctgctacag cagcatcgca acaggggctt tctcacgctg
     5941 ccttttggac agtttccctc tccacggacg gcctgcgtta ccgcgcaggc cgtctggaac
     6001 acccttgcca ccgctcccga tcggggagac ggcttcatca tgcccaagcg cgatgaacgg
     6061 cgtcaaccat tttgtagtga atatttttgc tcactacatt ctgtcgtttt gtccgacaat
     6121 caacgcgagc gttaggatcc ttgcttcccg ggtaccattc tagaggtgag tccttttgtg
     6181 gagcgtgtcc gttgagcgat accactcggg gttccggcgt tagcgacggg gagccaaaga
     6241 ccttatcgtc tgcccaccca ccatgacaag atggatacag tgatgaagta tttgcgcatg
     6301 ttatttgaca atttcaccct ggccttgctc ggtgtggtac tcatcgccac cgtactgcct
     6361 tgctcgggcg atggcgcggt gtatttcggc tggctgacca acctggccat tggcctgttg
     6421 ttcttcctgc atggcgccaa actgtcccgt gaagccatca ttgccggtgc cgggcactgg
     6481 cgcctgcacc tactggtgtt ctcctgtact ttcgtattgt tcccgctgct gggcctggcg
     6541 ttcaaacctc tgttcgtacc gctggtgggt aacgagcttt atctgggcat cctgtacctg
     6601 tgtgccttgc ctgcaaccgt gcagtcggcc attgccttta cctcgctggc ccgcggtaac
     6661 gtgccagcgg ccatctgcag cgcggcggcc tccagcctgc tgggtatctt cctcaccccg
     6721 ttgctggtga tgctgctact gggcgccggt ggtgatacag gttccggcct ggatgcggtg
     6781 ttgaagatca ctttgcagct gctggtgccg ttcgttgccg ggcaggtcgc gcggcgctgg
     6841 atcggcgcct gggtcaagcg caatgcgcgc tggctcaagg tggtggacca gggttcgatc
     6901 ctgctggtgg tgtacaccgc cttcagtgag gccgtggtta caagcttggc actggccgtc
     6961 gttttacaac gtcgtgactg ggaaaaccct ggcgttaccc aacttaatcg ccttgcagca
     7021 catccccctt tcgccagctg gcgtaatagc gaagaggccc gcaccgatcg cccttcccaa
     7081 cagttgcgca gcctgaatgg cgaatggcga taagctagct tcacgctgcc gcaagcactc
     7141 agggcgcaag ggctgctaaa ggaagcggaa cacgtagaaa gccagtccgc agaaacggtg
     7201 ctgacc
//
