# Supplementary material for: Production of itaconic acid from alkali pretreated lignin by dynamic two stage bioconversion
Source: Nat Commun. 2021 Apr 15;12:2261. doi: 10.1038/s41467-021-22556-8 (PMC8050072; doi:10.1038/s41467-021-22556-8)
Supplement: Supplementary file 4 — Supplementary Data 3 [file 41467_2021_22556_MOESM4_ESM.zip › genbank files/pJE1345.gb]

LOCUS       pJE1345                14994 bp ds-DNA     circular     05-JAN-2020
DEFINITION  .
ACCESSION   urn.local...24-bemkil0
KEYWORDS    .
SOURCE      .
  ORGANISM  .
COMMENT     ApEinfo:methylated:1.
FEATURES             Location/Qualifiers
     -35_signal      134..139
                     /ApEinfo_fwdcolor="#07e500"
                     /ApEinfo_revcolor="#07e500"
                     /ApEinfo_graphicformat="arrow_data {{0 1 2 0 0 -1} {} 0}
                     width 5 offset 0"
                     /label="-35 kanR"
     -10_signal      157..162
                     /ApEinfo_label="-10"
                     /ApEinfo_fwdcolor="#07e500"
                     /ApEinfo_revcolor="#07e500"
                     /ApEinfo_graphicformat="arrow_data {{0 1 2 0 0 -1} {} 0}
                     width 5 offset 0"
                     /label="-10(1)"
     CDS             266..1060
                     /gene="nptII"
                     /codon_start=1
                     /transl_table=11
                     /product="neomycin phosphotransferase"
                     /protein_id="ACJ66844.1"
                     /db_xref="GI:215434895"
                     /vntifkey=4
                     /ApEinfo_fwdcolor="#66ff66"
                     /ApEinfo_revcolor="#66ff66"
                     /ApEinfo_graphicformat="arrow_data {{0 1 2 0 0 -1} {} 0}
                     width 5 offset 0"
                     /label="neomycin\phosphotransferase"
     CDS             266..1060
                     /ApEinfo_fwdcolor="#acdcff"
                     /ApEinfo_revcolor="#acdcff"
                     /ApEinfo_graphicformat="arrow_data {{0 1 2 0 0 -1} {} 0}
                     width 5 offset 0"
                     /label="nptII"
     CDS             1552..2973
                     /gene="sacB"
                     /codon_start=1
                     /transl_table=11
                     /product="levan sucrase"
                     /protein_id="ACJ66845.1"
                     /db_xref="GI:215434896"
                     /vntifkey=4
                     /ApEinfo_fwdcolor="#66ff66"
                     /ApEinfo_revcolor="#66ff66"
                     /ApEinfo_graphicformat="arrow_data {{0 1 2 0 0 -1} {} 0}
                     width 5 offset 0"
                     /label="levan\sucrase"
     CDS             1552..2973
                     /ApEinfo_fwdcolor="#acdcff"
                     /ApEinfo_revcolor="#acdcff"
                     /ApEinfo_graphicformat="arrow_data {{0 1 2 0 0 -1} {} 0}
                     width 5 offset 0"
                     /label="sacB"
     oriT            3374..3443
                     /vntifkey=104
                     /note="RP4 oriT"
                     /ApEinfo_fwdcolor="pink"
                     /ApEinfo_revcolor="pink"
                     /ApEinfo_graphicformat="arrow_data {{0 1 2 0 0 -1} {} 0}
                     width 5 offset 0"
                     /label="RP4\oriT"
     rep_origin      4329..5011
                     /ApEinfo_fwdcolor="gray50"
                     /ApEinfo_revcolor="gray50"
                     /ApEinfo_graphicformat="arrow_data {{0 1 2 0 0 -1} {} 0}
                     width 5 offset 0"
                     /label="ColE1 origin"
     rep_origin      4405..4999
                     /vntifkey=33
                     /note="pMB1 replication origin"
                     /ApEinfo_fwdcolor="pink"
                     /ApEinfo_revcolor="pink"
                     /ApEinfo_graphicformat="arrow_data {{0 1 2 0 0 -1} {} 0}
                     width 5 offset 0"
                     /label="pMB1\replication\origin"
     rep_origin      4405..4999
                     /ApEinfo_fwdcolor="#999999"
                     /ApEinfo_revcolor="#999999"
                     /ApEinfo_graphicformat="arrow_data {{0 1 2 0 0 -1} {} 0}
                     width 5 offset 0"
                     /label="pMB1 ori"
     promoter        5300
                     /vntifkey=30
                     /ApEinfo_fwdcolor="#cc66ff"
                     /ApEinfo_revcolor="#cc66ff"
                     /ApEinfo_graphicformat="arrow_data {{0 1 2 0 0 -1} {} 0}
                     width 5 offset 0"
                     /label="lac\promoter"
     gene            5317..5330
                     /gene="lacZalpha"
                     /vntifkey=60
                     /ApEinfo_fwdcolor="#66ff66"
                     /ApEinfo_revcolor="#66ff66"
                     /ApEinfo_graphicformat="arrow_data {{0 1 2 0 0 -1} {} 0}
                     width 5 offset 0"
                     /label="lacZalpha"
     CDS             5317..5330
                     /gene="lacZalpha"
                     /codon_start=1
                     /transl_table=11
                     /product="LacZ alpha fragment"
                     /protein_id="ACJ66846.1"
                     /db_xref="GI:215434897"
                     /vntifkey=4
                     /ApEinfo_fwdcolor="#66ff66"
                     /ApEinfo_revcolor="#66ff66"
                     /ApEinfo_graphicformat="arrow_data {{0 1 2 0 0 -1} {} 0}
                     width 5 offset 0"
                     /label="LacZ\alpha\fragment"
     misc_feature    5331..6038
                     /ApEinfo_fwdcolor="#e7e8ff"
                     /ApEinfo_revcolor="#e7e8ff"
                     /ApEinfo_graphicformat="arrow_data {{0 1 2 0 0 -1} {} 0}
                     width 5 offset 0"
                     /label="PP_1444_UP"
     source          5331..6038
                     /ApEinfo_fwdcolor="#e7e8ff"
                     /ApEinfo_revcolor="#e7e8ff"
                     /ApEinfo_graphicformat="arrow_data {{0 1 2 0 0 -1} {} 0}
                     width 5 offset 0"
                     /label="pJE365 insert"
     CDS             5331..6006
                     /ApEinfo_fwdcolor="#d9ddfa"
                     /ApEinfo_revcolor="#d9ddfa"
                     /ApEinfo_graphicformat="arrow_data {{0 1 2 0 0 -1} {} 0}
                     width 5 offset 0"
                     /label="oprB-2"
     CDS             6037..6038
                     /ApEinfo_fwdcolor="#e7e8ff"
                     /ApEinfo_revcolor="#e7e8ff"
                     /ApEinfo_graphicformat="arrow_data {{0 1 2 0 0 -1} {} 0}
                     width 5 offset 0"
                     /label="PP_1444 (gcd)"
     terminator      6059..6118
                     /ApEinfo_fwdcolor="#9d1b1c"
                     /ApEinfo_revcolor="#9d1b1c"
                     /ApEinfo_graphicformat="arrow_data {{0 1 2 0 0 -1} {} 0}
                     width 5 offset 0"
                     /label="ECK120010799 term (csrC)"
     misc_feature    6155..6160
                     /ApEinfo_fwdcolor="cyan"
                     /ApEinfo_revcolor="cyan"
                     /ApEinfo_graphicformat="arrow_data {{0 1 2 0 0 -1} {} 0}
                     width 5 offset 0"
                     /label="-35"
     misc_feature    6179..6184
                     /ApEinfo_fwdcolor="cyan"
                     /ApEinfo_revcolor="cyan"
                     /ApEinfo_graphicformat="arrow_data {{0 1 2 0 0 -1} {} 0}
                     width 5 offset 0"
                     /label="-10"
     CDS             6227..7645
                     /ApEinfo_fwdcolor="#e7e8ff"
                     /ApEinfo_revcolor="#e7e8ff"
                     /ApEinfo_graphicformat="arrow_data {{0 1 2 0 0 -1} {} 0}
                     width 5 offset 0"
                     /label="araE transporter(Ppu opt)"
     terminator      7646..7702
                     /ApEinfo_fwdcolor="#9d1b1c"
                     /ApEinfo_revcolor="#9d1b1c"
                     /ApEinfo_graphicformat="arrow_data {{0 1 2 0 0 -1} {} 0}
                     width 5 offset 0"
                     /label="L3S2P22 term"
     promoter        7733..7760
                     /ApEinfo_fwdcolor="#346ee0"
                     /ApEinfo_revcolor="#1d43bd"
                     /ApEinfo_graphicformat="arrow_data {{0 1 2 0 0 -1} {} 0}
                     width 5 offset 0"
                     /label="tac promoter"
     protein_bind    7764..7787
                     /ApEinfo_fwdcolor="#ffc526"
                     /ApEinfo_revcolor="#ffc526"
                     /ApEinfo_graphicformat="arrow_data {{0 1 2 0 0 -1} {} 0}
                     width 5 offset 0"
                     /label="lac operator"
     misc_binding    7765..7787
                     /ApEinfo_fwdcolor="#6495ed"
                     /ApEinfo_revcolor="#6495ed"
                     /ApEinfo_graphicformat="arrow_data {{0 1 2 0 0 -1} {} 0}
                     width 5 offset 0"
                     /label="LacO"
     CDS             7819..9570
                     /locus_tag="Bamb_4925"
                     /EC_number="4.2.1.25"
                     /note="PFAM: dihydroxy-acid and 6-phosphogluconate
                     dehydratase; KEGG: bur:Bcep18194_B0041 dihydroxy-acid
                     dehydratase"
                     /codon_start=1
                     /transl_table=11
                     /product="L-arabinonate dehydratase"
                     /protein_id="ABI90474.1"
                     /db_xref="GI:115284958"
                     /db_xref="InterPro:IPR000581"
                     /translation="MSATKPRLRSTQWFGTNDKNGFMYRSWMKNQGIPDHEFDGRPII
                     GICNTWSELTPCNAHFRKLAEHVKRGIFEAGGFPVEFPVFSNGESNLRPSAMLTRNLA
                     SMDVEEAIRGNPIDAVVLLAGCDKTTPALLMGAASCDVPAIVVSGGPMLNGKLEGKNI
                     GSGTAVWQLHESLKAGEIDLHHFLSAEAGMSRSAGTCNTMGTASTMACMAEALGVALP
                     HNAAIPAVDSRRYVLAHMSGIRIVEMALEGLVLSKVLTRAAFENAIRANAAIGGSTNA
                     VIHLKAIAGRIGVPLELEDWMRIGRDTPTIVDLMPSGRFLMEEFYYAGGLPAVLRRLG
                     EGGLLPHPDALTVNGKSLWDNVREAPNYDDEVIRPLDRPLIADGGICILRGNLAPRGA
                     VLKPSAASPELLKHRGRAVVFENLEHYKATINDEALDVDASSVMVLKNCGPRGYPGMA
                     EVGNMGLPPKLLRQGVKDMVRISDARMSGTAYGTVVLHVAPEAAAGGPLAAVRNGDWI
                     ELDCEAGTLHLDIPDDELQRRLSDVDPTAAPGVAAQLGKGGYARLYIDHVLQADEGCD
                     LDFLVGMRGADVPSHSH"
                     /ApEinfo_fwdcolor="#7093ff"
                     /ApEinfo_revcolor="#7093ff"
                     /ApEinfo_graphicformat="arrow_data {{0 1 2 0 0 -1} {} 0}
                     width 5 offset 0"
                     /label="L-arabinonate dehydratase"
     gene            7819..9570
                     /locus_tag="Bamb_4925"
                     /ApEinfo_fwdcolor="#ff8b26"
                     /ApEinfo_revcolor="#ff8175"
                     /ApEinfo_graphicformat="arrow_data {{0 1 2 0 0 -1} {} 0}
                     width 5 offset 0"
                     /label="araC (Bamb_4925) - Ppu opt"
     CDS             9589..10518
                     /locus_tag="Bamb_4923"
                     /EC_number="4.2.1.43"
                     /note="PFAM: dihydrodipicolinate synthetase; KEGG:
                     bur:Bcep18194_B0042 dihydrodipicolinate synthetase"
                     /codon_start=1
                     /transl_table=11
                     /product="2-dehydro-3-deoxy-L-arabinonate dehydratase"
                     /protein_id="ABI90472.1"
                     /db_xref="GI:115284956"
                     /db_xref="InterPro:IPR002220"
                     /translation="MTSSSTPRYRGIFPVVPTTFSETGELDLASQKRAVDFMIDAGSD
                     GLCILANFSEQFAITDDERDVLTRTILEHVAGRVPVIVTTSHYSTHVCAARSLRAQQL
                     GAAMVMTMPPYHGATFRVPEAQIVDFFARVSDAIDIPIMIQDAPASGTALSAPLLARM
                     AREIEQVAYFKIETPGAANKLRELIRLGGDAIEGPWDGEEAITLLADLHAGATGAMTG
                     GAYPDGIRPILEAWREGRQDDAYARYQAWLPLINHENRQSGILTAKALMREGGVIACE
                     RPRHPMPELHPDTRAELLAIARRLDPLVLRWAH"
                     /ApEinfo_fwdcolor="#7093ff"
                     /ApEinfo_revcolor="#7093ff"
                     /ApEinfo_graphicformat="arrow_data {{0 1 2 0 0 -1} {} 0}
                     width 5 offset 0"
                     /label="2-dehydro-3-deoxy-L-arabinonate dehydratase"
     gene            9589..10518
                     /locus_tag="Bamb_4923"
                     /ApEinfo_fwdcolor="#ff8175"
                     /ApEinfo_revcolor="#ff8175"
                     /ApEinfo_graphicformat="arrow_data {{0 1 2 0 0 -1} {} 0}
                     width 5 offset 0"
                     /label="araD (Bamb_4923) - Ppu opt"
     CDS             10537..11466
                     /locus_tag="Bamb_4922"
                     /EC_number="1.1.1.-"
                     /note="PFAM: oxidoreductase domain protein;
                     Oxidoreductase, C-terminal domain; KEGG:
                     bur:Bcep18194_B0043 D-galactose 1-dehydrogenase"
                     /codon_start=1
                     /transl_table=11
                     /product="L-arabinose 1-dehydrogenase (NADP+)"
                     /protein_id="ABI90471.1"
                     /db_xref="GI:115284955"
                     /db_xref="InterPro:IPR000683"
                     /db_xref="InterPro:IPR004104"
                     /translation="MSKEISLGVIGIGKIARDQHLPAIAAEPGFALTACASRHAEVNG
                     VRNYPELGALLAAEPGLEAVSLCAPPQVRYAQARAALEAGKHVMLEKPPGATLGEVAA
                     LDALARERGLTLFATWHSRCASAVEPARAWLATRTIRAVQVRWKEDVRRWHPGQQWIW
                     EPGGLGVFDPGINALSIVTRILPRELVLREATLYVPSDVQTPIAAELDCADTEGVPVH
                     AEFDWRHGPVEQWEIAVDTSDGVLAISRGGAQLSIAGEPVEIGPQREYPALYAHFRAL
                     IARGESDVDVRPLRLVADAFLFGRRVGTDAFGR"
                     /ApEinfo_fwdcolor="#7093ff"
                     /ApEinfo_revcolor="#7093ff"
                     /ApEinfo_graphicformat="arrow_data {{0 1 2 0 0 -1} {} 0}
                     width 5 offset 0"
                     /label="L-arabinose 1-dehydrogenase (NADP+)"
     gene            10537..11466
                     /locus_tag="Bamb_4922"
                     /ApEinfo_fwdcolor="#ff8b26"
                     /ApEinfo_revcolor="#ff8175"
                     /ApEinfo_graphicformat="arrow_data {{0 1 2 0 0 -1} {} 0}
                     width 5 offset 0"
                     /label="araA (Bamb_4922) - Ppu opt"
     source          11485
                     /organism="Burkholderia ambifaria AMMD"
                     /mol_type="genomic DNA"
                     /strain="AMMD"
                     /db_xref="taxon:339670"
                     /chromosome=2
                     /ApEinfo_label="source:Burkholderia ambifaria AMMD"
                     /ApEinfo_fwdcolor="pink"
                     /ApEinfo_revcolor="pink"
                     /ApEinfo_graphicformat="arrow_data {{0 1 2 0 0 -1} {} 0}
                     width 5 offset 0"
                     /label="source:Burkholderia ambifaria AMMD(1)"
     CDS             11485..12384
                     /locus_tag="Bamb_4918"
                     /EC_number="3.1.1.15"
                     /note="PFAM: SMP-30/Gluconolaconase/LRE domain protein;
                     KEGG: bur:Bcep18194_B0048 senescence marker protein-30
                     (SMP-30)"
                     /codon_start=1
                     /transl_table=11
                     /product="L-arabinonolactonase"
                     /protein_id="ABI90467.1"
                     /db_xref="GI:115284951"
                     /db_xref="InterPro:IPR005511"
                     /db_xref="InterPro:IPR013658"
                     /translation="MQQIDPAASATRLADTRNTLGEGATWCDKTHALYWVDIEGAQLW
                     RCRADGSDLTQWPMPERLACFALTHDPDVLLVGLATQLAFFDLRSGAFTRIVDVEPDL
                     PTRLNDGRCDPSGAFVFGMKDEGGDPPRAVGGFYRLNADLTLERLALPPAAIANSIAF
                     SPDGSKMYFCDSLVREILVCDYGRAGVAGVRPFARLTDADGDPDGSTMDRDGGLWNAQ
                     WGGRRVVRYAADGVETERIAVPTAQPSCVTLDGEGRLYVTSARVGLSDDALASDADAG
                     GVFVAQTRHAGLPTARFMGAPRG"
                     /ApEinfo_fwdcolor="#7093ff"
                     /ApEinfo_revcolor="#7093ff"
                     /ApEinfo_graphicformat="arrow_data {{0 1 2 0 0 -1} {} 0}
                     width 5 offset 0"
                     /label="L-arabinonolactonase"
     gene            11485..12384
                     /locus_tag="Bamb_4918"
                     /ApEinfo_fwdcolor="#ff8175"
                     /ApEinfo_revcolor="#ff8175"
                     /ApEinfo_graphicformat="arrow_data {{0 1 2 0 0 -1} {} 0}
                     width 5 offset 0"
                     /label="araB (Bamb_4918) - Ppu opt"
     source          12403
                     /organism="Burkholderia ambifaria AMMD"
                     /mol_type="genomic DNA"
                     /strain="AMMD"
                     /db_xref="taxon:339670"
                     /chromosome=2
                     /ApEinfo_fwdcolor="pink"
                     /ApEinfo_revcolor="pink"
                     /ApEinfo_graphicformat="arrow_data {{0 1 2 0 0 -1} {} 0}
                     width 5 offset 0"
                     /label="source:Burkholderia ambifaria AMMD"
     CDS             12403..12444
                     /locus_tag="Bamb_4915"
                     /EC_number="1.2.1.67"
                     /note="PFAM: aldehyde dehydrogenase; KEGG:
                     bur:Bcep18194_B0051 aldehyde dehydrogenase"
                     /codon_start=1
                     /transl_table=11
                     /product="vanillin dehydrogenase"
                     /protein_id="ABI90464.1"
                     /db_xref="GI:115284948"
                     /db_xref="InterPro:IPR002086"
                     /translation="MTDRRMLIAGEWCTARDGRTFDRFNPATGALASRAPAAGPADAD
                     AAIDAAHRAFPAWAALAPTERRRRLLKAADLMDARIDEFIATGVAETGATPGWLGFNV
                     TLAANMLREAASMTTQIDGDVIPSDVPGNLALAMRVPCGVVLGIAPWNAPVILGTRAL
                     AMPLACGNTVVLKASEACPGVHVLIGAVLDDAGLGAGVVNVITHAAADAPELVERLIA
                     HPHVKRINFTGSTHVGRIIARHAAAHLKPVLLELGGKAPVLVLDDADVDAAVDAIAFG
                     AFFNQGQICMSTERVIAARPIADALVERLAEKARTLVAGDPLAGHPLGTMADAAAAAR
                     AASLVEDAHAHGARLPLGCRIDGATMQPAIVDGVTRDMRLYREESFAPVVAILRADSD
                     DEAVALANDSEFGLSASVFSRDIARAMTLARRIESGICHINGPTVHDEAQMPFGGTKA
                     SGYGRFGSRASIAEFTELRWITVQTTPRHYPI"
                     /ApEinfo_fwdcolor="#7093ff"
                     /ApEinfo_revcolor="#7093ff"
                     /ApEinfo_graphicformat="arrow_data {{0 1 2 0 0 -1} {} 0}
                     width 5 offset 0"
                     /label="Salicylaldehyde dehydrogenase"
     gene            12403..13851
                     /locus_tag="Bamb_4915"
                     /ApEinfo_fwdcolor="#ff8b26"
                     /ApEinfo_revcolor="#ff8175"
                     /ApEinfo_graphicformat="arrow_data {{0 1 2 0 0 -1} {} 0}
                     width 5 offset 0"
                     /label="araE (Bamb_4915) - Ppu opt v2"
     terminator      complement(13860..13901)
                     /ApEinfo_fwdcolor="#9d1b1c"
                     /ApEinfo_revcolor="#9d1b1c"
                     /ApEinfo_graphicformat="arrow_data {{0 1 2 0 0 -1} {} 0}
                     width 5 offset 0"
                     /label="ECK120035133"
     terminator      13914..13967
                     /ApEinfo_fwdcolor="#9d1b1c"
                     /ApEinfo_revcolor="#9d1b1c"
                     /ApEinfo_graphicformat="arrow_data {{0 1 2 0 0 -1} {} 0}
                     width 5 offset 0"
                     /label="ECK120010818"
     terminator      13986..14026
                     /ApEinfo_fwdcolor="#9d1b1c"
                     /ApEinfo_revcolor="#9d1b1c"
                     /ApEinfo_graphicformat="arrow_data {{0 1 2 0 0 -1} {} 0}
                     width 5 offset 0"
                     /label="rrnC terminator"
     terminator      complement(13986..14026)
                     /ApEinfo_fwdcolor="#9d1b1c"
                     /ApEinfo_revcolor="#9d1b1c"
                     /ApEinfo_graphicformat="arrow_data {{0 1 2 0 0 -1} {} 0}
                     width 5 offset 0"
                     /label="BBa_B0052"
     misc_feature    14027..14729
                     /ApEinfo_fwdcolor="#e7e8ff"
                     /ApEinfo_revcolor="#e7e8ff"
                     /ApEinfo_graphicformat="arrow_data {{0 1 2 0 0 -1} {} 0}
                     width 5 offset 0"
                     /label="PP_1444_DOWN"
     source          14027..14729
                     /ApEinfo_label="pJE365 insert"
                     /ApEinfo_fwdcolor="#e7e8ff"
                     /ApEinfo_revcolor="#e7e8ff"
                     /ApEinfo_graphicformat="arrow_data {{0 1 2 0 0 -1} {} 0}
                     width 5 offset 0"
                     /label="pJE365 insert(1)"
     CDS             14027..14080
                     /ApEinfo_label="PP_1444 (gcd)"
                     /ApEinfo_fwdcolor="#e7e8ff"
                     /ApEinfo_revcolor="#e7e8ff"
                     /ApEinfo_graphicformat="arrow_data {{0 1 2 0 0 -1} {} 0}
                     width 5 offset 0"
                     /label="PP_1444 (gcd)(1)"
     gene            14730..14901
                     /gene="lacZalpha"
                     /vntifkey=60
                     /ApEinfo_label="lacZalpha"
                     /ApEinfo_fwdcolor="#66ff66"
                     /ApEinfo_revcolor="#66ff66"
                     /ApEinfo_graphicformat="arrow_data {{0 1 2 0 0 -1} {} 0}
                     width 5 offset 0"
                     /label="lacZalpha(1)"
     CDS             14730..14901
                     /gene="lacZalpha"
                     /codon_start=1
                     /transl_table=11
                     /product="LacZ alpha fragment"
                     /protein_id="ACJ66846.1"
                     /db_xref="GI:215434897"
                     /vntifkey=4
                     /ApEinfo_label="LacZ\alpha\fragment"
                     /ApEinfo_fwdcolor="#66ff66"
                     /ApEinfo_revcolor="#66ff66"
                     /ApEinfo_graphicformat="arrow_data {{0 1 2 0 0 -1} {} 0}
                     width 5 offset 0"
                     /label="LacZ\alpha\fragment(1)"
     CDS             14827..14895
                     /ApEinfo_fwdcolor="#6495ed"
                     /ApEinfo_revcolor="#6495ed"
                     /ApEinfo_graphicformat="arrow_data {{0 1 2 0 0 -1} {} 0}
                     width 5 offset 0"
                     /label="LacZ alpha"
ORIGIN      
        1 ccggatgaat gtcagctact gggctatctg gacaagggaa aacgcaagcg caaagagaaa
       61 gcaggtagct tgcagtgggc ttacatggcg atagctagac tgggcggttt tatggacagc
      121 aagcgaaccg gaattgccag ctggggcgcc ctctggtaag gttgggaagc cctgcaaagt
      181 aaactggatg gctttcttgc cgccaaggat ctgatggcgc aggggatcaa gatctgatca
      241 agagacagga tgaggatcgt ttcgcatgat tgaacaagat ggattgcacg caggttctcc
      301 ggccgcttgg gtggagaggc tattcggcta tgactgggca caacagacaa tcggctgctc
      361 tgatgccgcc gtgttccggc tgtcagcgca ggggcgcccg gttctttttg tcaagaccga
      421 cctgtccggt gccctgaatg aactccaaga cgaggcagcg cggctatcgt ggctggccac
      481 gacgggcgtt ccttgcgcag ctgtgctcga cgttgtcact gaagcgggaa gggactggct
      541 gctattgggc gaagtgccgg ggcaggatct cctgtcatct caccttgctc ctgccgagaa
      601 agtatccatc atggctgatg caatgcggcg gctgcatacg cttgatccgg ctacctgccc
      661 attcgaccac caagcgaaac atcgcatcga gcgagcacgt actcggatgg aagccggtct
      721 tgtcgatcag gatgatctgg acgaagagca tcaggggctc gcgccagccg aactgttcgc
      781 caggctcaag gcgcggatgc ccgacggcga ggatctcgtc gtgacccatg gcgatgcctg
      841 cttgccgaat atcatggtgg aaaatggccg cttttctgga ttcatcgact gtggccggct
      901 gggtgtggcg gaccgctatc aggacatagc gttggctacc cgtgatattg ctgaagagct
      961 tggcggcgaa tgggctgacc gcttcctcgt gctttacggt atcgccgctc ccgattcgca
     1021 gcgcatcgcc ttctatcgcc ttcttgacga gttcttctga gcgggactct ggggttcgct
     1081 agaggatcga tcctttttaa cccatcacat atacctgccg ttcactatta tttagtgaaa
     1141 tgagatatta tgatattttc tgaattgtga ttaaaaaggc aactttatgc ccatgcaaca
     1201 gaaactataa aaaatacaga gaatgaaaag aaacagatag attttttagt tctttaggcc
     1261 cgtagtctgc aaatcctttt atgattttct atcaaacaaa agaggaaaat agaccagttg
     1321 caatccaaac gagagtctaa tagaatgagg tcgaaaagta aatcgcgcgg gtttgttact
     1381 gataaagcag gcaagaccta aaatgtgtaa agggcaaagt gtatactttg gcgtcacccc
     1441 ttacatattt taggtctttt tttattgtgc gtaactaact tgccatcttc aaacaggagg
     1501 gctggaagaa gcagaccgct aacacagtac ataaaaaagg agacatgaac gatgaacatc
     1561 aaaaagtttg caaaacaagc aacagtatta acctttacta ccgcactgct ggcaggaggc
     1621 gcaactcaag cgtttgcgaa agaaacgaac caaaagccat ataaggaaac atacggcatt
     1681 tcccatatta cacgccatga tatgctgcaa atccctgaac agcaaaaaaa tgaaaaatat
     1741 caagtttctg aatttgattc gtccacaatt aaaaatatct cttctgcaaa aggcctggac
     1801 gtttgggaca gctggccatt acaaaacgct gacggcactg tcgcaaacta tcacggctac
     1861 cacatcgtct ttgcattagc cggagatcct aaaaatgcgg atgacacatc gatttacatg
     1921 ttctatcaaa aagtcggcga aacttctatt gacagctgga aaaacgctgg ccgcgtcttt
     1981 aaagacagcg acaaattcga tgcaaatgat tctatcctaa aagaccaaac acaagaatgg
     2041 tcaggttcag ccacatttac atctgacgga aaaatccgtt tattctacac tgatttctcc
     2101 ggtaaacatt acggcaaaca aacactgaca actgcacaag ttaacgtatc agcatcagac
     2161 agctctttga acatcaacgg tgtagaggat tataaatcaa tctttgacgg tgacggaaaa
     2221 acgtatcaaa atgtacagca gttcatcgat gaaggcaact acagctcagg cgacaaccat
     2281 acgctgagag atcctcacta cgtagaagat aaaggccaca aatacttagt atttgaagca
     2341 aacactggaa ctgaagatgg ctaccaaggc gaagaatctt tatttaacaa agcatactat
     2401 ggcaaaagca catcattctt ccgtcaagaa agtcaaaaac ttctgcaaag cgataaaaaa
     2461 cgcacggctg agttagcaaa cggcgctctc ggtatgattg agctaaacga tgattacaca
     2521 ctgaaaaaag tgatgaaacc gctgattgca tctaacacag taacagatga aattgaacgc
     2581 gcgaacgtct ttaaaatgaa cggcaaatgg tacctgttca ctgactcccg cggatcaaaa
     2641 atgacgattg acggcattac gtctaacgat atttacatgc ttggttatgt ttctaattct
     2701 ttaactggcc catacaagcc gctgaacaaa actggccttg tgttaaaaat ggatcttgat
     2761 cctaacgatg taacctttac ttactcacac ttcgctgtac ctcaagcgaa aggaaacaat
     2821 gtcgtgatta caagctatat gacaaacaga ggattctacg cagacaaaca atcaacgttt
     2881 gcgccgagct tcctgctgaa catcaaaggc aagaaaacat ctgttgtcaa agacagcatc
     2941 cttgaacaag gacaattaac agttaacaaa taaaaacgca aaagaaaatg ccgatgggta
     3001 ccgagcgaaa tgaccgacca agcgacgccc aacctgccat cacgagattt cgattccacc
     3061 gccgccttct atgaaaggtt gggcttcgga atcgttttcc gggacgccct cgcggacgtg
     3121 ctcatagtcc acgacgcccg tgattttgta gccctggccg acggccagca ggtaggccga
     3181 caggctcatg ccggccgccg ccgccttttc ctcaatcgct cttcgttcgt ctggaaggca
     3241 gtacaccttg ataggtgggc tgcccttcct ggttggcttg gtttcatcag ccatccgctt
     3301 gccctcatct gttacgccgg cggtagccgg ccagcctcgc agagcaggat tcccgttgag
     3361 caccgccagg tgcgaataag ggacagtgaa gaaggaacac ccgctcgcgg gtgggcctac
     3421 ttcacctatc ctgcccggct gacgccgttg gatacaccaa ggaaagtcta cacgaaccct
     3481 ttggcaaaat cctgtatatc gtgcgaaaaa ggatggatat accgaaaaaa tcgctataat
     3541 gaccccgaag cagggttatg cagcggaaaa gcgctgcttc cctgctgttt tgtggaatat
     3601 ctaccgactg gaaacaggca aatgcaggaa attactgaac tgaggggaca ggcgagagac
     3661 gatgccaaag agctcctgaa aatctcgata actcaaaaaa tacgcccggt agtgatctta
     3721 tttcattatg gtgaaagttg gaacctctta cgtgccgatc aacgtctcat tttcgccaaa
     3781 agttggccca gggcttcccg gtatcaacag ggacaccagg atttatttat tctgcgaagt
     3841 gatcttccgt cacaggtatt tattcggcgc aaagtgcgtc gggtgatgct gccaacttac
     3901 tgatttagtg tatgatggtg tttttgaggt gctccagtgg cttctgtttc tatcagctcc
     3961 tgaaaatctc gataactcaa aaaatacgcc cggtagtgat cttatttcat tatggtgaaa
     4021 gttggaacct cttacgtgcc gatcaacgtc tcattttcgc caaaagttgg cccagggctt
     4081 cccggtatca acagggacac caggatttat ttattctgcg aagtgatctt ccgtcacagg
     4141 tatttattcg gcgcaaagtg cgtcgggtga tgctgccaac ttactgattt agtgtatgat
     4201 ggtgtttttg aggtgctcca gtggcttctg tttctatcag ggctggatga tcctccagcg
     4261 cggggatctc atgctggagt tcttcgccca ccccaaaagg atctaggtga agatcctttt
     4321 tgataatctc atgaccaaaa tcccttaacg tgagttttcg ttccactgag cgtcagaccc
     4381 cgtagaaaag atcaaaggat cttcttgaga tccttttttt ctgcgcgtaa tctgctgctt
     4441 gcaaacaaaa aaaccaccgc taccagcggt ggtttgtttg ccggatcaag agctaccaac
     4501 tctttttccg aaggtaactg gcttcagcag agcgcagata ccaaatactg ttcttctagt
     4561 gtagccgtag ttaggccacc acttcaagaa ctctgtagca ccgcctacat acctcgctct
     4621 gctaatcctg ttaccagtgg ctgctgccag tggcgataag tcgtgtctta ccgggttgga
     4681 ctcaagacga tagttaccgg ataaggcgca gcggtcgggc tgaacggggg gttcgtgcac
     4741 acagcccagc ttggagcgaa cgacctacac cgaactgaga tacctacagc gtgagctatg
     4801 agaaagcgcc acgcttcccg aagggagaaa ggcggacagg tatccggtaa gcggcagggt
     4861 cggaacagga gagcgcacga gggagcttcc agggggaaac gcctggtatc tttatagtcc
     4921 tgtcgggttt cgccacctct gacttgagcg tcgatttttg tgatgctcgt caggggggcg
     4981 gagcctatgg aaaaacgcca gcaacgcggc ctttttacgg ttcctggcct tttgctggcc
     5041 ttttgctcac atgttctttc ctgcgttatc ccctgattct gtggataacc gtattaccgc
     5101 ctttgagtga gctgataccg ctcgccgcag ccgaacgacc gagcgcagcg agtcagtgag
     5161 cgaggaagcg gaagagcgcc caatacgcaa accgcctctc cccgcgcgtt ggccgattca
     5221 ttaatgcagc tggcacgaca ggtttcccga ctggaaagcg ggcagtgagc gcaacgcaat
     5281 taatgtgagt tagctcactc aggaaacagc tatgacatga ttacgaattc gaacccttcc
     5341 aacctcgaat ccggcaatgg tttcaagctc agcggcagcg gcacccaggg tgcggtaatg
     5401 ccgttcgaac tggtatggac cccacgtatc caaggcttga aaggggaata tcgtgccggc
     5461 tactactaca gtaatgccaa ggcacaagat gttctcaagg acagcaacgg tcagccggcc
     5521 gccctcagcg gcgccgccta ccgcagcagt tcgagcaagc acggcttgtg gattggcgcc
     5581 cagcagcagg tcacctcgct ggcgtccgac cagtcgcgcg gcttgagcgt gttcgccaac
     5641 gccacggtgc atgacaaaaa gaccaatgcc atcgacaact atgtgcaggc aggactggta
     5701 ttcaaagggc ctttcgatgc ccgcgccaag gacgacatcg gtttcgccct ggcccgcgtg
     5761 cacgtcaacc ctgcctatcg caagaacgcc cgcctggtca accaggccgc cggcctctat
     5821 gactacgaca acccgggctt cctgccagtg caggacaccg agtacagcgc cgagctgtat
     5881 tacggcattc acttggccga ctggctcacg gtacgcccca acctgcagta catccgccac
     5941 ccgggcgggg tgtcgcaggt cgatggcgcc ctgatcggcg gcctgaagat ccagagcagt
     6001 ttctaacccc ttttttgacc tgacggagaa cctacgatac gcgtcctgca ggggatccgt
     6061 tatgagtcag gaaaaaaggc gacagagtaa tctgtcgcct tttttctttg cttgctttct
     6121 cgagtctaga atggaatgtc tgcgtcttcc aggccttaga ctttatgctt ccggctcgta
     6181 tgttgtgtgg aagcatgaag acaacttaag cataaggaga tttcttatgg tcacgatcaa
     6241 taccgaaagc gccctgaccc cgcgttcgct ccgcgatacg cgccgtatga acatgttcgt
     6301 gagcgtcgcc gcagcggtcg caggcctgct gttcgggctc gacatcggcg tgatcgcggg
     6361 cgcactgcct ttcattaccg accacttcgt gctcacgtcg cggttgcaag agtgggtggt
     6421 cagcagcatg atgttgggcg ccgccattgg cgcactgttc aacgggtggt tgtcgttccg
     6481 cctgggccgc aaatactccc tcatggccgg cgcgatcctg ttcgtgttgg gcagcatcgg
     6541 cagcgcgttc gccacctccg tggagatgct gattgccgca cgggtcgtgc tgggcatcgc
     6601 cgtgggcatc gccagctaca ccgcacccct gtacctgagc gagatggcct cggagaacgt
     6661 gcgcggcaaa atgatcagca tgtaccaact gatggtcacg ctcggcatcg tgctggcgtt
     6721 cctgtcggac accgcattct cctactccgg taactggcgg gccatgctgg gtgtcttggc
     6781 cctgcctgcg gtcctgctga tcattctggt ggtctttctg ccgaacagcc cgcggtggtt
     6841 ggcggaaaaa ggtcgccata tcgaggcaga ggaagtcctg cgtatgctgc gtgacacctc
     6901 ggaaaaggcc cgcgaggagc tgaatgagat ccgtgaatcc ctcaaactga agcagggcgg
     6961 ctgggcgctg ttcaagatca accgtaacgt gcggcgcgcc gtgttcctgg gcatgctgct
     7021 gcaagccatg cagcaattca ccggcatgaa catcatcatg tactacgcgc cgcgcatctt
     7081 taagatggcc ggtttcacca ccacggagca gcagatgatc gcgaccctcg tggtggggct
     7141 gacgttcatg ttcgcgacct tcatcgccgt gttcaccgtg gataaggccg gtcgcaagcc
     7201 ggccctgaag atcggcttct ccgtgatggc gctggggacc ctggtgctgg gttactgcct
     7261 gatgcagttc gacaacggga ccgccagctc cggcctgtcg tggttgtcgg tgggcatgac
     7321 catgatgtgc atcgcgggct atgcgatgag cgccgccccc gtggtctgga ttctgtgttc
     7381 ggagattcag ccgctgaagt gtcgcgactt cggtatcacc tgttcgacca ccacgaactg
     7441 ggtgtcgaac atgatcatcg gcgcgacctt cctgaccctg ctggactcga tcggtgcggc
     7501 gggcaccttc tggttgtata cggcgctgaa cattgccttt gtcggcatca cgttttggct
     7561 gatccccgaa accaagaacg tgacgctgga gcatatcgaa cgtaaactga tggcaggcga
     7621 gaaactgcgc aacatcggcg tgtgactcgg taccaaattc cagaaaagag gccgcgaaag
     7681 cggccttttt tcgttttggt cctccattct agatatgcca tgtcttgaga ccttgacaat
     7741 taatcatcgg ctcgtataat gtgtggaatt gtgagcggat aacaattggt ctcactaaag
     7801 tcacacagga gatatcatat gtccgcaacg aaaccgcgcc tccggtccac gcaatggttt
     7861 ggcacgaacg acaagaatgg ttttatgtac cgctcctgga tgaaaaacca ggggatccca
     7921 gaccatgaat ttgacgggcg ccccattatc gggatttgta acacgtggtc ggagctgacg
     7981 ccgtgcaatg cgcactttcg caagctggct gaacatgtca aacgtggcat cttcgaagca
     8041 gggggcttcc cagtcgagtt cccagtgttt tcgaatggtg aaagcaacct gcgtccgtcg
     8101 gcaatgttga cgcggaattt ggcctccatg gacgtggagg aagccatccg cggcaatccg
     8161 attgacgcag tcgtgctctt ggctggctgc gacaaaacca ccccggcact cctgatgggt
     8221 gctgcctcct gcgacgtgcc tgcaatcgtg gtcagcggtg gcccaatgtt gaatggtaag
     8281 ttggaaggga aaaacatcgg gtcggggacc gccgtgtggc agctgcatga atcgctgaag
     8341 gctggggaga tcgacctcca ccactttctc agcgccgaag caggcatgag ccgttccgcc
     8401 ggcacctgca atacgatggg gaccgcttcc accatggctt gcatggctga ggcactgggc
     8461 gtcgcactcc cacacaacgc cgcgatccca gcggtggatt cccggcgtta tgtgctggca
     8521 cacatgtcgg ggattcgcat cgtcgaaatg gcgttggagg gtctggtctt gagcaaagtc
     8581 ttgacccgtg ccgcattcga gaatgcaatt cgcgcaaatg cggccatcgg cggcagcacc
     8641 aatgcagtca ttcacctcaa agctattgcc ggccgtattg gcgtgccact ggagctggag
     8701 gattggatgc ggatcggtcg cgatacccct accatcgtgg atctcatgcc atccgggcgg
     8761 ttcttgatgg aggagtttta ttacgcgggt gggctgcctg ccgtgttgcg tcggttgggg
     8821 gaagggggtt tgctcccgca cccggatgct ctgacggtca atgggaagag cctctgggac
     8881 aatgtccgtg aagccccgaa ctacgacgac gaagtcatcc gcccgttgga ccgtcccctg
     8941 attgctgatg gtggtatctg tatcctgcgg ggtaatctgg cgccgcgggg tgcggtcctc
     9001 aaaccgtcgg cggcctcgcc agagttgctg aagcaccgtg gtcgtgctgt cgtgtttgaa
     9061 aatctggaac attataaggc gacgattaac gacgaagcct tggatgtgga cgcgagctcc
     9121 gtcatggtcc tgaagaactg cgggccacgc ggctaccctg ggatggcgga ggtggggaat
     9181 atggggttgc cccctaaatt gctccggcag ggtgtcaaag atatggtccg tattagcgac
     9241 gcccggatgt cggggaccgc atacggtacc gtggtgttgc acgtcgcacc agaggccgca
     9301 gcaggcgggc cactcgcagc ggtgcggaat ggggattgga tcgaattgga ctgtgaagct
     9361 ggcaccttgc atctggacat tcccgatgac gagctgcaac gtcggctctc cgacgtcgac
     9421 ccaaccgcgg ctcccggtgt ggcggcgcag ttgggtaaag gcggttacgc tcgcttgtat
     9481 attgatcacg tgttgcaagc cgacgagggc tgtgatctgg acttcctcgt cggtatgcgt
     9541 ggggcagacg tcccttcgca ctcgcactga tcaacgagga ggatatttat gacctcgtcg
     9601 agcacgccgc gttaccgtgg gatcttcccg gtcgtgccaa cgaccttctc cgaaaccggg
     9661 gaactggact tggccagcca aaagcgcgca gtcgacttca tgattgacgc ggggtccgac
     9721 ggcttgtgta ttctggcgaa tttctccgaa cagtttgcta ttacggacga cgaacgcgat
     9781 gtcctgacgc gtaccatcct ggaacatgtg gcagggcggg tgccagtgat cgtgaccacg
     9841 tcccactatt cgacgcatgt ctgcgcggcg cggtccctcc gggcccaaca attgggtgca
     9901 gccatggtga tgaccatgcc gccttaccac ggcgctacct tccgcgtccc agaggctcag
     9961 attgtcgact ttttcgctcg cgtgtccgat gcaattgata ttcctattat gattcaagac
    10021 gctccagcca gcggtacggc gctgtcggca cccctgttgg cccgtatggc acgggaaatc
    10081 gagcaggtcg catattttaa gatcgaaacc ccaggggctg caaacaagct ccgcgagttg
    10141 attcggttgg gtggcgacgc tattgagggg ccgtgggacg gtgaggaagc tattaccctc
    10201 ctcgccgatc tgcacgcagg tgctacgggt gcgatgacgg gcggtgcgta tcccgacggc
    10261 attcgtccga ttctggaggc gtggcgtgag ggccgccaag acgatgcgta cgcgcgctat
    10321 caagcctggc tccccctcat taaccacgaa aaccgtcaga gcggcatcct caccgctaaa
    10381 gccctgatgc gcgagggcgg ggtgattgct tgcgagcgcc cacgtcatcc aatgcccgaa
    10441 ctccaccccg atacccgggc tgaactcctg gcaattgcgc gtcgtctcga tccattggtg
    10501 ctccgctggg cccactgaaa gtcaaggagg taaaatatga gcaaagaaat tagcctcggt
    10561 gtcatcggga tcggcaaaat cgcacgtgac caacacctcc ctgctattgc ggctgagccc
    10621 ggtttcgcgc tgacggcgtg tgcgagccgc catgccgaag tgaacggtgt gcgtaattat
    10681 cctgagctgg gggccctctt ggctgccgag ccagggctgg aggccgtctc cttgtgtgca
    10741 ccgccacaag tgcgttacgc ccaagcgcgt gcggctctgg aagcagggaa acacgtgatg
    10801 ctggaaaagc cgccaggggc cacgctcggt gaagtcgctg ctctggacgc tctcgcgcgt
    10861 gaacgtggtc tgacgctctt tgcgacgtgg cacagccgct gtgcatcggc ggtggaacca
    10921 gcgcgtgctt ggttggctac gcgcaccatc cgcgctgtgc aagtgcggtg gaaggaggat
    10981 gtgcggcggt ggcatccagg tcagcagtgg atttgggaac ctggcggttt gggggtgttt
    11041 gatcccggca ttaatgccct gtcgattgtc acccgcatcc tgccgcggga actggtgctg
    11101 cgtgaagcta ccttgtatgt cccgtcggat gtgcagaccc caatcgctgc agagctggac
    11161 tgcgctgata cggaaggggt gcctgtccac gcagaatttg actggcggca tggtccggtc
    11221 gagcagtggg aaattgctgt cgacaccagc gacggcgtgt tggcaattag ccgcgggggt
    11281 gcacagttga gcatcgcagg ggagccggtg gagatcggcc cgcagcgcga atatcctgca
    11341 ctctatgctc acttccgtgc actcatcgct cggggtgaat cggacgtgga tgtccggccg
    11401 ctgcggctgg tggctgacgc cttcttgttt gggcgtcgcg tggggacgga cgcctttggt
    11461 cgctgagtcg acaggaggta taatatgcaa caaatcgacc ctgctgcgtc ggcgacgcgt
    11521 ttggctgata cccgcaacac gctgggcgag ggtgctacct ggtgtgataa aacgcacgcg
    11581 ctgtactggg tggatattga gggcgcgcaa ttgtggcgtt gccgggccga tggctcggat
    11641 ttgacgcaat ggcccatgcc tgagcgcctg gcttgttttg ccttgacgca tgacccagat
    11701 gtcctcctcg tcgggctggc cacgcagttg gctttcttcg atctgcgttc gggggccttt
    11761 acgcgcattg tggatgtcga accagacctc ccgacccgtc tcaatgatgg gcgctgcgac
    11821 ccaagcggtg ctttcgtgtt cggcatgaaa gacgaaggcg gggatcctcc tcgtgcagtc
    11881 ggtggttttt atcgcttgaa tgcggatttg acgctggaac ggctggcttt gccgccagca
    11941 gcaatcgcaa actcgatcgc ctttagcccg gatggctcca agatgtactt ctgcgactcc
    12001 ttggtccgcg aaatcctggt gtgcgattat ggccgggctg gcgtggctgg cgtccgccct
    12061 ttcgcccgcc tcacggatgc agacggggat ccagacggtt ccaccatgga ccgggatggc
    12121 ggcctctgga acgcacaatg gggtggccgc cgcgtcgtcc gttacgcggc agacggggtc
    12181 gagacggaac ggatcgctgt gccgaccgcg caaccgagct gtgtcacgct cgatggcgag
    12241 ggtcgcctgt atgtcacctc ggcccgtgtc ggcctcagcg atgatgcgct ggcgagcgat
    12301 gcagacgcgg ggggtgtctt cgtcgctcaa acccgccacg ctggtttgcc aacggctcgc
    12361 ttcatggggg cgccccgtgg gtgaaaagat aggaggacag ctatgaccga tcggcggatg
    12421 ctgattgctg gggagtggtg caccgctcgc gacggtcgta cctttgaccg cttcaatccg
    12481 gccaccggcg ccttggcatc ccgtgcccct gcagctgggc cggctgatgc tgatgcagcc
    12541 attgatgctg ctcaccgtgc atttcccgcg tgggcagccc tggccccgac ggagcggcgg
    12601 cgtcggctcc tcaaggcggc agacctgatg gacgcgcgta ttgacgagtt tatcgctacg
    12661 ggggtggcgg aaacgggcgc aacgccgggg tggttgggct ttaatgtgac gctggcggct
    12721 aatatgctgc gcgaggccgc ctccatgacg acccagatcg atggggacgt gatcccctcg
    12781 gatgtgccgg gtaatttggc cctcgctatg cgggtcccat gtggggtggt cctgggtatt
    12841 gctccttgga acgcgcctgt gatcctcggc acgcgcgcac tggccatgcc cctcgcatgt
    12901 gggaacacgg tcgtcctcaa agcgtccgaa gcgtgcccgg gggtccatgt gctcattggg
    12961 gcggtcctcg atgacgcggg gttgggggcc ggcgtcgtca atgtcatcac ccatgcggcg
    13021 gctgatgcgc ccgaattggt ggaacgtctg atcgcgcacc cacacgtgaa acgcatcaac
    13081 ttcaccgggt cgacgcacgt cggccgcatc attgcgcgtc acgccgcagc gcacctcaaa
    13141 ccggtcctgt tggaattggg gggcaaagca cctgtcttgg tcttggatga cgctgatgtg
    13201 gatgccgctg tggacgctat tgcatttggt gcattcttca accagggcca gatctgtatg
    13261 tcgacggaac gtgtgattgc tgctcgcccc attgcagatg cgctggtgga gcggttggcc
    13321 gaaaaggcac gcacgttggt cgcgggtgac ccactcgccg ggcatccgtt gggcacgatg
    13381 gccgacgcag cggctgctgc acgggccgcc agcctggtcg aagacgcgca cgcgcatggg
    13441 gcgcgtctgc ctttggggtg tcggattgac ggtgctacga tgcaaccagc aatcgtggac
    13501 ggcgtcaccc gtgacatgcg cttgtatcgt gaagagtcgt tcgctccagt cgtcgcaatc
    13561 ctgcgggcgg attcggacga cgaagcagtc gctctcgcca atgattcgga gtttgggctg
    13621 tcggcctccg tgttctcgcg cgatatcgcg cgggctatga ccctcgcccg tcgcattgaa
    13681 agcggtattt gccatatcaa cggcccaacc gtgcatgatg aagcacagat gccgtttggg
    13741 ggcacgaagg cgtccggcta cggccggttt ggctcccggg cctccattgc ggaatttacc
    13801 gagctgcgct ggattacggt ccaaaccacg ccgcgtcact acccaatttg agcggccgca
    13861 gacaaaaaaa aggcgactca tcagtcgcct taaaaatcag taaggagcca ggagtcagtt
    13921 tcacctgttt tacgtaaaaa cccgcttcgg cgggttttta cttttgggac gtcaccggta
    13981 ctagtcagat aaaaaaaatc cttagctttc gctaaggatg atttcttcgc tgggcaccaa
    14041 gatgggcgat tacatcattg cttacaaatt agccgagtaa gcgacaccgc tcccgcaggc
    14101 tcaaccctga gggagcggcc ttgtgtcgcg tttcggtcgc gcagcggccc caacgatcta
    14161 gaatgctgga tggattctgg ggctgctgcg cagcccaatc gcgacacaag gctgctcccg
    14221 aaccattgaa acccatccct ccccgcccca tctaagcacc atagtcattc acgcaggtgc
    14281 cccatgagcg accagcagga tttccccgaa caccctgacg aacacagcga agtcgaacac
    14341 accctccagg ccgaagtcag ccacgccctc gccctgcccg gtcaacagct gccggacaag
    14401 gtctacgtca tcccgatcca caaccgcccg ttcttcccgg cccaggtact gccggtgatc
    14461 gtcaatgaag agccctgggc cgaaacgctc gacctggtag ccaagtcacc ggaccactgc
    14521 ctggcgctgt tcttcatgga caccccgcca gaagaccacc gccacttcga cacctcggca
    14581 ctgccgcagt acggcacgct ggtcaaggtg caccatgcca gccgcgaaaa cggcaaattg
    14641 cagttcgtcg cccagggcct gtcccgggtg cgcatccgca actggctcaa gcaccaccgc
    14701 ccgccctacc tggtcgaagt cgaataccca agcttggcac tggccgtcgt tttacaacgt
    14761 cgtgactggg aaaaccctgg cgttacccaa cttaatcgcc ttgcagcaca tccccctttc
    14821 gccagctggc gtaatagcga agaggcccgc accgatcgcc cttcccaaca gttgcgcagc
    14881 ctgaatggcg aatggcgata agctagcttc acgctgccgc aagcactcag ggcgcaaggg
    14941 ctgctaaagg aagcggaaca cgtagaaagc cagtccgcag aaacggtgct gacc
//
