# Supplementary material for: Production of itaconic acid from alkali pretreated lignin by dynamic two stage bioconversion
Source: Nat Commun. 2021 Apr 15;12:2261. doi: 10.1038/s41467-021-22556-8 (PMC8050072; doi:10.1038/s41467-021-22556-8)
Supplement: Supplementary file 4 — Supplementary Data 3 [file 41467_2021_22556_MOESM4_ESM.zip › genbank files/pJE1180.gb]

LOCUS       pJE1180                13450 bp ds-DNA     circular     05-JAN-2020
DEFINITION  .
ACCESSION   urn.local...20-bemkikw
KEYWORDS    .
SOURCE      .
  ORGANISM  .
COMMENT     ApEinfo:methylated:1.
FEATURES             Location/Qualifiers
     -35_signal      134..139
                     /ApEinfo_fwdcolor="#07e500"
                     /ApEinfo_revcolor="#07e500"
                     /ApEinfo_graphicformat="arrow_data {{0 1 2 0 0 -1} {} 0}
                     width 5 offset 0"
                     /label="-35 kanR"
     -10_signal      157..162
                     /ApEinfo_fwdcolor="#07e500"
                     /ApEinfo_revcolor="#07e500"
                     /ApEinfo_graphicformat="arrow_data {{0 1 2 0 0 -1} {} 0}
                     width 5 offset 0"
                     /label="-10"
     gene            266..1060
                     /gene="nptII"
                     /vntifkey=60
                     /ApEinfo_fwdcolor="#66ff66"
                     /ApEinfo_revcolor="#66ff66"
                     /ApEinfo_graphicformat="arrow_data {{0 1 2 0 0 -1} {} 0}
                     width 5 offset 0"
                     /label="nptII"
     CDS             266..1060
                     /gene="nptII"
                     /codon_start=1
                     /transl_table=11
                     /product="neomycin phosphotransferase"
                     /protein_id="ACJ66844.1"
                     /db_xref="GI:215434895"
                     /vntifkey=4
                     /ApEinfo_fwdcolor="#66ff66"
                     /ApEinfo_revcolor="#66ff66"
                     /ApEinfo_graphicformat="arrow_data {{0 1 2 0 0 -1} {} 0}
                     width 5 offset 0"
                     /label="neomycin\phosphotransferase"
     gene            1552..2973
                     /gene="sacB"
                     /vntifkey=60
                     /ApEinfo_fwdcolor="#66ff66"
                     /ApEinfo_revcolor="#66ff66"
                     /ApEinfo_graphicformat="arrow_data {{0 1 2 0 0 -1} {} 0}
                     width 5 offset 0"
                     /label="sacB"
     CDS             1552..2973
                     /gene="sacB"
                     /codon_start=1
                     /transl_table=11
                     /product="levan sucrase"
                     /protein_id="ACJ66845.1"
                     /db_xref="GI:215434896"
                     /vntifkey=4
                     /ApEinfo_fwdcolor="#66ff66"
                     /ApEinfo_revcolor="#66ff66"
                     /ApEinfo_graphicformat="arrow_data {{0 1 2 0 0 -1} {} 0}
                     width 5 offset 0"
                     /label="levan\sucrase"
     oriT            3374..3443
                     /vntifkey=104
                     /note="RP4 oriT"
                     /ApEinfo_fwdcolor="pink"
                     /ApEinfo_revcolor="pink"
                     /ApEinfo_graphicformat="arrow_data {{0 1 2 0 0 -1} {} 0}
                     width 5 offset 0"
                     /label="RP4\oriT"
     rep_origin      4329..5011
                     /ApEinfo_fwdcolor="gray50"
                     /ApEinfo_revcolor="gray50"
                     /ApEinfo_graphicformat="arrow_data {{0 1 2 0 0 -1} {} 0}
                     width 5 offset 0"
                     /label="ColE1 origin"
     rep_origin      4405..4999
                     /vntifkey=33
                     /note="pMB1 replication origin"
                     /ApEinfo_fwdcolor="pink"
                     /ApEinfo_revcolor="pink"
                     /ApEinfo_graphicformat="arrow_data {{0 1 2 0 0 -1} {} 0}
                     width 5 offset 0"
                     /label="pMB1\replication\origin"
     promoter        5300
                     /vntifkey=30
                     /ApEinfo_fwdcolor="#cc66ff"
                     /ApEinfo_revcolor="#cc66ff"
                     /ApEinfo_graphicformat="arrow_data {{0 1 2 0 0 -1} {} 0}
                     width 5 offset 0"
                     /label="lac\promoter"
     misc_feature    5315..5330
                     /vntifkey=21
                     /ApEinfo_fwdcolor="#ff0004"
                     /ApEinfo_revcolor="#ff0004"
                     /ApEinfo_graphicformat="arrow_data {{0 1 2 0 0 -1} {} 0}
                     width 5 offset 0"
                     /label="P1"
     gene            5317..5330
                     /gene="lacZalpha"
                     /vntifkey=60
                     /ApEinfo_fwdcolor="#66ff66"
                     /ApEinfo_revcolor="#66ff66"
                     /ApEinfo_graphicformat="arrow_data {{0 1 2 0 0 -1} {} 0}
                     width 5 offset 0"
                     /label="lacZalpha"
     CDS             5317..5330
                     /gene="lacZalpha"
                     /codon_start=1
                     /transl_table=11
                     /product="LacZ alpha fragment"
                     /protein_id="ACJ66846.1"
                     /db_xref="GI:215434897"
                     /vntifkey=4
                     /ApEinfo_fwdcolor="#66ff66"
                     /ApEinfo_revcolor="#66ff66"
                     /ApEinfo_graphicformat="arrow_data {{0 1 2 0 0 -1} {} 0}
                     width 5 offset 0"
                     /label="LacZ\alpha\fragment"
     misc_feature    5325..5330
                     /ApEinfo_fwdcolor="cyan"
                     /ApEinfo_revcolor="cyan"
                     /ApEinfo_graphicformat="arrow_data {{0 1 2 0 0 -1} {} 0}
                     width 5 offset 0"
                     /label="EcoRI"
     homology_arm    5331..6055
                     /ApEinfo_fwdcolor="#afb1c4"
                     /ApEinfo_revcolor="#afb1c4"
                     /ApEinfo_graphicformat="arrow_data {{0 1 2 0 0 -1} {} 0}
                     width 5 offset 0"
                     /label="delPP_2876_UP"
     CDS             complement(6053..6055)
                     /ApEinfo_fwdcolor="#ffc526"
                     /ApEinfo_revcolor="#ffc526"
                     /ApEinfo_graphicformat="arrow_data {{0 1 2 0 0 -1} {} 0}
                     width 5 offset 0"
                     /label="ampC (PP_2876)"
     misc_feature    6056..6061
                     /ApEinfo_fwdcolor="#ff3b38"
                     /ApEinfo_revcolor="#ff3b38"
                     /ApEinfo_graphicformat="arrow_data {{0 1 2 0 0 -1} {} 0}
                     width 5 offset 0"
                     /label="BamHI"
     promoter        6062..6311
                     /ApEinfo_fwdcolor="#346ee0"
                     /ApEinfo_revcolor="#1d43bd"
                     /ApEinfo_graphicformat="arrow_data {{0 1 2 0 0 -1} {} 0}
                     width 5 offset 0"
                     /label="PP_4841 promoter"
     CDS             6312..8963
                     /ApEinfo_fwdcolor="#acdcff"
                     /ApEinfo_revcolor="#acdcff"
                     /ApEinfo_graphicformat="arrow_data {{0 1 2 0 0 -1} {} 0}
                     width 5 offset 0"
                     /label="T7 RNA Polymerase"
     CDS             6312..8963
                     /ApEinfo_fwdcolor="#acdcff"
                     /ApEinfo_revcolor="#acdcff"
                     /ApEinfo_graphicformat="arrow_data {{0 1 2 0 0 -1} {} 0}
                     width 5 offset 0"
                     /label="T7 RNAP (ECD_10004)"
     terminator      8996..9130
                     /ApEinfo_fwdcolor="#9d1b1c"
                     /ApEinfo_revcolor="#9d1b1c"
                     /ApEinfo_graphicformat="arrow_data {{0 1 2 0 0 -1} {} 0}
                     width 5 offset 0"
                     /label="predicted T7 RNAP terminator"
     terminator      9192..9281
                     /ApEinfo_fwdcolor="#9d1b1c"
                     /ApEinfo_revcolor="#9d1b1c"
                     /ApEinfo_graphicformat="arrow_data {{0 1 2 0 0 -1} {} 0}
                     width 5 offset 0"
                     /label="ECK120029600 (spy) terminator"
     terminator      complement(9302..9354)
                     /ApEinfo_fwdcolor="#9d1b1c"
                     /ApEinfo_revcolor="#9d1b1c"
                     /ApEinfo_graphicformat="arrow_data {{0 1 2 0 0 -1} {} 0}
                     width 5 offset 0"
                     /label="L3S3P21 Terminator"
     misc_feature    9367
                     /ApEinfo_fwdcolor="#ff3b38"
                     /ApEinfo_revcolor="#ff3b38"
                     /ApEinfo_graphicformat="arrow_data {{0 1 2 0 0 -1} {} 0}
                     width 5 offset 0"
                     /label="XbaI"
     misc_feature    complement(9373..12402)
                     /ApEinfo_fwdcolor="#ffd1b6"
                     /ApEinfo_revcolor="#ffd1b6"
                     /ApEinfo_graphicformat="arrow_data {{0 1 2 0 0 -1} {} 0}
                     width 5 offset 0"
                     /label="pLysS (with K128Y mutation)"
     -35_signal      9441..9446
                     /ApEinfo_fwdcolor="#07e500"
                     /ApEinfo_revcolor="#07e500"
                     /ApEinfo_graphicformat="arrow_data {{0 1 2 0 0 -1} {} 0}
                     width 5 offset 0"
                     /label="CAT promoter -35"
     -10_signal      9461..9469
                     /ApEinfo_fwdcolor="#07e500"
                     /ApEinfo_revcolor="#07e500"
                     /ApEinfo_graphicformat="arrow_data {{0 1 2 0 0 -1} {} 0}
                     width 5 offset 0"
                     /label="CAT promoter -10"
     CDS             9526..10182
                     /ApEinfo_fwdcolor="yellow"
                     /ApEinfo_revcolor="yellow"
                     /ApEinfo_graphicformat="arrow_data {{0 1 2 0 0 -1} {} 0}
                     width 5 offset 0"
                     /label="CmR"
     gene            11763..12146
                     /ApEinfo_label="t7 lysozyme coding region"
                     /ApEinfo_fwdcolor="#e7e8ff"
                     /ApEinfo_revcolor="#e7e8ff"
                     /ApEinfo_graphicformat="arrow_data {{0 1 2 0 0 -1} {} 0}
                     width 5 offset 0"
                     /label="t7 lysozyme coding region(1)"
     misc_feature    12147..12149
                     /ApEinfo_fwdcolor="#ff2efd"
                     /ApEinfo_revcolor="#ff2efd"
                     /ApEinfo_graphicformat="arrow_data {{} {} 0} width 5
                     offset 0"
                     /label="K128Y"
     gene            12150..12218
                     /ApEinfo_fwdcolor="#e7e8ff"
                     /ApEinfo_revcolor="#e7e8ff"
                     /ApEinfo_graphicformat="arrow_data {{0 1 2 0 0 -1} {} 0}
                     width 5 offset 0"
                     /label="t7 lysozyme coding region"
     misc_feature    12408
                     /ApEinfo_label="XbaI"
                     /ApEinfo_fwdcolor="#ff3b38"
                     /ApEinfo_revcolor="#ff3b38"
                     /ApEinfo_graphicformat="arrow_data {{0 1 2 0 0 -1} {} 0}
                     width 5 offset 0"
                     /label="XbaI(1)"
     homology_arm    12409..13185
                     /ApEinfo_label="delPP_2876_DN"
                     /ApEinfo_fwdcolor="#afb1c4"
                     /ApEinfo_revcolor="#afb1c4"
                     /ApEinfo_graphicformat="arrow_data {{0 1 2 0 0 -1} {} 0}
                     width 5 offset 0"
                     /label="delPP_2876_DN(2)"
     homology_arm    12409..13165
                     /ApEinfo_label="delPP_2876_DN"
                     /ApEinfo_fwdcolor="#f1f1f1"
                     /ApEinfo_revcolor="#f1f1f1"
                     /ApEinfo_graphicformat="arrow_data {{0 1 2 0 0 -1} {} 0}
                     width 5 offset 0"
                     /label="delPP_2876_DN(1)"
     RBS             complement(12414..12421)
                     /ApEinfo_fwdcolor="#acdcff"
                     /ApEinfo_revcolor="#acdcff"
                     /ApEinfo_graphicformat="arrow_data {{0 1 2 0 0 -1} {} 0}
                     width 5 offset 0"
                     /label="ampC rbs"
     -10_signal      complement(12486..12491)
                     /ApEinfo_fwdcolor="#07e500"
                     /ApEinfo_revcolor="#07e500"
                     /ApEinfo_graphicformat="arrow_data {{0 1 2 0 0 -1} {} 0}
                     width 5 offset 0"
                     /label="ampC -10"
     -35_signal      complement(12508..12513)
                     /ApEinfo_fwdcolor="#07e500"
                     /ApEinfo_revcolor="#07e500"
                     /ApEinfo_graphicformat="arrow_data {{0 1 2 0 0 -1} {} 0}
                     width 5 offset 0"
                     /label="ampC -35"
     CDS             12515..13165
                     /ApEinfo_label="PP_2877"
                     /ApEinfo_fwdcolor="#e7e8ff"
                     /ApEinfo_revcolor="#e7e8ff"
                     /ApEinfo_graphicformat="arrow_data {{0 1 2 0 0 -1} {} 0}
                     width 5 offset 0"
                     /label="PP_2877(1)"
     CDS             13166..13185
                     /ApEinfo_fwdcolor="#e7e8ff"
                     /ApEinfo_revcolor="#e7e8ff"
                     /ApEinfo_graphicformat="arrow_data {{0 1 2 0 0 -1} {} 0}
                     width 5 offset 0"
                     /label="PP_2877"
     homology_arm    13166..13185
                     /ApEinfo_fwdcolor="#f1f1f1"
                     /ApEinfo_revcolor="#f1f1f1"
                     /ApEinfo_graphicformat="arrow_data {{0 1 2 0 0 -1} {} 0}
                     width 5 offset 0"
                     /label="delPP_2876_DN"
     gene            13186..13357
                     /gene="lacZalpha"
                     /vntifkey=60
                     /ApEinfo_label="lacZalpha"
                     /ApEinfo_fwdcolor="#66ff66"
                     /ApEinfo_revcolor="#66ff66"
                     /ApEinfo_graphicformat="arrow_data {{0 1 2 0 0 -1} {} 0}
                     width 5 offset 0"
                     /label="lacZalpha(1)"
     CDS             13186..13357
                     /gene="lacZalpha"
                     /codon_start=1
                     /transl_table=11
                     /product="LacZ alpha fragment"
                     /protein_id="ACJ66846.1"
                     /db_xref="GI:215434897"
                     /vntifkey=4
                     /ApEinfo_label="LacZ\alpha\fragment"
                     /ApEinfo_fwdcolor="#66ff66"
                     /ApEinfo_revcolor="#66ff66"
                     /ApEinfo_graphicformat="arrow_data {{0 1 2 0 0 -1} {} 0}
                     width 5 offset 0"
                     /label="LacZ\alpha\fragment(1)"
     misc_feature    13186..13191
                     /ApEinfo_fwdcolor="cyan"
                     /ApEinfo_revcolor="cyan"
                     /ApEinfo_graphicformat="arrow_data {{0 1 2 0 0 -1} {} 0}
                     width 5 offset 0"
                     /label="HindIII"
     CDS             13283..13351
                     /ApEinfo_fwdcolor="#6495ed"
                     /ApEinfo_revcolor="#6495ed"
                     /ApEinfo_graphicformat="arrow_data {{0 1 2 0 0 -1} {} 0}
                     width 5 offset 0"
                     /label="LacZ alpha"
     misc_feature    13339..13357
                     /vntifkey=21
                     /ApEinfo_fwdcolor="#ff0004"
                     /ApEinfo_revcolor="#ff0004"
                     /ApEinfo_graphicformat="arrow_data {{0 1 2 0 0 -1} {} 0}
                     width 5 offset 0"
                     /label="P2"
ORIGIN      
        1 ccggatgaat gtcagctact gggctatctg gacaagggaa aacgcaagcg caaagagaaa
       61 gcaggtagct tgcagtgggc ttacatggcg atagctagac tgggcggttt tatggacagc
      121 aagcgaaccg gaattgccag ctggggcgcc ctctggtaag gttgggaagc cctgcaaagt
      181 aaactggatg gctttcttgc cgccaaggat ctgatggcgc aggggatcaa gatctgatca
      241 agagacagga tgaggatcgt ttcgcatgat tgaacaagat ggattgcacg caggttctcc
      301 ggccgcttgg gtggagaggc tattcggcta tgactgggca caacagacaa tcggctgctc
      361 tgatgccgcc gtgttccggc tgtcagcgca ggggcgcccg gttctttttg tcaagaccga
      421 cctgtccggt gccctgaatg aactccaaga cgaggcagcg cggctatcgt ggctggccac
      481 gacgggcgtt ccttgcgcag ctgtgctcga cgttgtcact gaagcgggaa gggactggct
      541 gctattgggc gaagtgccgg ggcaggatct cctgtcatct caccttgctc ctgccgagaa
      601 agtatccatc atggctgatg caatgcggcg gctgcatacg cttgatccgg ctacctgccc
      661 attcgaccac caagcgaaac atcgcatcga gcgagcacgt actcggatgg aagccggtct
      721 tgtcgatcag gatgatctgg acgaagagca tcaggggctc gcgccagccg aactgttcgc
      781 caggctcaag gcgcggatgc ccgacggcga ggatctcgtc gtgacccatg gcgatgcctg
      841 cttgccgaat atcatggtgg aaaatggccg cttttctgga ttcatcgact gtggccggct
      901 gggtgtggcg gaccgctatc aggacatagc gttggctacc cgtgatattg ctgaagagct
      961 tggcggcgaa tgggctgacc gcttcctcgt gctttacggt atcgccgctc ccgattcgca
     1021 gcgcatcgcc ttctatcgcc ttcttgacga gttcttctga gcgggactct ggggttcgct
     1081 agaggatcga tcctttttaa cccatcacat atacctgccg ttcactatta tttagtgaaa
     1141 tgagatatta tgatattttc tgaattgtga ttaaaaaggc aactttatgc ccatgcaaca
     1201 gaaactataa aaaatacaga gaatgaaaag aaacagatag attttttagt tctttaggcc
     1261 cgtagtctgc aaatcctttt atgattttct atcaaacaaa agaggaaaat agaccagttg
     1321 caatccaaac gagagtctaa tagaatgagg tcgaaaagta aatcgcgcgg gtttgttact
     1381 gataaagcag gcaagaccta aaatgtgtaa agggcaaagt gtatactttg gcgtcacccc
     1441 ttacatattt taggtctttt tttattgtgc gtaactaact tgccatcttc aaacaggagg
     1501 gctggaagaa gcagaccgct aacacagtac ataaaaaagg agacatgaac gatgaacatc
     1561 aaaaagtttg caaaacaagc aacagtatta acctttacta ccgcactgct ggcaggaggc
     1621 gcaactcaag cgtttgcgaa agaaacgaac caaaagccat ataaggaaac atacggcatt
     1681 tcccatatta cacgccatga tatgctgcaa atccctgaac agcaaaaaaa tgaaaaatat
     1741 caagtttctg aatttgattc gtccacaatt aaaaatatct cttctgcaaa aggcctggac
     1801 gtttgggaca gctggccatt acaaaacgct gacggcactg tcgcaaacta tcacggctac
     1861 cacatcgtct ttgcattagc cggagatcct aaaaatgcgg atgacacatc gatttacatg
     1921 ttctatcaaa aagtcggcga aacttctatt gacagctgga aaaacgctgg ccgcgtcttt
     1981 aaagacagcg acaaattcga tgcaaatgat tctatcctaa aagaccaaac acaagaatgg
     2041 tcaggttcag ccacatttac atctgacgga aaaatccgtt tattctacac tgatttctcc
     2101 ggtaaacatt acggcaaaca aacactgaca actgcacaag ttaacgtatc agcatcagac
     2161 agctctttga acatcaacgg tgtagaggat tataaatcaa tctttgacgg tgacggaaaa
     2221 acgtatcaaa atgtacagca gttcatcgat gaaggcaact acagctcagg cgacaaccat
     2281 acgctgagag atcctcacta cgtagaagat aaaggccaca aatacttagt atttgaagca
     2341 aacactggaa ctgaagatgg ctaccaaggc gaagaatctt tatttaacaa agcatactat
     2401 ggcaaaagca catcattctt ccgtcaagaa agtcaaaaac ttctgcaaag cgataaaaaa
     2461 cgcacggctg agttagcaaa cggcgctctc ggtatgattg agctaaacga tgattacaca
     2521 ctgaaaaaag tgatgaaacc gctgattgca tctaacacag taacagatga aattgaacgc
     2581 gcgaacgtct ttaaaatgaa cggcaaatgg tacctgttca ctgactcccg cggatcaaaa
     2641 atgacgattg acggcattac gtctaacgat atttacatgc ttggttatgt ttctaattct
     2701 ttaactggcc catacaagcc gctgaacaaa actggccttg tgttaaaaat ggatcttgat
     2761 cctaacgatg taacctttac ttactcacac ttcgctgtac ctcaagcgaa aggaaacaat
     2821 gtcgtgatta caagctatat gacaaacaga ggattctacg cagacaaaca atcaacgttt
     2881 gcgccgagct tcctgctgaa catcaaaggc aagaaaacat ctgttgtcaa agacagcatc
     2941 cttgaacaag gacaattaac agttaacaaa taaaaacgca aaagaaaatg ccgatgggta
     3001 ccgagcgaaa tgaccgacca agcgacgccc aacctgccat cacgagattt cgattccacc
     3061 gccgccttct atgaaaggtt gggcttcgga atcgttttcc gggacgccct cgcggacgtg
     3121 ctcatagtcc acgacgcccg tgattttgta gccctggccg acggccagca ggtaggccga
     3181 caggctcatg ccggccgccg ccgccttttc ctcaatcgct cttcgttcgt ctggaaggca
     3241 gtacaccttg ataggtgggc tgcccttcct ggttggcttg gtttcatcag ccatccgctt
     3301 gccctcatct gttacgccgg cggtagccgg ccagcctcgc agagcaggat tcccgttgag
     3361 caccgccagg tgcgaataag ggacagtgaa gaaggaacac ccgctcgcgg gtgggcctac
     3421 ttcacctatc ctgcccggct gacgccgttg gatacaccaa ggaaagtcta cacgaaccct
     3481 ttggcaaaat cctgtatatc gtgcgaaaaa ggatggatat accgaaaaaa tcgctataat
     3541 gaccccgaag cagggttatg cagcggaaaa gcgctgcttc cctgctgttt tgtggaatat
     3601 ctaccgactg gaaacaggca aatgcaggaa attactgaac tgaggggaca ggcgagagac
     3661 gatgccaaag agctcctgaa aatctcgata actcaaaaaa tacgcccggt agtgatctta
     3721 tttcattatg gtgaaagttg gaacctctta cgtgccgatc aacgtctcat tttcgccaaa
     3781 agttggccca gggcttcccg gtatcaacag ggacaccagg atttatttat tctgcgaagt
     3841 gatcttccgt cacaggtatt tattcggcgc aaagtgcgtc gggtgatgct gccaacttac
     3901 tgatttagtg tatgatggtg tttttgaggt gctccagtgg cttctgtttc tatcagctcc
     3961 tgaaaatctc gataactcaa aaaatacgcc cggtagtgat cttatttcat tatggtgaaa
     4021 gttggaacct cttacgtgcc gatcaacgtc tcattttcgc caaaagttgg cccagggctt
     4081 cccggtatca acagggacac caggatttat ttattctgcg aagtgatctt ccgtcacagg
     4141 tatttattcg gcgcaaagtg cgtcgggtga tgctgccaac ttactgattt agtgtatgat
     4201 ggtgtttttg aggtgctcca gtggcttctg tttctatcag ggctggatga tcctccagcg
     4261 cggggatctc atgctggagt tcttcgccca ccccaaaagg atctaggtga agatcctttt
     4321 tgataatctc atgaccaaaa tcccttaacg tgagttttcg ttccactgag cgtcagaccc
     4381 cgtagaaaag atcaaaggat cttcttgaga tccttttttt ctgcgcgtaa tctgctgctt
     4441 gcaaacaaaa aaaccaccgc taccagcggt ggtttgtttg ccggatcaag agctaccaac
     4501 tctttttccg aaggtaactg gcttcagcag agcgcagata ccaaatactg ttcttctagt
     4561 gtagccgtag ttaggccacc acttcaagaa ctctgtagca ccgcctacat acctcgctct
     4621 gctaatcctg ttaccagtgg ctgctgccag tggcgataag tcgtgtctta ccgggttgga
     4681 ctcaagacga tagttaccgg ataaggcgca gcggtcgggc tgaacggggg gttcgtgcac
     4741 acagcccagc ttggagcgaa cgacctacac cgaactgaga tacctacagc gtgagctatg
     4801 agaaagcgcc acgcttcccg aagggagaaa ggcggacagg tatccggtaa gcggcagggt
     4861 cggaacagga gagcgcacga gggagcttcc agggggaaac gcctggtatc tttatagtcc
     4921 tgtcgggttt cgccacctct gacttgagcg tcgatttttg tgatgctcgt caggggggcg
     4981 gagcctatgg aaaaacgcca gcaacgcggc ctttttacgg ttcctggcct tttgctggcc
     5041 ttttgctcac atgttctttc ctgcgttatc ccctgattct gtggataacc gtattaccgc
     5101 ctttgagtga gctgataccg ctcgccgcag ccgaacgacc gagcgcagcg agtcagtgag
     5161 cgaggaagcg gaagagcgcc caatacgcaa accgcctctc cccgcgcgtt ggccgattca
     5221 ttaatgcagc tggcacgaca ggtttcccga ctggaaagcg ggcagtgagc gcaacgcaat
     5281 taatgtgagt tagctcactc aggaaacagc tatgacatga ttacgaattc cttgcctctg
     5341 ccggaaaccc gtctgcagcg gcgccaggca tgaaaaagcc cggcctatgc aggccgggct
     5401 ctggtaaggg tgcgaaccct caattcagcg gttcgatcac cttgactgcc tgctgctcgc
     5461 gggcagcggg ccattcttgt tgcagggtct gcagcacgcg gccaacgaat tcagtgtcgg
     5521 cggcggcttt cttgccgacg taaccttggc cacggcggta gaccttgaag cgggcacgca
     5581 tgctgggcag gtgctcttca aattcatctt cgacggtgtt cggtggcagg cggtcgaggc
     5641 gcacttcacc ggtttggcta acccacagca aatggtcgtc aaggctgtcc ttgcgcacgg
     5701 cgaacagctg ggccaattgg tcgatagtcg gattgttgtt caagttcatc ataaagcccc
     5761 cattacccat tcataggtga ttttcacagt tggcgctatc acggtgtagc gcactaccaa
     5821 ggctgctaca gcagcatcgc aacaggggct ttctcacgct gccttttgga cagtttccct
     5881 ctccacggac ggcctgcgtt accgcgcagg ccgtctggaa cacccttgcc accgctcccg
     5941 atcggggaga cggcttcatc atgcccaagc gcgatgaacg gcgtcaacca ttttgtagtg
     6001 aatatttttg ctcactacat tctgtcgttt tgtccgacaa tcaacgcgag cgttaggatc
     6061 catggcctcg ggggctgttc ccacgaaggc acggtgtacg ccgtccgatg tgggagcgcc
     6121 cttgtgtcgc gatgggccgc accgcggccc caatcctgtg cacacaaatc catcaggcac
     6181 caacctggat ccaaccaacg ccccaagacc tcgcacagcc cctctaaacc gtacctttcg
     6241 ccactaggca cagcccttgc aacgccctcc ccgcttgccc aacaccataa aaaactcagc
     6301 ggagagagca catgaacacg attaacatcg ctaagaacga cttctctgac atcgaactgg
     6361 ctgctatccc gttcaacact ctggctgacc attacggtga gcgtttagct cgcgaacagt
     6421 tggcccttga gcatgagtct tacgagatgg gtgaagcacg cttccgcaag atgtttgagc
     6481 gtcaacttaa agctggtgag gttgcggata acgctgccgc caagcctctc atcactaccc
     6541 tactccctaa gatgattgca cgcatcaacg actggtttga ggaagtgaaa gctaagcgcg
     6601 gcaagcgccc gacagccttc cagttcctgc aagaaatcaa gccggaagcc gtagcgtaca
     6661 tcaccattaa gaccactctg gcttgcctaa ccagtgctga caatacaacc gttcaggctg
     6721 tagcaagcgc aatcggtcgg gccattgagg acgaggctcg cttcggtcgt atccgtgacc
     6781 ttgaagctaa gcacttcaag aaaaacgttg aggaacaact caacaagcgc gtagggcacg
     6841 tctacaagaa agcatttatg caagttgtcg aggctgacat gctctctaag ggtctactcg
     6901 gtggcgaggc gtggtcttcg tggcataagg aagactctat tcatgtagga gtacgctgca
     6961 tcgagatgct cattgagtca accggaatgg ttagcttaca ccgccaaaat gctggcgtag
     7021 taggtcaaga ctctgagact atcgaactcg cacctgaata cgctgaggct atcgcaaccc
     7081 gtgcaggtgc gctggctggc atctctccga tgttccaacc ttgcgtagtt cctcctaagc
     7141 cgtggactgg cattactggt ggtggctatt gggctaacgg tcgtcgtcct ctggcgctgg
     7201 tgcgtactca cagtaagaaa gcactgatgc gctacgaaga cgtttacatg cctgaggtgt
     7261 acaaagcgat taacattgcg caaaacaccg catggaaaat caacaagaaa gtcctagcgg
     7321 tcgccaacgt aatcaccaag tggaagcatt gtccggtcga ggacatccct gcgattgagc
     7381 gtgaagaact cccgatgaaa ccggaagaca tcgacatgaa tcctgaggct ctcaccgcgt
     7441 ggaaacgtgc tgccgctgct gtgtaccgca aggacaaggc tcgcaagtct cgccgtatca
     7501 gccttgagtt catgcttgag caagccaata agtttgctaa ccataaggcc atctggttcc
     7561 cttacaacat ggactggcgc ggtcgtgttt acgctgtgtc aatgttcaac ccgcaaggta
     7621 acgatatgac caaaggactg cttacgctgg cgaaaggtaa accaatcggt aaggaaggtt
     7681 actactggct gaaaatccac ggtgcaaact gtgcgggtgt cgataaggtt ccgttccctg
     7741 agcgcatcaa gttcattgag gaaaaccacg agaacatcat ggcttgcgct aagtctccac
     7801 tggagaacac ttggtgggct gagcaagatt ctccgttctg cttccttgcg ttctgctttg
     7861 agtacgctgg ggtacagcac cacggcctga gctataactg ctcccttccg ctggcgtttg
     7921 acgggtcttg ctctggcatc cagcacttct ccgcgatgct ccgagatgag gtaggtggtc
     7981 gcgcggttaa cttgcttcct agtgaaaccg ttcaggacat ctacgggatt gttgctaaga
     8041 aagtcaacga gattctacaa gcagacgcaa tcaatgggac cgataacgaa gtagttaccg
     8101 tgaccgatga gaacactggt gaaatctctg agaaagtcaa gctgggcact aaggcactgg
     8161 ctggtcaatg gctggcttac ggtgttactc gcagtgtgac taagcgttca gtcatgacgc
     8221 tggcttacgg gtccaaagag ttcggcttcc gtcaacaagt gctggaagat accattcagc
     8281 cagctattga ttccggcaag ggtctgatgt tcactcagcc gaatcaggct gctggataca
     8341 tggctaagct gatttgggaa tctgtgagcg tgacggtggt agctgcggtt gaagcaatga
     8401 actggcttaa gtctgctgct aagctgctgg ctgctgaggt caaagataag aagactggag
     8461 agattcttcg caagcgttgc gctgtgcatt gggtaactcc tgatggtttc cctgtgtggc
     8521 aggaatacaa gaagcctatt cagacgcgct tgaacctgat gttcctcggt cagttccgct
     8581 tacagcctac cattaacacc aacaaagata gcgagattga tgcacacaaa caggagtctg
     8641 gtatcgctcc taactttgta cacagccaag acggtagcca ccttcgtaag actgtagtgt
     8701 gggcacacga gaagtacgga atcgaatctt ttgcactgat tcacgactcc ttcggtacca
     8761 ttccggctga cgctgcgaac ctgttcaaag cagtgcgcga aactatggtt gacacatatg
     8821 agtcttgtga tgtactggct gatttctacg accagttcgc tgaccagttg cacgagtctc
     8881 aattggacaa aatgccagca cttccggcta aaggtaactt gaacctccgt gacatcttag
     8941 agtcggactt cgcgttcgcg taacgccaaa tcaatacgac tccggatccc cttcgaagga
     9001 aagacctgat gcttttcgtg cgcgcataaa ataccttgat actgtgccgg atgaaagcgg
     9061 ttcgcgacga gtagatgcaa ttatggtttc tccgccaaga atctctttgc atttatcaag
     9121 tgtttccttc attgatattc cgagagcatc aatatgcaat gctgttggga tggcaatttt
     9181 tacgaagacg cttcagccaa aaaacttaag accgccggtc ttgtccacta ccttgcagta
     9241 atgcggtgga caggatcggc ggttttcttt tctcttctca atgaccacgc agccacatac
     9301 cgggagacca gaaacaaaaa aaggcccccc gttagggagg ccttcaataa ttggctagct
     9361 gtcttctcta gtcctgttga taccgggaag ccctgggcca acttttggcg aaaatgagac
     9421 gttgatcggc acgtaagagg ttccaacttt caccataatg aaataagatc actaccgggc
     9481 gtattttttg agttatcgag attttcagga gctaaggaag ctaaaatgga gaaaaaaatc
     9541 actggatata ccaccgttga tatatcccaa tggcatcgta aagaacattt tgaggcattt
     9601 cagtcagttg ctcaatgtac ctataaccag accgttcagc tggatattac ggccttttta
     9661 aagaccgtaa agaaaaataa gcacaagttt tatccggcct ttattcacat tcttgcccgc
     9721 ctgatgaatg ctcatccgga attccgtatg gcaatgaaag acggtgagct ggtgatatgg
     9781 gatagtgttc acccttgtta caccgttttc catgagcaaa ctgaaacgtt ttcatcgctc
     9841 tggagtgaat accacgacga tttccggcag tttctacaca tatattcgca agatgtggcg
     9901 tgttacggtg aaaacctggc ctatttccct aaagggttta ttgagaatat gtttttcgtc
     9961 tcagccaatc cctgggtgag tttcaccagt tttgatttaa acgtggccaa tatggacaac
    10021 ttcttcgccc ccgttttcac catgggcaaa tattatacgc aaggcgacaa ggtgctgatg
    10081 ccgctggcga ttcaggttca tcatgccgtt tgtgatggct tccatgtcgg cagaatgctt
    10141 aatgaattac aacagtactg cgatgagtgg cagggcgggg cgtaattttt ttaaggcagt
    10201 tattggtgcc cttaaacgcc tggttgctac gcctgaataa gtgataataa gcggatgaat
    10261 ggcagaaatt cgaaagcaaa ttcgacccgg tcgtcggttc agggcagggt cgttaaatag
    10321 ccgcttatgt ctattgctgg tttaccggtt tattgactac cggaagcagt gtgaccgtgt
    10381 gcttctcaaa tgcctgaggc cagtttgctc aggctctccc cgtggaggta ataattgacg
    10441 atatgatcat ttattctgcc tcccagagcc tgataaaaac ggttagcgct tcgttaatac
    10501 agatgtaggt gttccacagg gtagccagca gcatcctgcg atgcagatcc ggaacataat
    10561 ggtgcagggc gcttgtttcg gcgtgggtat ggtggcaggc cccgtggccg ggggactgtt
    10621 gggcgctgcc ggcacctgtc ctacgagttg catgataaag aagacagtca taagtgcggc
    10681 gacgatagtc atgccccgcg cccaccggaa ggagctaccg gacagcggtg cggactgttg
    10741 taactcagaa taagaaatga ggccgctcat ggcgttgact ctcagtcata gtatcgtggt
    10801 atcaccggtt ggttccactc tctgttgcgg gcaacttcag cagcacgtag gggacttccg
    10861 cgtttccaga ctttacgaaa cacggaaacc gaagaccatt catgttgttg ctcaggtcgc
    10921 agacgttttg cagcagcagt cgcttcacgt tcgctcgcgt atcggtgatt cattctgcta
    10981 accagtaagg caaccccgcc agcctagccg ggtcctcaac gacaggagca cgatcatgcg
    11041 cacccgtggc caggacccaa cgctgcccga gatgcgccgc gtgcggctgc tggagatggc
    11101 ggacgcgatg gatatgttct gccaagggtt ggtttgcgca ttcacagttc tccgcaagaa
    11161 ttgattggct ccaattcttg gagtggtgaa tccgttagcg aggtgccgcc ggcttccatt
    11221 caggtcgagg tggcccggct ccatgcaccg cgacgcaacg cggggaggca gacaaggtat
    11281 agggcggcgc ctacaatcca tgccaacccg ttccatgtgc tcgccgaggc ggcataaatc
    11341 gccgtgacga tcagcggtcc aatgatcgaa gttaggctgg taagagccgc gagcgatcct
    11401 tgaagctgtc cctgatggtc gtcatctacc tgcctggaca gcatggcctg caacgcgggc
    11461 atcccgatgc cgccggaagc gagaagaatc ataatgggga aggccatcca gcctcgcgtc
    11521 gcgaacgcca gcaagacgta gcccagcgcg tcggccgcca tgccggcgat aatggcctgc
    11581 ttctcgccga aacaagcgct catgagcccg aagtggcgag cccgatcttc cccatcggtg
    11641 atgtcggcga tataggcgcc agcaaccgca cctgtggcgc cggtgatgcc ggccacgatg
    11701 cgtccggcgt agaggatccg ggtccccttt gatagattaa aaaggaaagg aggaaagaaa
    11761 taatggctcg tgtacagttt aaacaacgtg aatctactga cgcaatcttt gttcactgct
    11821 cggctaccaa gccaagtcag aatgttggtg tccgtgagat tcgccagtgg cacaaagagc
    11881 agggttggct cgatgtggga taccacttta tcatcaagcg agacggtact gtggaggcag
    11941 gacgagatga gatggctgta ggctctcacg ctaagggtta caaccacaac tctatcggcg
    12001 tctgccttgt tggtggtatc gacgataaag gtaagttcga cgctaacttt acgccagccc
    12061 aaatgcaatc ccttcgctca ctgcttgtca cactgctggc taagtacgaa ggcgctgtgc
    12121 ttcgcgccca tcatgaggtg gcgccgtacg cttgcccttc gttcgacctt aagcgttggt
    12181 gggagaagaa cgaactggtc acttctgacc gtggataatt aattgaactc actaaaggga
    12241 gaccacagcg gtttcccttt gttcgcattg gaggtcaaat aatgcgcaag tcttataaac
    12301 aattctataa ggctccgagg aggcatatcc aagtgtggga ggcagccaat gggccggatc
    12361 cacaggacgg gtgtggtcgc catgatcgcg tagtcgatag tgactagagg tgagtccttt
    12421 tgtggagcgt gtccgttgag cgataccact cggggttccg gcgttagcga cggggagcca
    12481 aagaccttat cgtctgccca cccaccatga caagatggat acagtgatga agtatttgcg
    12541 catgttattt gacaatttca ccctggcctt gctcggtgtg gtactcatcg ccaccgtact
    12601 gccttgctcg ggcgatggcg cggtgtattt cggctggctg accaacctgg ccattggcct
    12661 gttgttcttc ctgcatggcg ccaaactgtc ccgtgaagcc atcattgccg gtgccgggca
    12721 ctggcgcctg cacctactgg tgttctcctg tactttcgta ttgttcccgc tgctgggcct
    12781 ggcgttcaaa cctctgttcg taccgctggt gggtaacgag ctttatctgg gcatcctgta
    12841 cctgtgtgcc ttgcctgcaa ccgtgcagtc ggccattgcc tttacctcgc tggcccgcgg
    12901 taacgtgcca gcggccatct gcagcgcggc ggcctccagc ctgctgggta tcttcctcac
    12961 cccgttgctg gtgatgctgc tactgggcgc cggtggtgat acaggttccg gcctggatgc
    13021 ggtgttgaag atcactttgc agctgctggt gccgttcgtt gccgggcagg tcgcgcggcg
    13081 ctggatcggc gcctgggtca agcgcaatgc gcgctggctc aaggtggtgg accagggttc
    13141 gatcctgctg gtggtgtaca ccgccttcag tgaggccgtg gttacaagct tggcactggc
    13201 cgtcgtttta caacgtcgtg actgggaaaa ccctggcgtt acccaactta atcgccttgc
    13261 agcacatccc cctttcgcca gctggcgtaa tagcgaagag gcccgcaccg atcgcccttc
    13321 ccaacagttg cgcagcctga atggcgaatg gcgataagct agcttcacgc tgccgcaagc
    13381 actcagggcg caagggctgc taaaggaagc ggaacacgta gaaagccagt ccgcagaaac
    13441 ggtgctgacc
//
