# Supplementary material for: Production of itaconic acid from alkali pretreated lignin by dynamic two stage bioconversion
Source: Nat Commun. 2021 Apr 15;12:2261. doi: 10.1038/s41467-021-22556-8 (PMC8050072; doi:10.1038/s41467-021-22556-8)
Supplement: Supplementary file 4 — Supplementary Data 3 [file 41467_2021_22556_MOESM4_ESM.zip › genbank files/pJE1033.gb]

LOCUS       pJE1033                10434 bp ds-DNA     circular     05-JAN-2020
DEFINITION  .
ACCESSION   urn.local...10-bemkijz
KEYWORDS    .
SOURCE      .
  ORGANISM  .
COMMENT     ApEinfo:methylated:1.
FEATURES             Location/Qualifiers
     -35_signal      134..139
                     /ApEinfo_fwdcolor="#07e500"
                     /ApEinfo_revcolor="#07e500"
                     /ApEinfo_graphicformat="arrow_data {{0 1 2 0 0 -1} {} 0}
                     width 5 offset 0"
                     /label="-35 kanR"
     -10_signal      157..162
                     /ApEinfo_fwdcolor="#07e500"
                     /ApEinfo_revcolor="#07e500"
                     /ApEinfo_graphicformat="arrow_data {{0 1 2 0 0 -1} {} 0}
                     width 5 offset 0"
                     /label="-10"
     gene            266..1060
                     /gene="nptII"
                     /vntifkey=60
                     /ApEinfo_fwdcolor="#66ff66"
                     /ApEinfo_revcolor="#66ff66"
                     /ApEinfo_graphicformat="arrow_data {{0 1 2 0 0 -1} {} 0}
                     width 5 offset 0"
                     /label="nptII"
     CDS             266..1060
                     /gene="nptII"
                     /codon_start=1
                     /transl_table=11
                     /product="neomycin phosphotransferase"
                     /protein_id="ACJ66844.1"
                     /db_xref="GI:215434895"
                     /vntifkey=4
                     /ApEinfo_fwdcolor="#66ff66"
                     /ApEinfo_revcolor="#66ff66"
                     /ApEinfo_graphicformat="arrow_data {{0 1 2 0 0 -1} {} 0}
                     width 5 offset 0"
                     /label="neomycin\phosphotransferase"
     gene            1552..2973
                     /gene="sacB"
                     /vntifkey=60
                     /ApEinfo_fwdcolor="#66ff66"
                     /ApEinfo_revcolor="#66ff66"
                     /ApEinfo_graphicformat="arrow_data {{0 1 2 0 0 -1} {} 0}
                     width 5 offset 0"
                     /label="sacB"
     CDS             1552..2973
                     /gene="sacB"
                     /codon_start=1
                     /transl_table=11
                     /product="levan sucrase"
                     /protein_id="ACJ66845.1"
                     /db_xref="GI:215434896"
                     /vntifkey=4
                     /ApEinfo_fwdcolor="#66ff66"
                     /ApEinfo_revcolor="#66ff66"
                     /ApEinfo_graphicformat="arrow_data {{0 1 2 0 0 -1} {} 0}
                     width 5 offset 0"
                     /label="levan\sucrase"
     oriT            3374..3443
                     /vntifkey=104
                     /note="RP4 oriT"
                     /ApEinfo_fwdcolor="pink"
                     /ApEinfo_revcolor="pink"
                     /ApEinfo_graphicformat="arrow_data {{0 1 2 0 0 -1} {} 0}
                     width 5 offset 0"
                     /label="RP4\oriT"
     rep_origin      4405..4999
                     /vntifkey=33
                     /note="pMB1 replication origin"
                     /ApEinfo_fwdcolor="pink"
                     /ApEinfo_revcolor="pink"
                     /ApEinfo_graphicformat="arrow_data {{0 1 2 0 0 -1} {} 0}
                     width 5 offset 0"
                     /label="pMB1\replication\origin"
     promoter        5300
                     /vntifkey=30
                     /ApEinfo_fwdcolor="#cc66ff"
                     /ApEinfo_revcolor="#cc66ff"
                     /ApEinfo_graphicformat="arrow_data {{0 1 2 0 0 -1} {} 0}
                     width 5 offset 0"
                     /label="lac\promoter"
     misc_feature    5315..5330
                     /vntifkey=21
                     /ApEinfo_fwdcolor="#ff0004"
                     /ApEinfo_revcolor="#ff0004"
                     /ApEinfo_graphicformat="arrow_data {{0 1 2 0 0 -1} {} 0}
                     width 5 offset 0"
                     /label="P1"
     gene            5317..5330
                     /gene="lacZalpha"
                     /vntifkey=60
                     /ApEinfo_fwdcolor="#66ff66"
                     /ApEinfo_revcolor="#66ff66"
                     /ApEinfo_graphicformat="arrow_data {{0 1 2 0 0 -1} {} 0}
                     width 5 offset 0"
                     /label="lacZalpha"
     CDS             5317..5330
                     /gene="lacZalpha"
                     /codon_start=1
                     /transl_table=11
                     /product="LacZ alpha fragment"
                     /protein_id="ACJ66846.1"
                     /db_xref="GI:215434897"
                     /vntifkey=4
                     /ApEinfo_fwdcolor="#66ff66"
                     /ApEinfo_revcolor="#66ff66"
                     /ApEinfo_graphicformat="arrow_data {{0 1 2 0 0 -1} {} 0}
                     width 5 offset 0"
                     /label="LacZ\alpha\fragment"
     misc_feature    5325..5330
                     /ApEinfo_fwdcolor="cyan"
                     /ApEinfo_revcolor="cyan"
                     /ApEinfo_graphicformat="arrow_data {{0 1 2 0 0 -1} {} 0}
                     width 5 offset 0"
                     /label="EcoRI"
     homology_arm    5331..6055
                     /ApEinfo_fwdcolor="#d6d6d6"
                     /ApEinfo_revcolor="#d6d6d6"
                     /ApEinfo_graphicformat="arrow_data {{0 1 2 0 0 -1} {} 0}
                     width 5 offset 0"
                     /label="delPP_2876_UP"
     CDS             complement(6053..6055)
                     /ApEinfo_fwdcolor="#ffc526"
                     /ApEinfo_revcolor="#ffc526"
                     /ApEinfo_graphicformat="arrow_data {{0 1 2 0 0 -1} {} 0}
                     width 5 offset 0"
                     /label="ampC (PP_2876)"
     misc_feature    6056..6061
                     /ApEinfo_fwdcolor="#ff3b38"
                     /ApEinfo_revcolor="#ff3b38"
                     /ApEinfo_graphicformat="arrow_data {{0 1 2 0 0 -1} {} 0}
                     width 5 offset 0"
                     /label="BamHI"
     promoter        6062..6331
                     /ApEinfo_fwdcolor="#346ee0"
                     /ApEinfo_revcolor="#1d43bd"
                     /ApEinfo_graphicformat="arrow_data {{0 1 2 0 0 -1} {} 0}
                     width 5 offset 0"
                     /label="PP_2688 promoter"
     CDS             6332..8983
                     /ApEinfo_fwdcolor="#acdcff"
                     /ApEinfo_revcolor="#acdcff"
                     /ApEinfo_graphicformat="arrow_data {{0 1 2 0 0 -1} {} 0}
                     width 5 offset 0"
                     /label="T7 RNA Polymerase"
     CDS             6332..8983
                     /ApEinfo_fwdcolor="#acdcff"
                     /ApEinfo_revcolor="#acdcff"
                     /ApEinfo_graphicformat="arrow_data {{0 1 2 0 0 -1} {} 0}
                     width 5 offset 0"
                     /label="T7 RNAP (ECD_10004)"
     terminator      9016..9150
                     /ApEinfo_fwdcolor="#9d1b1c"
                     /ApEinfo_revcolor="#9d1b1c"
                     /ApEinfo_graphicformat="arrow_data {{0 1 2 0 0 -1} {} 0}
                     width 5 offset 0"
                     /label="predicted T7 RNAP terminator"
     terminator      9212..9301
                     /ApEinfo_fwdcolor="#9d1b1c"
                     /ApEinfo_revcolor="#9d1b1c"
                     /ApEinfo_graphicformat="arrow_data {{0 1 2 0 0 -1} {} 0}
                     width 5 offset 0"
                     /label="ECK120029600 (spy) terminator"
     terminator      complement(9322..9374)
                     /ApEinfo_fwdcolor="#9d1b1c"
                     /ApEinfo_revcolor="#9d1b1c"
                     /ApEinfo_graphicformat="arrow_data {{0 1 2 0 0 -1} {} 0}
                     width 5 offset 0"
                     /label="L3S3P21 Terminator"
     misc_feature    9387..9392
                     /ApEinfo_fwdcolor="#ff3b38"
                     /ApEinfo_revcolor="#ff3b38"
                     /ApEinfo_graphicformat="arrow_data {{0 1 2 0 0 -1} {} 0}
                     width 5 offset 0"
                     /label="XbaI"
     homology_arm    9393..10149
                     /ApEinfo_label="delPP_2876_DN"
                     /ApEinfo_fwdcolor="#f1f1f1"
                     /ApEinfo_revcolor="#f1f1f1"
                     /ApEinfo_graphicformat="arrow_data {{0 1 2 0 0 -1} {} 0}
                     width 5 offset 0"
                     /label="delPP_2876_DN(1)"
     RBS             complement(9398..9405)
                     /ApEinfo_fwdcolor="#acdcff"
                     /ApEinfo_revcolor="#acdcff"
                     /ApEinfo_graphicformat="arrow_data {{0 1 2 0 0 -1} {} 0}
                     width 5 offset 0"
                     /label="ampC rbs"
     -10_signal      complement(9470..9475)
                     /ApEinfo_fwdcolor="#07e500"
                     /ApEinfo_revcolor="#07e500"
                     /ApEinfo_graphicformat="arrow_data {{0 1 2 0 0 -1} {} 0}
                     width 5 offset 0"
                     /label="ampC -10"
     -35_signal      complement(9492..9497)
                     /ApEinfo_fwdcolor="#07e500"
                     /ApEinfo_revcolor="#07e500"
                     /ApEinfo_graphicformat="arrow_data {{0 1 2 0 0 -1} {} 0}
                     width 5 offset 0"
                     /label="ampC -35"
     CDS             9499..10149
                     /ApEinfo_label="PP_2877"
                     /ApEinfo_fwdcolor="#e7e8ff"
                     /ApEinfo_revcolor="#e7e8ff"
                     /ApEinfo_graphicformat="arrow_data {{0 1 2 0 0 -1} {} 0}
                     width 5 offset 0"
                     /label="PP_2877(1)"
     CDS             10150..10169
                     /ApEinfo_fwdcolor="#e7e8ff"
                     /ApEinfo_revcolor="#e7e8ff"
                     /ApEinfo_graphicformat="arrow_data {{0 1 2 0 0 -1} {} 0}
                     width 5 offset 0"
                     /label="PP_2877"
     homology_arm    10150..10169
                     /ApEinfo_fwdcolor="#f1f1f1"
                     /ApEinfo_revcolor="#f1f1f1"
                     /ApEinfo_graphicformat="arrow_data {{0 1 2 0 0 -1} {} 0}
                     width 5 offset 0"
                     /label="delPP_2876_DN"
     gene            10170..10341
                     /gene="lacZalpha"
                     /vntifkey=60
                     /ApEinfo_label="lacZalpha"
                     /ApEinfo_fwdcolor="#66ff66"
                     /ApEinfo_revcolor="#66ff66"
                     /ApEinfo_graphicformat="arrow_data {{0 1 2 0 0 -1} {} 0}
                     width 5 offset 0"
                     /label="lacZalpha(1)"
     CDS             10170..10341
                     /gene="lacZalpha"
                     /codon_start=1
                     /transl_table=11
                     /product="LacZ alpha fragment"
                     /protein_id="ACJ66846.1"
                     /db_xref="GI:215434897"
                     /vntifkey=4
                     /ApEinfo_label="LacZ\alpha\fragment"
                     /ApEinfo_fwdcolor="#66ff66"
                     /ApEinfo_revcolor="#66ff66"
                     /ApEinfo_graphicformat="arrow_data {{0 1 2 0 0 -1} {} 0}
                     width 5 offset 0"
                     /label="LacZ\alpha\fragment(1)"
     misc_feature    10170..10175
                     /ApEinfo_fwdcolor="cyan"
                     /ApEinfo_revcolor="cyan"
                     /ApEinfo_graphicformat="arrow_data {{0 1 2 0 0 -1} {} 0}
                     width 5 offset 0"
                     /label="HindIII"
     misc_feature    10323..10341
                     /vntifkey=21
                     /ApEinfo_fwdcolor="#ff0004"
                     /ApEinfo_revcolor="#ff0004"
                     /ApEinfo_graphicformat="arrow_data {{0 1 2 0 0 -1} {} 0}
                     width 5 offset 0"
                     /label="P2"
ORIGIN      
        1 ccggatgaat gtcagctact gggctatctg gacaagggaa aacgcaagcg caaagagaaa
       61 gcaggtagct tgcagtgggc ttacatggcg atagctagac tgggcggttt tatggacagc
      121 aagcgaaccg gaattgccag ctggggcgcc ctctggtaag gttgggaagc cctgcaaagt
      181 aaactggatg gctttcttgc cgccaaggat ctgatggcgc aggggatcaa gatctgatca
      241 agagacagga tgaggatcgt ttcgcatgat tgaacaagat ggattgcacg caggttctcc
      301 ggccgcttgg gtggagaggc tattcggcta tgactgggca caacagacaa tcggctgctc
      361 tgatgccgcc gtgttccggc tgtcagcgca ggggcgcccg gttctttttg tcaagaccga
      421 cctgtccggt gccctgaatg aactccaaga cgaggcagcg cggctatcgt ggctggccac
      481 gacgggcgtt ccttgcgcag ctgtgctcga cgttgtcact gaagcgggaa gggactggct
      541 gctattgggc gaagtgccgg ggcaggatct cctgtcatct caccttgctc ctgccgagaa
      601 agtatccatc atggctgatg caatgcggcg gctgcatacg cttgatccgg ctacctgccc
      661 attcgaccac caagcgaaac atcgcatcga gcgagcacgt actcggatgg aagccggtct
      721 tgtcgatcag gatgatctgg acgaagagca tcaggggctc gcgccagccg aactgttcgc
      781 caggctcaag gcgcggatgc ccgacggcga ggatctcgtc gtgacccatg gcgatgcctg
      841 cttgccgaat atcatggtgg aaaatggccg cttttctgga ttcatcgact gtggccggct
      901 gggtgtggcg gaccgctatc aggacatagc gttggctacc cgtgatattg ctgaagagct
      961 tggcggcgaa tgggctgacc gcttcctcgt gctttacggt atcgccgctc ccgattcgca
     1021 gcgcatcgcc ttctatcgcc ttcttgacga gttcttctga gcgggactct ggggttcgct
     1081 agaggatcga tcctttttaa cccatcacat atacctgccg ttcactatta tttagtgaaa
     1141 tgagatatta tgatattttc tgaattgtga ttaaaaaggc aactttatgc ccatgcaaca
     1201 gaaactataa aaaatacaga gaatgaaaag aaacagatag attttttagt tctttaggcc
     1261 cgtagtctgc aaatcctttt atgattttct atcaaacaaa agaggaaaat agaccagttg
     1321 caatccaaac gagagtctaa tagaatgagg tcgaaaagta aatcgcgcgg gtttgttact
     1381 gataaagcag gcaagaccta aaatgtgtaa agggcaaagt gtatactttg gcgtcacccc
     1441 ttacatattt taggtctttt tttattgtgc gtaactaact tgccatcttc aaacaggagg
     1501 gctggaagaa gcagaccgct aacacagtac ataaaaaagg agacatgaac gatgaacatc
     1561 aaaaagtttg caaaacaagc aacagtatta acctttacta ccgcactgct ggcaggaggc
     1621 gcaactcaag cgtttgcgaa agaaacgaac caaaagccat ataaggaaac atacggcatt
     1681 tcccatatta cacgccatga tatgctgcaa atccctgaac agcaaaaaaa tgaaaaatat
     1741 caagtttctg aatttgattc gtccacaatt aaaaatatct cttctgcaaa aggcctggac
     1801 gtttgggaca gctggccatt acaaaacgct gacggcactg tcgcaaacta tcacggctac
     1861 cacatcgtct ttgcattagc cggagatcct aaaaatgcgg atgacacatc gatttacatg
     1921 ttctatcaaa aagtcggcga aacttctatt gacagctgga aaaacgctgg ccgcgtcttt
     1981 aaagacagcg acaaattcga tgcaaatgat tctatcctaa aagaccaaac acaagaatgg
     2041 tcaggttcag ccacatttac atctgacgga aaaatccgtt tattctacac tgatttctcc
     2101 ggtaaacatt acggcaaaca aacactgaca actgcacaag ttaacgtatc agcatcagac
     2161 agctctttga acatcaacgg tgtagaggat tataaatcaa tctttgacgg tgacggaaaa
     2221 acgtatcaaa atgtacagca gttcatcgat gaaggcaact acagctcagg cgacaaccat
     2281 acgctgagag atcctcacta cgtagaagat aaaggccaca aatacttagt atttgaagca
     2341 aacactggaa ctgaagatgg ctaccaaggc gaagaatctt tatttaacaa agcatactat
     2401 ggcaaaagca catcattctt ccgtcaagaa agtcaaaaac ttctgcaaag cgataaaaaa
     2461 cgcacggctg agttagcaaa cggcgctctc ggtatgattg agctaaacga tgattacaca
     2521 ctgaaaaaag tgatgaaacc gctgattgca tctaacacag taacagatga aattgaacgc
     2581 gcgaacgtct ttaaaatgaa cggcaaatgg tacctgttca ctgactcccg cggatcaaaa
     2641 atgacgattg acggcattac gtctaacgat atttacatgc ttggttatgt ttctaattct
     2701 ttaactggcc catacaagcc gctgaacaaa actggccttg tgttaaaaat ggatcttgat
     2761 cctaacgatg taacctttac ttactcacac ttcgctgtac ctcaagcgaa aggaaacaat
     2821 gtcgtgatta caagctatat gacaaacaga ggattctacg cagacaaaca atcaacgttt
     2881 gcgccgagct tcctgctgaa catcaaaggc aagaaaacat ctgttgtcaa agacagcatc
     2941 cttgaacaag gacaattaac agttaacaaa taaaaacgca aaagaaaatg ccgatgggta
     3001 ccgagcgaaa tgaccgacca agcgacgccc aacctgccat cacgagattt cgattccacc
     3061 gccgccttct atgaaaggtt gggcttcgga atcgttttcc gggacgccct cgcggacgtg
     3121 ctcatagtcc acgacgcccg tgattttgta gccctggccg acggccagca ggtaggccga
     3181 caggctcatg ccggccgccg ccgccttttc ctcaatcgct cttcgttcgt ctggaaggca
     3241 gtacaccttg ataggtgggc tgcccttcct ggttggcttg gtttcatcag ccatccgctt
     3301 gccctcatct gttacgccgg cggtagccgg ccagcctcgc agagcaggat tcccgttgag
     3361 caccgccagg tgcgaataag ggacagtgaa gaaggaacac ccgctcgcgg gtgggcctac
     3421 ttcacctatc ctgcccggct gacgccgttg gatacaccaa ggaaagtcta cacgaaccct
     3481 ttggcaaaat cctgtatatc gtgcgaaaaa ggatggatat accgaaaaaa tcgctataat
     3541 gaccccgaag cagggttatg cagcggaaaa gcgctgcttc cctgctgttt tgtggaatat
     3601 ctaccgactg gaaacaggca aatgcaggaa attactgaac tgaggggaca ggcgagagac
     3661 gatgccaaag agctcctgaa aatctcgata actcaaaaaa tacgcccggt agtgatctta
     3721 tttcattatg gtgaaagttg gaacctctta cgtgccgatc aacgtctcat tttcgccaaa
     3781 agttggccca gggcttcccg gtatcaacag ggacaccagg atttatttat tctgcgaagt
     3841 gatcttccgt cacaggtatt tattcggcgc aaagtgcgtc gggtgatgct gccaacttac
     3901 tgatttagtg tatgatggtg tttttgaggt gctccagtgg cttctgtttc tatcagctcc
     3961 tgaaaatctc gataactcaa aaaatacgcc cggtagtgat cttatttcat tatggtgaaa
     4021 gttggaacct cttacgtgcc gatcaacgtc tcattttcgc caaaagttgg cccagggctt
     4081 cccggtatca acagggacac caggatttat ttattctgcg aagtgatctt ccgtcacagg
     4141 tatttattcg gcgcaaagtg cgtcgggtga tgctgccaac ttactgattt agtgtatgat
     4201 ggtgtttttg aggtgctcca gtggcttctg tttctatcag ggctggatga tcctccagcg
     4261 cggggatctc atgctggagt tcttcgccca ccccaaaagg atctaggtga agatcctttt
     4321 tgataatctc atgaccaaaa tcccttaacg tgagttttcg ttccactgag cgtcagaccc
     4381 cgtagaaaag atcaaaggat cttcttgaga tccttttttt ctgcgcgtaa tctgctgctt
     4441 gcaaacaaaa aaaccaccgc taccagcggt ggtttgtttg ccggatcaag agctaccaac
     4501 tctttttccg aaggtaactg gcttcagcag agcgcagata ccaaatactg ttcttctagt
     4561 gtagccgtag ttaggccacc acttcaagaa ctctgtagca ccgcctacat acctcgctct
     4621 gctaatcctg ttaccagtgg ctgctgccag tggcgataag tcgtgtctta ccgggttgga
     4681 ctcaagacga tagttaccgg ataaggcgca gcggtcgggc tgaacggggg gttcgtgcac
     4741 acagcccagc ttggagcgaa cgacctacac cgaactgaga tacctacagc gtgagctatg
     4801 agaaagcgcc acgcttcccg aagggagaaa ggcggacagg tatccggtaa gcggcagggt
     4861 cggaacagga gagcgcacga gggagcttcc agggggaaac gcctggtatc tttatagtcc
     4921 tgtcgggttt cgccacctct gacttgagcg tcgatttttg tgatgctcgt caggggggcg
     4981 gagcctatgg aaaaacgcca gcaacgcggc ctttttacgg ttcctggcct tttgctggcc
     5041 ttttgctcac atgttctttc ctgcgttatc ccctgattct gtggataacc gtattaccgc
     5101 ctttgagtga gctgataccg ctcgccgcag ccgaacgacc gagcgcagcg agtcagtgag
     5161 cgaggaagcg gaagagcgcc caatacgcaa accgcctctc cccgcgcgtt ggccgattca
     5221 ttaatgcagc tggcacgaca ggtttcccga ctggaaagcg ggcagtgagc gcaacgcaat
     5281 taatgtgagt tagctcactc aggaaacagc tatgacatga ttacgaattc cttgcctctg
     5341 ccggaaaccc gtctgcagcg gcgccaggca tgaaaaagcc cggcctatgc aggccgggct
     5401 ctggtaaggg tgcgaaccct caattcagcg gttcgatcac cttgactgcc tgctgctcgc
     5461 gggcagcggg ccattcttgt tgcagggtct gcagcacgcg gccaacgaat tcagtgtcgg
     5521 cggcggcttt cttgccgacg taaccttggc cacggcggta gaccttgaag cgggcacgca
     5581 tgctgggcag gtgctcttca aattcatctt cgacggtgtt cggtggcagg cggtcgaggc
     5641 gcacttcacc ggtttggcta acccacagca aatggtcgtc aaggctgtcc ttgcgcacgg
     5701 cgaacagctg ggccaattgg tcgatagtcg gattgttgtt caagttcatc ataaagcccc
     5761 cattacccat tcataggtga ttttcacagt tggcgctatc acggtgtagc gcactaccaa
     5821 ggctgctaca gcagcatcgc aacaggggct ttctcacgct gccttttgga cagtttccct
     5881 ctccacggac ggcctgcgtt accgcgcagg ccgtctggaa cacccttgcc accgctcccg
     5941 atcggggaga cggcttcatc atgcccaagc gcgatgaacg gcgtcaacca ttttgtagtg
     6001 aatatttttg ctcactacat tctgtcgttt tgtccgacaa tcaacgcgag cgttaggatc
     6061 cgcccgggtc aaaagcgccc ttttttgatg cgccggccct tgcggccagg cagcacagat
     6121 cgggtgtgcc cctcacattc cctgcatccc cagaacctcc aggggtattc ggcactttta
     6181 ttgcaaagac tgattgtgct caacgcactg gcaatctacc gagaccgagg ttaacgcgag
     6241 acacagctcc cacttacccc agcaaggcag caccctgaaa gacgcagatg aaccgcaatg
     6301 aagctgccgg caacggcggc aaggagtggg tatgaacacg attaacatcg ctaagaacga
     6361 cttctctgac atcgaactgg ctgctatccc gttcaacact ctggctgacc attacggtga
     6421 gcgtttagct cgcgaacagt tggcccttga gcatgagtct tacgagatgg gtgaagcacg
     6481 cttccgcaag atgtttgagc gtcaacttaa agctggtgag gttgcggata acgctgccgc
     6541 caagcctctc atcactaccc tactccctaa gatgattgca cgcatcaacg actggtttga
     6601 ggaagtgaaa gctaagcgcg gcaagcgccc gacagccttc cagttcctgc aagaaatcaa
     6661 gccggaagcc gtagcgtaca tcaccattaa gaccactctg gcttgcctaa ccagtgctga
     6721 caatacaacc gttcaggctg tagcaagcgc aatcggtcgg gccattgagg acgaggctcg
     6781 cttcggtcgt atccgtgacc ttgaagctaa gcacttcaag aaaaacgttg aggaacaact
     6841 caacaagcgc gtagggcacg tctacaagaa agcatttatg caagttgtcg aggctgacat
     6901 gctctctaag ggtctactcg gtggcgaggc gtggtcttcg tggcataagg aagactctat
     6961 tcatgtagga gtacgctgca tcgagatgct cattgagtca accggaatgg ttagcttaca
     7021 ccgccaaaat gctggcgtag taggtcaaga ctctgagact atcgaactcg cacctgaata
     7081 cgctgaggct atcgcaaccc gtgcaggtgc gctggctggc atctctccga tgttccaacc
     7141 ttgcgtagtt cctcctaagc cgtggactgg cattactggt ggtggctatt gggctaacgg
     7201 tcgtcgtcct ctggcgctgg tgcgtactca cagtaagaaa gcactgatgc gctacgaaga
     7261 cgtttacatg cctgaggtgt acaaagcgat taacattgcg caaaacaccg catggaaaat
     7321 caacaagaaa gtcctagcgg tcgccaacgt aatcaccaag tggaagcatt gtccggtcga
     7381 ggacatccct gcgattgagc gtgaagaact cccgatgaaa ccggaagaca tcgacatgaa
     7441 tcctgaggct ctcaccgcgt ggaaacgtgc tgccgctgct gtgtaccgca aggacaaggc
     7501 tcgcaagtct cgccgtatca gccttgagtt catgcttgag caagccaata agtttgctaa
     7561 ccataaggcc atctggttcc cttacaacat ggactggcgc ggtcgtgttt acgctgtgtc
     7621 aatgttcaac ccgcaaggta acgatatgac caaaggactg cttacgctgg cgaaaggtaa
     7681 accaatcggt aaggaaggtt actactggct gaaaatccac ggtgcaaact gtgcgggtgt
     7741 cgataaggtt ccgttccctg agcgcatcaa gttcattgag gaaaaccacg agaacatcat
     7801 ggcttgcgct aagtctccac tggagaacac ttggtgggct gagcaagatt ctccgttctg
     7861 cttccttgcg ttctgctttg agtacgctgg ggtacagcac cacggcctga gctataactg
     7921 ctcccttccg ctggcgtttg acgggtcttg ctctggcatc cagcacttct ccgcgatgct
     7981 ccgagatgag gtaggtggtc gcgcggttaa cttgcttcct agtgaaaccg ttcaggacat
     8041 ctacgggatt gttgctaaga aagtcaacga gattctacaa gcagacgcaa tcaatgggac
     8101 cgataacgaa gtagttaccg tgaccgatga gaacactggt gaaatctctg agaaagtcaa
     8161 gctgggcact aaggcactgg ctggtcaatg gctggcttac ggtgttactc gcagtgtgac
     8221 taagcgttca gtcatgacgc tggcttacgg gtccaaagag ttcggcttcc gtcaacaagt
     8281 gctggaagat accattcagc cagctattga ttccggcaag ggtctgatgt tcactcagcc
     8341 gaatcaggct gctggataca tggctaagct gatttgggaa tctgtgagcg tgacggtggt
     8401 agctgcggtt gaagcaatga actggcttaa gtctgctgct aagctgctgg ctgctgaggt
     8461 caaagataag aagactggag agattcttcg caagcgttgc gctgtgcatt gggtaactcc
     8521 tgatggtttc cctgtgtggc aggaatacaa gaagcctatt cagacgcgct tgaacctgat
     8581 gttcctcggt cagttccgct tacagcctac cattaacacc aacaaagata gcgagattga
     8641 tgcacacaaa caggagtctg gtatcgctcc taactttgta cacagccaag acggtagcca
     8701 ccttcgtaag actgtagtgt gggcacacga gaagtacgga atcgaatctt ttgcactgat
     8761 tcacgactcc ttcggtacca ttccggctga cgctgcgaac ctgttcaaag cagtgcgcga
     8821 aactatggtt gacacatatg agtcttgtga tgtactggct gatttctacg accagttcgc
     8881 tgaccagttg cacgagtctc aattggacaa aatgccagca cttccggcta aaggtaactt
     8941 gaacctccgt gacatcttag agtcggactt cgcgttcgcg taacgccaaa tcaatacgac
     9001 tccggatccc cttcgaagga aagacctgat gcttttcgtg cgcgcataaa ataccttgat
     9061 actgtgccgg atgaaagcgg ttcgcgacga gtagatgcaa ttatggtttc tccgccaaga
     9121 atctctttgc atttatcaag tgtttccttc attgatattc cgagagcatc aatatgcaat
     9181 gctgttggga tggcaatttt tacgaagacg cttcagccaa aaaacttaag accgccggtc
     9241 ttgtccacta ccttgcagta atgcggtgga caggatcggc ggttttcttt tctcttctca
     9301 atgaccacgc agccacatac cgggagacca gaaacaaaaa aaggcccccc gttagggagg
     9361 ccttcaataa ttggctagct gtcttctcta gaggtgagtc cttttgtgga gcgtgtccgt
     9421 tgagcgatac cactcggggt tccggcgtta gcgacgggga gccaaagacc ttatcgtctg
     9481 cccacccacc atgacaagat ggatacagtg atgaagtatt tgcgcatgtt atttgacaat
     9541 ttcaccctgg ccttgctcgg tgtggtactc atcgccaccg tactgccttg ctcgggcgat
     9601 ggcgcggtgt atttcggctg gctgaccaac ctggccattg gcctgttgtt cttcctgcat
     9661 ggcgccaaac tgtcccgtga agccatcatt gccggtgccg ggcactggcg cctgcaccta
     9721 ctggtgttct cctgtacttt cgtattgttc ccgctgctgg gcctggcgtt caaacctctg
     9781 ttcgtaccgc tggtgggtaa cgagctttat ctgggcatcc tgtacctgtg tgccttgcct
     9841 gcaaccgtgc agtcggccat tgcctttacc tcgctggccc gcggtaacgt gccagcggcc
     9901 atctgcagcg cggcggcctc cagcctgctg ggtatcttcc tcaccccgtt gctggtgatg
     9961 ctgctactgg gcgccggtgg tgatacaggt tccggcctgg atgcggtgtt gaagatcact
    10021 ttgcagctgc tggtgccgtt cgttgccggg caggtcgcgc ggcgctggat cggcgcctgg
    10081 gtcaagcgca atgcgcgctg gctcaaggtg gtggaccagg gttcgatcct gctggtggtg
    10141 tacaccgcct tcagtgaggc cgtggttaca agcttggcac tggccgtcgt tttacaacgt
    10201 cgtgactggg aaaaccctgg cgttacccaa cttaatcgcc ttgcagcaca tccccctttc
    10261 gccagctggc gtaatagcga agaggcccgc accgatcgcc cttcccaaca gttgcgcagc
    10321 ctgaatggcg aatggcgata agctagcttc acgctgccgc aagcactcag ggcgcaaggg
    10381 ctgctaaagg aagcggaaca cgtagaaagc cagtccgcag aaacggtgct gacc
//
