# Supplementary material for: Production of itaconic acid from alkali pretreated lignin by dynamic two stage bioconversion
Source: Nat Commun. 2021 Apr 15;12:2261. doi: 10.1038/s41467-021-22556-8 (PMC8050072; doi:10.1038/s41467-021-22556-8)
Supplement: Supplementary file 4 — Supplementary Data 3 [file 41467_2021_22556_MOESM4_ESM.zip › genbank files/pJE1032.gb]

LOCUS       pJE1032                10249 bp ds-DNA     circular     05-JAN-2020
DEFINITION  .
ACCESSION   urn.local...w-bemkiju
KEYWORDS    .
SOURCE      .
  ORGANISM  .
COMMENT     ApEinfo:methylated:1.
FEATURES             Location/Qualifiers
     -35_signal      134..139
                     /ApEinfo_fwdcolor="#07e500"
                     /ApEinfo_revcolor="#07e500"
                     /ApEinfo_graphicformat="arrow_data {{0 1 2 0 0 -1} {} 0}
                     width 5 offset 0"
                     /label="-35 kanR"
     -10_signal      157..162
                     /ApEinfo_fwdcolor="#07e500"
                     /ApEinfo_revcolor="#07e500"
                     /ApEinfo_graphicformat="arrow_data {{0 1 2 0 0 -1} {} 0}
                     width 5 offset 0"
                     /label="-10"
     gene            266..1060
                     /gene="nptII"
                     /vntifkey=60
                     /ApEinfo_fwdcolor="#66ff66"
                     /ApEinfo_revcolor="#66ff66"
                     /ApEinfo_graphicformat="arrow_data {{0 1 2 0 0 -1} {} 0}
                     width 5 offset 0"
                     /label="nptII"
     CDS             266..1060
                     /gene="nptII"
                     /codon_start=1
                     /transl_table=11
                     /product="neomycin phosphotransferase"
                     /protein_id="ACJ66844.1"
                     /db_xref="GI:215434895"
                     /vntifkey=4
                     /ApEinfo_fwdcolor="#66ff66"
                     /ApEinfo_revcolor="#66ff66"
                     /ApEinfo_graphicformat="arrow_data {{0 1 2 0 0 -1} {} 0}
                     width 5 offset 0"
                     /label="neomycin\phosphotransferase"
     gene            1552..2973
                     /gene="sacB"
                     /vntifkey=60
                     /ApEinfo_fwdcolor="#66ff66"
                     /ApEinfo_revcolor="#66ff66"
                     /ApEinfo_graphicformat="arrow_data {{0 1 2 0 0 -1} {} 0}
                     width 5 offset 0"
                     /label="sacB"
     CDS             1552..2973
                     /gene="sacB"
                     /codon_start=1
                     /transl_table=11
                     /product="levan sucrase"
                     /protein_id="ACJ66845.1"
                     /db_xref="GI:215434896"
                     /vntifkey=4
                     /ApEinfo_fwdcolor="#66ff66"
                     /ApEinfo_revcolor="#66ff66"
                     /ApEinfo_graphicformat="arrow_data {{0 1 2 0 0 -1} {} 0}
                     width 5 offset 0"
                     /label="levan\sucrase"
     oriT            3374..3443
                     /vntifkey=104
                     /note="RP4 oriT"
                     /ApEinfo_fwdcolor="pink"
                     /ApEinfo_revcolor="pink"
                     /ApEinfo_graphicformat="arrow_data {{0 1 2 0 0 -1} {} 0}
                     width 5 offset 0"
                     /label="RP4\oriT"
     rep_origin      4329..5011
                     /ApEinfo_fwdcolor="gray50"
                     /ApEinfo_revcolor="gray50"
                     /ApEinfo_graphicformat="arrow_data {{0 1 2 0 0 -1} {} 0}
                     width 5 offset 0"
                     /label="ColE1 origin"
     rep_origin      4405..4999
                     /vntifkey=33
                     /note="pMB1 replication origin"
                     /ApEinfo_fwdcolor="pink"
                     /ApEinfo_revcolor="pink"
                     /ApEinfo_graphicformat="arrow_data {{0 1 2 0 0 -1} {} 0}
                     width 5 offset 0"
                     /label="pMB1\replication\origin"
     promoter        5300
                     /vntifkey=30
                     /ApEinfo_fwdcolor="#cc66ff"
                     /ApEinfo_revcolor="#cc66ff"
                     /ApEinfo_graphicformat="arrow_data {{0 1 2 0 0 -1} {} 0}
                     width 5 offset 0"
                     /label="lac\promoter"
     misc_feature    5315..5330
                     /vntifkey=21
                     /ApEinfo_fwdcolor="#ff0004"
                     /ApEinfo_revcolor="#ff0004"
                     /ApEinfo_graphicformat="arrow_data {{0 1 2 0 0 -1} {} 0}
                     width 5 offset 0"
                     /label="P1"
     gene            5317..5330
                     /gene="lacZalpha"
                     /vntifkey=60
                     /ApEinfo_fwdcolor="#66ff66"
                     /ApEinfo_revcolor="#66ff66"
                     /ApEinfo_graphicformat="arrow_data {{0 1 2 0 0 -1} {} 0}
                     width 5 offset 0"
                     /label="lacZalpha"
     CDS             5317..5330
                     /gene="lacZalpha"
                     /codon_start=1
                     /transl_table=11
                     /product="LacZ alpha fragment"
                     /protein_id="ACJ66846.1"
                     /db_xref="GI:215434897"
                     /vntifkey=4
                     /ApEinfo_fwdcolor="#66ff66"
                     /ApEinfo_revcolor="#66ff66"
                     /ApEinfo_graphicformat="arrow_data {{0 1 2 0 0 -1} {} 0}
                     width 5 offset 0"
                     /label="LacZ\alpha\fragment"
     misc_feature    5325..5330
                     /ApEinfo_fwdcolor="cyan"
                     /ApEinfo_revcolor="cyan"
                     /ApEinfo_graphicformat="arrow_data {{0 1 2 0 0 -1} {} 0}
                     width 5 offset 0"
                     /label="EcoRI"
     homology_arm    5331..6055
                     /ApEinfo_fwdcolor="#afb1c4"
                     /ApEinfo_revcolor="#afb1c4"
                     /ApEinfo_graphicformat="arrow_data {{0 1 2 0 0 -1} {} 0}
                     width 5 offset 0"
                     /label="delPP_2876_UP"
     CDS             complement(6053..6055)
                     /ApEinfo_fwdcolor="#ffc526"
                     /ApEinfo_revcolor="#ffc526"
                     /ApEinfo_graphicformat="arrow_data {{0 1 2 0 0 -1} {} 0}
                     width 5 offset 0"
                     /label="ampC (PP_2876)"
     misc_feature    6056..6061
                     /ApEinfo_fwdcolor="#ff3b38"
                     /ApEinfo_revcolor="#ff3b38"
                     /ApEinfo_graphicformat="arrow_data {{0 1 2 0 0 -1} {} 0}
                     width 5 offset 0"
                     /label="BamHI"
     promoter        6062..6146
                     /ApEinfo_fwdcolor="#346ee0"
                     /ApEinfo_revcolor="#1d43bd"
                     /ApEinfo_graphicformat="arrow_data {{0 1 2 0 0 -1} {} 0}
                     width 5 offset 0"
                     /label="PP_2685 promoter"
     CDS             6147..8798
                     /ApEinfo_fwdcolor="#acdcff"
                     /ApEinfo_revcolor="#acdcff"
                     /ApEinfo_graphicformat="arrow_data {{0 1 2 0 0 -1} {} 0}
                     width 5 offset 0"
                     /label="T7 RNA Polymerase"
     CDS             6147..8798
                     /ApEinfo_fwdcolor="#acdcff"
                     /ApEinfo_revcolor="#acdcff"
                     /ApEinfo_graphicformat="arrow_data {{0 1 2 0 0 -1} {} 0}
                     width 5 offset 0"
                     /label="T7 RNAP (ECD_10004)"
     terminator      8831..8965
                     /ApEinfo_fwdcolor="#9d1b1c"
                     /ApEinfo_revcolor="#9d1b1c"
                     /ApEinfo_graphicformat="arrow_data {{0 1 2 0 0 -1} {} 0}
                     width 5 offset 0"
                     /label="predicted T7 RNAP terminator"
     terminator      9027..9116
                     /ApEinfo_fwdcolor="#9d1b1c"
                     /ApEinfo_revcolor="#9d1b1c"
                     /ApEinfo_graphicformat="arrow_data {{0 1 2 0 0 -1} {} 0}
                     width 5 offset 0"
                     /label="ECK120029600 (spy) terminator"
     terminator      complement(9137..9189)
                     /ApEinfo_fwdcolor="#9d1b1c"
                     /ApEinfo_revcolor="#9d1b1c"
                     /ApEinfo_graphicformat="arrow_data {{0 1 2 0 0 -1} {} 0}
                     width 5 offset 0"
                     /label="L3S3P21 Terminator"
     misc_feature    9202..9207
                     /ApEinfo_fwdcolor="#ff3b38"
                     /ApEinfo_revcolor="#ff3b38"
                     /ApEinfo_graphicformat="arrow_data {{0 1 2 0 0 -1} {} 0}
                     width 5 offset 0"
                     /label="XbaI"
     homology_arm    9208..9984
                     /ApEinfo_label="delPP_2876_DN"
                     /ApEinfo_fwdcolor="#afb1c4"
                     /ApEinfo_revcolor="#afb1c4"
                     /ApEinfo_graphicformat="arrow_data {{0 1 2 0 0 -1} {} 0}
                     width 5 offset 0"
                     /modified_by="elmo110"
                     /label="delPP_2876_DN"
     RBS             complement(9213..9220)
                     /ApEinfo_fwdcolor="#acdcff"
                     /ApEinfo_revcolor="#acdcff"
                     /ApEinfo_graphicformat="arrow_data {{0 1 2 0 0 -1} {} 0}
                     width 5 offset 0"
                     /label="ampC rbs"
     -10_signal      complement(9285..9290)
                     /ApEinfo_fwdcolor="#07e500"
                     /ApEinfo_revcolor="#07e500"
                     /ApEinfo_graphicformat="arrow_data {{0 1 2 0 0 -1} {} 0}
                     width 5 offset 0"
                     /label="ampC -10"
     -35_signal      complement(9307..9312)
                     /ApEinfo_fwdcolor="#07e500"
                     /ApEinfo_revcolor="#07e500"
                     /ApEinfo_graphicformat="arrow_data {{0 1 2 0 0 -1} {} 0}
                     width 5 offset 0"
                     /label="ampC -35"
     CDS             9314..9964
                     /ApEinfo_label="PP_2877"
                     /ApEinfo_fwdcolor="#e7e8ff"
                     /ApEinfo_revcolor="#e7e8ff"
                     /ApEinfo_graphicformat="arrow_data {{0 1 2 0 0 -1} {} 0}
                     width 5 offset 0"
                     /label="PP_2877(1)"
     CDS             9965..9984
                     /ApEinfo_fwdcolor="#e7e8ff"
                     /ApEinfo_revcolor="#e7e8ff"
                     /ApEinfo_graphicformat="arrow_data {{0 1 2 0 0 -1} {} 0}
                     width 5 offset 0"
                     /label="PP_2877"
     gene            9985..10156
                     /gene="lacZalpha"
                     /vntifkey=60
                     /ApEinfo_label="lacZalpha"
                     /ApEinfo_fwdcolor="#66ff66"
                     /ApEinfo_revcolor="#66ff66"
                     /ApEinfo_graphicformat="arrow_data {{0 1 2 0 0 -1} {} 0}
                     width 5 offset 0"
                     /label="lacZalpha(1)"
     CDS             9985..10156
                     /gene="lacZalpha"
                     /codon_start=1
                     /transl_table=11
                     /product="LacZ alpha fragment"
                     /protein_id="ACJ66846.1"
                     /db_xref="GI:215434897"
                     /vntifkey=4
                     /ApEinfo_label="LacZ\alpha\fragment"
                     /ApEinfo_fwdcolor="#66ff66"
                     /ApEinfo_revcolor="#66ff66"
                     /ApEinfo_graphicformat="arrow_data {{0 1 2 0 0 -1} {} 0}
                     width 5 offset 0"
                     /label="LacZ\alpha\fragment(1)"
     misc_feature    9985..9990
                     /ApEinfo_fwdcolor="cyan"
                     /ApEinfo_revcolor="cyan"
                     /ApEinfo_graphicformat="arrow_data {{0 1 2 0 0 -1} {} 0}
                     width 5 offset 0"
                     /label="HindIII"
     CDS             10082..10150
                     /ApEinfo_fwdcolor="#6495ed"
                     /ApEinfo_revcolor="#6495ed"
                     /ApEinfo_graphicformat="arrow_data {{0 1 2 0 0 -1} {} 0}
                     width 5 offset 0"
                     /label="LacZ alpha"
     misc_feature    10138..10156
                     /vntifkey=21
                     /ApEinfo_fwdcolor="#ff0004"
                     /ApEinfo_revcolor="#ff0004"
                     /ApEinfo_graphicformat="arrow_data {{0 1 2 0 0 -1} {} 0}
                     width 5 offset 0"
                     /label="P2"
ORIGIN      
        1 ccggatgaat gtcagctact gggctatctg gacaagggaa aacgcaagcg caaagagaaa
       61 gcaggtagct tgcagtgggc ttacatggcg atagctagac tgggcggttt tatggacagc
      121 aagcgaaccg gaattgccag ctggggcgcc ctctggtaag gttgggaagc cctgcaaagt
      181 aaactggatg gctttcttgc cgccaaggat ctgatggcgc aggggatcaa gatctgatca
      241 agagacagga tgaggatcgt ttcgcatgat tgaacaagat ggattgcacg caggttctcc
      301 ggccgcttgg gtggagaggc tattcggcta tgactgggca caacagacaa tcggctgctc
      361 tgatgccgcc gtgttccggc tgtcagcgca ggggcgcccg gttctttttg tcaagaccga
      421 cctgtccggt gccctgaatg aactccaaga cgaggcagcg cggctatcgt ggctggccac
      481 gacgggcgtt ccttgcgcag ctgtgctcga cgttgtcact gaagcgggaa gggactggct
      541 gctattgggc gaagtgccgg ggcaggatct cctgtcatct caccttgctc ctgccgagaa
      601 agtatccatc atggctgatg caatgcggcg gctgcatacg cttgatccgg ctacctgccc
      661 attcgaccac caagcgaaac atcgcatcga gcgagcacgt actcggatgg aagccggtct
      721 tgtcgatcag gatgatctgg acgaagagca tcaggggctc gcgccagccg aactgttcgc
      781 caggctcaag gcgcggatgc ccgacggcga ggatctcgtc gtgacccatg gcgatgcctg
      841 cttgccgaat atcatggtgg aaaatggccg cttttctgga ttcatcgact gtggccggct
      901 gggtgtggcg gaccgctatc aggacatagc gttggctacc cgtgatattg ctgaagagct
      961 tggcggcgaa tgggctgacc gcttcctcgt gctttacggt atcgccgctc ccgattcgca
     1021 gcgcatcgcc ttctatcgcc ttcttgacga gttcttctga gcgggactct ggggttcgct
     1081 agaggatcga tcctttttaa cccatcacat atacctgccg ttcactatta tttagtgaaa
     1141 tgagatatta tgatattttc tgaattgtga ttaaaaaggc aactttatgc ccatgcaaca
     1201 gaaactataa aaaatacaga gaatgaaaag aaacagatag attttttagt tctttaggcc
     1261 cgtagtctgc aaatcctttt atgattttct atcaaacaaa agaggaaaat agaccagttg
     1321 caatccaaac gagagtctaa tagaatgagg tcgaaaagta aatcgcgcgg gtttgttact
     1381 gataaagcag gcaagaccta aaatgtgtaa agggcaaagt gtatactttg gcgtcacccc
     1441 ttacatattt taggtctttt tttattgtgc gtaactaact tgccatcttc aaacaggagg
     1501 gctggaagaa gcagaccgct aacacagtac ataaaaaagg agacatgaac gatgaacatc
     1561 aaaaagtttg caaaacaagc aacagtatta acctttacta ccgcactgct ggcaggaggc
     1621 gcaactcaag cgtttgcgaa agaaacgaac caaaagccat ataaggaaac atacggcatt
     1681 tcccatatta cacgccatga tatgctgcaa atccctgaac agcaaaaaaa tgaaaaatat
     1741 caagtttctg aatttgattc gtccacaatt aaaaatatct cttctgcaaa aggcctggac
     1801 gtttgggaca gctggccatt acaaaacgct gacggcactg tcgcaaacta tcacggctac
     1861 cacatcgtct ttgcattagc cggagatcct aaaaatgcgg atgacacatc gatttacatg
     1921 ttctatcaaa aagtcggcga aacttctatt gacagctgga aaaacgctgg ccgcgtcttt
     1981 aaagacagcg acaaattcga tgcaaatgat tctatcctaa aagaccaaac acaagaatgg
     2041 tcaggttcag ccacatttac atctgacgga aaaatccgtt tattctacac tgatttctcc
     2101 ggtaaacatt acggcaaaca aacactgaca actgcacaag ttaacgtatc agcatcagac
     2161 agctctttga acatcaacgg tgtagaggat tataaatcaa tctttgacgg tgacggaaaa
     2221 acgtatcaaa atgtacagca gttcatcgat gaaggcaact acagctcagg cgacaaccat
     2281 acgctgagag atcctcacta cgtagaagat aaaggccaca aatacttagt atttgaagca
     2341 aacactggaa ctgaagatgg ctaccaaggc gaagaatctt tatttaacaa agcatactat
     2401 ggcaaaagca catcattctt ccgtcaagaa agtcaaaaac ttctgcaaag cgataaaaaa
     2461 cgcacggctg agttagcaaa cggcgctctc ggtatgattg agctaaacga tgattacaca
     2521 ctgaaaaaag tgatgaaacc gctgattgca tctaacacag taacagatga aattgaacgc
     2581 gcgaacgtct ttaaaatgaa cggcaaatgg tacctgttca ctgactcccg cggatcaaaa
     2641 atgacgattg acggcattac gtctaacgat atttacatgc ttggttatgt ttctaattct
     2701 ttaactggcc catacaagcc gctgaacaaa actggccttg tgttaaaaat ggatcttgat
     2761 cctaacgatg taacctttac ttactcacac ttcgctgtac ctcaagcgaa aggaaacaat
     2821 gtcgtgatta caagctatat gacaaacaga ggattctacg cagacaaaca atcaacgttt
     2881 gcgccgagct tcctgctgaa catcaaaggc aagaaaacat ctgttgtcaa agacagcatc
     2941 cttgaacaag gacaattaac agttaacaaa taaaaacgca aaagaaaatg ccgatgggta
     3001 ccgagcgaaa tgaccgacca agcgacgccc aacctgccat cacgagattt cgattccacc
     3061 gccgccttct atgaaaggtt gggcttcgga atcgttttcc gggacgccct cgcggacgtg
     3121 ctcatagtcc acgacgcccg tgattttgta gccctggccg acggccagca ggtaggccga
     3181 caggctcatg ccggccgccg ccgccttttc ctcaatcgct cttcgttcgt ctggaaggca
     3241 gtacaccttg ataggtgggc tgcccttcct ggttggcttg gtttcatcag ccatccgctt
     3301 gccctcatct gttacgccgg cggtagccgg ccagcctcgc agagcaggat tcccgttgag
     3361 caccgccagg tgcgaataag ggacagtgaa gaaggaacac ccgctcgcgg gtgggcctac
     3421 ttcacctatc ctgcccggct gacgccgttg gatacaccaa ggaaagtcta cacgaaccct
     3481 ttggcaaaat cctgtatatc gtgcgaaaaa ggatggatat accgaaaaaa tcgctataat
     3541 gaccccgaag cagggttatg cagcggaaaa gcgctgcttc cctgctgttt tgtggaatat
     3601 ctaccgactg gaaacaggca aatgcaggaa attactgaac tgaggggaca ggcgagagac
     3661 gatgccaaag agctcctgaa aatctcgata actcaaaaaa tacgcccggt agtgatctta
     3721 tttcattatg gtgaaagttg gaacctctta cgtgccgatc aacgtctcat tttcgccaaa
     3781 agttggccca gggcttcccg gtatcaacag ggacaccagg atttatttat tctgcgaagt
     3841 gatcttccgt cacaggtatt tattcggcgc aaagtgcgtc gggtgatgct gccaacttac
     3901 tgatttagtg tatgatggtg tttttgaggt gctccagtgg cttctgtttc tatcagctcc
     3961 tgaaaatctc gataactcaa aaaatacgcc cggtagtgat cttatttcat tatggtgaaa
     4021 gttggaacct cttacgtgcc gatcaacgtc tcattttcgc caaaagttgg cccagggctt
     4081 cccggtatca acagggacac caggatttat ttattctgcg aagtgatctt ccgtcacagg
     4141 tatttattcg gcgcaaagtg cgtcgggtga tgctgccaac ttactgattt agtgtatgat
     4201 ggtgtttttg aggtgctcca gtggcttctg tttctatcag ggctggatga tcctccagcg
     4261 cggggatctc atgctggagt tcttcgccca ccccaaaagg atctaggtga agatcctttt
     4321 tgataatctc atgaccaaaa tcccttaacg tgagttttcg ttccactgag cgtcagaccc
     4381 cgtagaaaag atcaaaggat cttcttgaga tccttttttt ctgcgcgtaa tctgctgctt
     4441 gcaaacaaaa aaaccaccgc taccagcggt ggtttgtttg ccggatcaag agctaccaac
     4501 tctttttccg aaggtaactg gcttcagcag agcgcagata ccaaatactg ttcttctagt
     4561 gtagccgtag ttaggccacc acttcaagaa ctctgtagca ccgcctacat acctcgctct
     4621 gctaatcctg ttaccagtgg ctgctgccag tggcgataag tcgtgtctta ccgggttgga
     4681 ctcaagacga tagttaccgg ataaggcgca gcggtcgggc tgaacggggg gttcgtgcac
     4741 acagcccagc ttggagcgaa cgacctacac cgaactgaga tacctacagc gtgagctatg
     4801 agaaagcgcc acgcttcccg aagggagaaa ggcggacagg tatccggtaa gcggcagggt
     4861 cggaacagga gagcgcacga gggagcttcc agggggaaac gcctggtatc tttatagtcc
     4921 tgtcgggttt cgccacctct gacttgagcg tcgatttttg tgatgctcgt caggggggcg
     4981 gagcctatgg aaaaacgcca gcaacgcggc ctttttacgg ttcctggcct tttgctggcc
     5041 ttttgctcac atgttctttc ctgcgttatc ccctgattct gtggataacc gtattaccgc
     5101 ctttgagtga gctgataccg ctcgccgcag ccgaacgacc gagcgcagcg agtcagtgag
     5161 cgaggaagcg gaagagcgcc caatacgcaa accgcctctc cccgcgcgtt ggccgattca
     5221 ttaatgcagc tggcacgaca ggtttcccga ctggaaagcg ggcagtgagc gcaacgcaat
     5281 taatgtgagt tagctcactc aggaaacagc tatgacatga ttacgaattc cttgcctctg
     5341 ccggaaaccc gtctgcagcg gcgccaggca tgaaaaagcc cggcctatgc aggccgggct
     5401 ctggtaaggg tgcgaaccct caattcagcg gttcgatcac cttgactgcc tgctgctcgc
     5461 gggcagcggg ccattcttgt tgcagggtct gcagcacgcg gccaacgaat tcagtgtcgg
     5521 cggcggcttt cttgccgacg taaccttggc cacggcggta gaccttgaag cgggcacgca
     5581 tgctgggcag gtgctcttca aattcatctt cgacggtgtt cggtggcagg cggtcgaggc
     5641 gcacttcacc ggtttggcta acccacagca aatggtcgtc aaggctgtcc ttgcgcacgg
     5701 cgaacagctg ggccaattgg tcgatagtcg gattgttgtt caagttcatc ataaagcccc
     5761 cattacccat tcataggtga ttttcacagt tggcgctatc acggtgtagc gcactaccaa
     5821 ggctgctaca gcagcatcgc aacaggggct ttctcacgct gccttttgga cagtttccct
     5881 ctccacggac ggcctgcgtt accgcgcagg ccgtctggaa cacccttgcc accgctcccg
     5941 atcggggaga cggcttcatc atgcccaagc gcgatgaacg gcgtcaacca ttttgtagtg
     6001 aatatttttg ctcactacat tctgtcgttt tgtccgacaa tcaacgcgag cgttaggatc
     6061 ccatcgccag tgacagactg gcttcagacc ggtcttgccg cgcgagtgcg gcaagaccct
     6121 tccacacgca acacaaggga aaccgcatga acacgattaa catcgctaag aacgacttct
     6181 ctgacatcga actggctgct atcccgttca acactctggc tgaccattac ggtgagcgtt
     6241 tagctcgcga acagttggcc cttgagcatg agtcttacga gatgggtgaa gcacgcttcc
     6301 gcaagatgtt tgagcgtcaa cttaaagctg gtgaggttgc ggataacgct gccgccaagc
     6361 ctctcatcac taccctactc cctaagatga ttgcacgcat caacgactgg tttgaggaag
     6421 tgaaagctaa gcgcggcaag cgcccgacag ccttccagtt cctgcaagaa atcaagccgg
     6481 aagccgtagc gtacatcacc attaagacca ctctggcttg cctaaccagt gctgacaata
     6541 caaccgttca ggctgtagca agcgcaatcg gtcgggccat tgaggacgag gctcgcttcg
     6601 gtcgtatccg tgaccttgaa gctaagcact tcaagaaaaa cgttgaggaa caactcaaca
     6661 agcgcgtagg gcacgtctac aagaaagcat ttatgcaagt tgtcgaggct gacatgctct
     6721 ctaagggtct actcggtggc gaggcgtggt cttcgtggca taaggaagac tctattcatg
     6781 taggagtacg ctgcatcgag atgctcattg agtcaaccgg aatggttagc ttacaccgcc
     6841 aaaatgctgg cgtagtaggt caagactctg agactatcga actcgcacct gaatacgctg
     6901 aggctatcgc aacccgtgca ggtgcgctgg ctggcatctc tccgatgttc caaccttgcg
     6961 tagttcctcc taagccgtgg actggcatta ctggtggtgg ctattgggct aacggtcgtc
     7021 gtcctctggc gctggtgcgt actcacagta agaaagcact gatgcgctac gaagacgttt
     7081 acatgcctga ggtgtacaaa gcgattaaca ttgcgcaaaa caccgcatgg aaaatcaaca
     7141 agaaagtcct agcggtcgcc aacgtaatca ccaagtggaa gcattgtccg gtcgaggaca
     7201 tccctgcgat tgagcgtgaa gaactcccga tgaaaccgga agacatcgac atgaatcctg
     7261 aggctctcac cgcgtggaaa cgtgctgccg ctgctgtgta ccgcaaggac aaggctcgca
     7321 agtctcgccg tatcagcctt gagttcatgc ttgagcaagc caataagttt gctaaccata
     7381 aggccatctg gttcccttac aacatggact ggcgcggtcg tgtttacgct gtgtcaatgt
     7441 tcaacccgca aggtaacgat atgaccaaag gactgcttac gctggcgaaa ggtaaaccaa
     7501 tcggtaagga aggttactac tggctgaaaa tccacggtgc aaactgtgcg ggtgtcgata
     7561 aggttccgtt ccctgagcgc atcaagttca ttgaggaaaa ccacgagaac atcatggctt
     7621 gcgctaagtc tccactggag aacacttggt gggctgagca agattctccg ttctgcttcc
     7681 ttgcgttctg ctttgagtac gctggggtac agcaccacgg cctgagctat aactgctccc
     7741 ttccgctggc gtttgacggg tcttgctctg gcatccagca cttctccgcg atgctccgag
     7801 atgaggtagg tggtcgcgcg gttaacttgc ttcctagtga aaccgttcag gacatctacg
     7861 ggattgttgc taagaaagtc aacgagattc tacaagcaga cgcaatcaat gggaccgata
     7921 acgaagtagt taccgtgacc gatgagaaca ctggtgaaat ctctgagaaa gtcaagctgg
     7981 gcactaaggc actggctggt caatggctgg cttacggtgt tactcgcagt gtgactaagc
     8041 gttcagtcat gacgctggct tacgggtcca aagagttcgg cttccgtcaa caagtgctgg
     8101 aagataccat tcagccagct attgattccg gcaagggtct gatgttcact cagccgaatc
     8161 aggctgctgg atacatggct aagctgattt gggaatctgt gagcgtgacg gtggtagctg
     8221 cggttgaagc aatgaactgg cttaagtctg ctgctaagct gctggctgct gaggtcaaag
     8281 ataagaagac tggagagatt cttcgcaagc gttgcgctgt gcattgggta actcctgatg
     8341 gtttccctgt gtggcaggaa tacaagaagc ctattcagac gcgcttgaac ctgatgttcc
     8401 tcggtcagtt ccgcttacag cctaccatta acaccaacaa agatagcgag attgatgcac
     8461 acaaacagga gtctggtatc gctcctaact ttgtacacag ccaagacggt agccaccttc
     8521 gtaagactgt agtgtgggca cacgagaagt acggaatcga atcttttgca ctgattcacg
     8581 actccttcgg taccattccg gctgacgctg cgaacctgtt caaagcagtg cgcgaaacta
     8641 tggttgacac atatgagtct tgtgatgtac tggctgattt ctacgaccag ttcgctgacc
     8701 agttgcacga gtctcaattg gacaaaatgc cagcacttcc ggctaaaggt aacttgaacc
     8761 tccgtgacat cttagagtcg gacttcgcgt tcgcgtaacg ccaaatcaat acgactccgg
     8821 atccccttcg aaggaaagac ctgatgcttt tcgtgcgcgc ataaaatacc ttgatactgt
     8881 gccggatgaa agcggttcgc gacgagtaga tgcaattatg gtttctccgc caagaatctc
     8941 tttgcattta tcaagtgttt ccttcattga tattccgaga gcatcaatat gcaatgctgt
     9001 tgggatggca atttttacga agacgcttca gccaaaaaac ttaagaccgc cggtcttgtc
     9061 cactaccttg cagtaatgcg gtggacagga tcggcggttt tcttttctct tctcaatgac
     9121 cacgcagcca cataccggga gaccagaaac aaaaaaaggc cccccgttag ggaggccttc
     9181 aataattggc tagctgtctt ctctagaggt gagtcctttt gtggagcgtg tccgttgagc
     9241 gataccactc ggggttccgg cgttagcgac ggggagccaa agaccttatc gtctgcccac
     9301 ccaccatgac aagatggata cagtgatgaa gtatttgcgc atgttatttg acaatttcac
     9361 cctggccttg ctcggtgtgg tactcatcgc caccgtactg ccttgctcgg gcgatggcgc
     9421 ggtgtatttc ggctggctga ccaacctggc cattggcctg ttgttcttcc tgcatggcgc
     9481 caaactgtcc cgtgaagcca tcattgccgg tgccgggcac tggcgcctgc acctactggt
     9541 gttctcctgt actttcgtat tgttcccgct gctgggcctg gcgttcaaac ctctgttcgt
     9601 accgctggtg ggtaacgagc tttatctggg catcctgtac ctgtgtgcct tgcctgcaac
     9661 cgtgcagtcg gccattgcct ttacctcgct ggcccgcggt aacgtgccag cggccatctg
     9721 cagcgcggcg gcctccagcc tgctgggtat cttcctcacc ccgttgctgg tgatgctgct
     9781 actgggcgcc ggtggtgata caggttccgg cctggatgcg gtgttgaaga tcactttgca
     9841 gctgctggtg ccgttcgttg ccgggcaggt cgcgcggcgc tggatcggcg cctgggtcaa
     9901 gcgcaatgcg cgctggctca aggtggtgga ccagggttcg atcctgctgg tggtgtacac
     9961 cgccttcagt gaggccgtgg ttacaagctt ggcactggcc gtcgttttac aacgtcgtga
    10021 ctgggaaaac cctggcgtta cccaacttaa tcgccttgca gcacatcccc ctttcgccag
    10081 ctggcgtaat agcgaagagg cccgcaccga tcgcccttcc caacagttgc gcagcctgaa
    10141 tggcgaatgg cgataagcta gcttcacgct gccgcaagca ctcagggcgc aagggctgct
    10201 aaaggaagcg gaacacgtag aaagccagtc cgcagaaacg gtgctgacc
//
