# Supplementary material for: Production of itaconic acid from alkali pretreated lignin by dynamic two stage bioconversion
Source: Nat Commun. 2021 Apr 15;12:2261. doi: 10.1038/s41467-021-22556-8 (PMC8050072; doi:10.1038/s41467-021-22556-8)
Supplement: Supplementary file 4 — Supplementary Data 3 [file 41467_2021_22556_MOESM4_ESM.zip › genbank files/pJE1444.gb]

LOCUS       pJE1444                 7601 bp ds-DNA     circular     05-JAN-2020
DEFINITION  .
ACCESSION   urn.local...2k-bemkilb
KEYWORDS    .
SOURCE      .
  ORGANISM  .
COMMENT     ApEinfo:methylated:1.
FEATURES             Location/Qualifiers
     -35_signal      134..139
                     /ApEinfo_fwdcolor="#07e500"
                     /ApEinfo_revcolor="#07e500"
                     /ApEinfo_graphicformat="arrow_data {{0 1 2 0 0 -1} {} 0}
                     width 5 offset 0"
                     /label="-35 kanR"
     -10_signal      157..162
                     /ApEinfo_fwdcolor="#07e500"
                     /ApEinfo_revcolor="#07e500"
                     /ApEinfo_graphicformat="arrow_data {{0 1 2 0 0 -1} {} 0}
                     width 5 offset 0"
                     /label="-10"
     CDS             266..1060
                     /gene="nptII"
                     /codon_start=1
                     /transl_table=11
                     /product="neomycin phosphotransferase"
                     /protein_id="ACJ66844.1"
                     /db_xref="GI:215434895"
                     /vntifkey=4
                     /ApEinfo_fwdcolor="#66ff66"
                     /ApEinfo_revcolor="#66ff66"
                     /ApEinfo_graphicformat="arrow_data {{0 1 2 0 0 -1} {} 0}
                     width 5 offset 0"
                     /label="neomycin\phosphotransferase"
     CDS             266..1060
                     /ApEinfo_fwdcolor="#acdcff"
                     /ApEinfo_revcolor="#acdcff"
                     /ApEinfo_graphicformat="arrow_data {{0 1 2 0 0 -1} {} 0}
                     width 5 offset 0"
                     /label="nptII"
     CDS             1552..2973
                     /gene="sacB"
                     /codon_start=1
                     /transl_table=11
                     /product="levan sucrase"
                     /protein_id="ACJ66845.1"
                     /db_xref="GI:215434896"
                     /vntifkey=4
                     /ApEinfo_fwdcolor="#66ff66"
                     /ApEinfo_revcolor="#66ff66"
                     /ApEinfo_graphicformat="arrow_data {{0 1 2 0 0 -1} {} 0}
                     width 5 offset 0"
                     /label="levan\sucrase"
     CDS             1552..2973
                     /ApEinfo_fwdcolor="#acdcff"
                     /ApEinfo_revcolor="#acdcff"
                     /ApEinfo_graphicformat="arrow_data {{0 1 2 0 0 -1} {} 0}
                     width 5 offset 0"
                     /label="sacB"
     oriT            3374..3443
                     /vntifkey=104
                     /note="RP4 oriT"
                     /ApEinfo_fwdcolor="pink"
                     /ApEinfo_revcolor="pink"
                     /ApEinfo_graphicformat="arrow_data {{0 1 2 0 0 -1} {} 0}
                     width 5 offset 0"
                     /label="RP4\oriT"
     rep_origin      4329..5011
                     /ApEinfo_fwdcolor="gray50"
                     /ApEinfo_revcolor="gray50"
                     /ApEinfo_graphicformat="arrow_data {{0 1 2 0 0 -1} {} 0}
                     width 5 offset 0"
                     /label="ColE1 origin"
     rep_origin      4405..4999
                     /vntifkey=33
                     /note="pMB1 replication origin"
                     /ApEinfo_fwdcolor="pink"
                     /ApEinfo_revcolor="pink"
                     /ApEinfo_graphicformat="arrow_data {{0 1 2 0 0 -1} {} 0}
                     width 5 offset 0"
                     /label="pMB1\replication\origin"
     rep_origin      4405..4999
                     /ApEinfo_fwdcolor="#999999"
                     /ApEinfo_revcolor="#999999"
                     /ApEinfo_graphicformat="arrow_data {{0 1 2 0 0 -1} {} 0}
                     width 5 offset 0"
                     /label="pMB1 ori"
     promoter        5300
                     /vntifkey=30
                     /ApEinfo_fwdcolor="#cc66ff"
                     /ApEinfo_revcolor="#cc66ff"
                     /ApEinfo_graphicformat="arrow_data {{0 1 2 0 0 -1} {} 0}
                     width 5 offset 0"
                     /label="lac\promoter"
     misc_feature    5315..5330
                     /vntifkey=21
                     /ApEinfo_fwdcolor="#ff0004"
                     /ApEinfo_revcolor="#ff0004"
                     /ApEinfo_graphicformat="arrow_data {{0 1 2 0 0 -1} {} 0}
                     width 5 offset 0"
                     /label="P1"
     gene            5317..5330
                     /gene="lacZalpha"
                     /vntifkey=60
                     /ApEinfo_fwdcolor="#66ff66"
                     /ApEinfo_revcolor="#66ff66"
                     /ApEinfo_graphicformat="arrow_data {{0 1 2 0 0 -1} {} 0}
                     width 5 offset 0"
                     /label="lacZalpha"
     CDS             5317..5330
                     /gene="lacZalpha"
                     /codon_start=1
                     /transl_table=11
                     /product="LacZ alpha fragment"
                     /protein_id="ACJ66846.1"
                     /db_xref="GI:215434897"
                     /vntifkey=4
                     /ApEinfo_fwdcolor="#66ff66"
                     /ApEinfo_revcolor="#66ff66"
                     /ApEinfo_graphicformat="arrow_data {{0 1 2 0 0 -1} {} 0}
                     width 5 offset 0"
                     /label="LacZ\alpha\fragment"
     misc_feature    5325..5330
                     /ApEinfo_fwdcolor="cyan"
                     /ApEinfo_revcolor="cyan"
                     /ApEinfo_graphicformat="arrow_data {{0 1 2 0 0 -1} {} 0}
                     width 5 offset 0"
                     /label="EcoRI"
     homology_arm    5331..6116
                     /ApEinfo_fwdcolor="#ff8275"
                     /ApEinfo_revcolor="#ff8275"
                     /ApEinfo_graphicformat="arrow_data {{0 1 2 0 0 -1} {} 0}
                     width 5 offset 0"
                     /label="UP homology arm"
     gene            complement(5331..6119)
                     /gene="icd"
                     /locus_tag="PP_4011"
                     /db_xref="GeneID:1046548"
                     /ApEinfo_fwdcolor="#e7e8ff"
                     /ApEinfo_revcolor="#e7e8ff"
                     /ApEinfo_graphicformat="arrow_data {{0 1 2 0 0 -1} {} 0}
                     width 5 offset 0"
     source          5331..6119
                     /organism="Pseudomonas putida KT2440"
                     /mol_type="genomic DNA"
                     /strain="KT2440"
                     /db_xref="taxon:160488"
                     /ApEinfo_label="source Pseudomonas putida KT2440"
                     /ApEinfo_fwdcolor="pink"
                     /ApEinfo_revcolor="pink"
                     /ApEinfo_graphicformat="arrow_data {{0 1 2 0 0 -1} {} 0}
                     width 5 offset 0"
                     /label="source Pseudomonas putida KT2440(1)"
     CDS             complement(5331..6119)
                     /gene="icd"
                     /locus_tag="PP_4011"
                     /EC_number="1.1.1.42"
                     /note="Evidence 2a : Function of homologous gene
                     experimentally demonstrated in an other organism; PubMedId
                     : 4145959, 7761851, 6381094, 11284679, 10623532, 7819221,
                     3112144, 2861202, 4152156; Product type e : enzyme;
                     Energymetabolism : Anaerobic"
                     /codon_start=1
                     /transl_table=11
                     /product="NADP(+)-specific isocitrate dehydrogenase"
                     /protein_id="NP_746141.1"
                     /db_xref="GI:26990716"
                     /db_xref="GeneID:1046548"
                     /translation="MGYQKIKVPTDGTKITVNADHSLNVPDHPIIPYIEGDGIGVDVS
                     PVMIKVVDAAVQKAYGGKRKIAWMEVYAGEKATQVYDQDTWLPQETLDAVRDYVVSIK
                     GPLTTPVGGGIRSLNVALRQQLDLYVCLRPVLWFQGVPSPVKKPGDVDMVIFRENSED
                     IYAGIEWKAGSPEANKVIKFLKEEMGVTKIRFDQDCGIGVKPVSKEGTKRLVRKALQY
                     VVDNDRESLTLVHKGNIMKFTEGAFKDWGYEVARDEFGAELLDGGPWMKFKNPKTGRE
                     VIVKDAIADAMLQQILLRPAEYDVIATLNLNGDYLSDALAAEVGGIGIAPGANLSDTV
                     AMFEATHGTAPKYAGQDKVNPGSVILSAEMMLRHMGWTEAADLIIKGTNGAIAAKTVT
                     YDFERLMEGAKLVSSSGFGDEMIKHM"
                     /ApEinfo_fwdcolor="#7093ff"
                     /ApEinfo_revcolor="#7093ff"
                     /ApEinfo_graphicformat="arrow_data {{0 1 2 0 0 -1} {} 0}
                     width 5 offset 0"
     misc_feature    6119
                     /ApEinfo_fwdcolor="#dfccff"
                     /ApEinfo_revcolor="#dfccff"
                     /ApEinfo_graphicformat="arrow_data {{0 1 2 0 0 -1} {} 0}
                     width 5 offset 0"
                     /label="A1G mutation"
     source          6120..6514
                     /organism="Pseudomonas putida KT2440"
                     /mol_type="genomic DNA"
                     /strain="KT2440"
                     /db_xref="taxon:160488"
                     /ApEinfo_label="source Pseudomonas putida KT2440"
                     /ApEinfo_fwdcolor="pink"
                     /ApEinfo_revcolor="pink"
                     /ApEinfo_graphicformat="arrow_data {{0 1 2 0 0 -1} {} 0}
                     width 5 offset 0"
                     /label="source Pseudomonas putida KT2440(3)"
     misc_feature    complement(6120..6123)
                     /ApEinfo_fwdcolor="#dfccff"
                     /ApEinfo_revcolor="#dfccff"
                     /ApEinfo_graphicformat="arrow_data {{0 1 2 0 0 -1} {} 0}
                     width 5 offset 0"
                     /label="modification 1"
     -10_signal      6171..6179
                     /ApEinfo_label="-10"
                     /ApEinfo_fwdcolor="#badaa5"
                     /ApEinfo_revcolor="#badaa5"
                     /ApEinfo_graphicformat="arrow_data {{0 1 2 0 0 -1} {} 0}
                     width 5 offset 0"
                     /label="-10(1)"
     -35_signal      6193..6198
                     /ApEinfo_fwdcolor="#badaa5"
                     /ApEinfo_revcolor="#badaa5"
                     /ApEinfo_graphicformat="arrow_data {{0 1 2 0 0 -1} {} 0}
                     width 5 offset 0"
                     /label="-35"
     -35_signal      6220..6225
                     /ApEinfo_fwdcolor="#07e500"
                     /ApEinfo_revcolor="#07e500"
                     /ApEinfo_graphicformat="arrow_data {{0 1 2 0 0 -1} {} 0}
                     width 5 offset 0"
                     /label="New Feature"
     -10_signal      6235..6243
                     /ApEinfo_fwdcolor="#07e500"
                     /ApEinfo_revcolor="#07e500"
                     /ApEinfo_graphicformat="arrow_data {{0 1 2 0 0 -1} {} 0}
                     width 5 offset 0"
                     /label="-10_signal"
     -35_signal      6267..6272
                     /ApEinfo_label="New Feature"
                     /ApEinfo_fwdcolor="#07e500"
                     /ApEinfo_revcolor="#07e500"
                     /ApEinfo_graphicformat="arrow_data {{0 1 2 0 0 -1} {} 0}
                     width 5 offset 0"
                     /label="New Feature(2)"
     -10_signal      6289..6297
                     /ApEinfo_label="New Feature"
                     /ApEinfo_fwdcolor="#07e500"
                     /ApEinfo_revcolor="#07e500"
                     /ApEinfo_graphicformat="arrow_data {{0 1 2 0 0 -1} {} 0}
                     width 5 offset 0"
                     /label="New Feature(1)"
     source          6515..6533
                     /organism="Pseudomonas putida KT2440"
                     /mol_type="genomic DNA"
                     /strain="KT2440"
                     /db_xref="taxon:160488"
                     /ApEinfo_label="source Pseudomonas putida KT2440"
                     /ApEinfo_fwdcolor="pink"
                     /ApEinfo_revcolor="pink"
                     /ApEinfo_graphicformat="arrow_data {{0 1 2 0 0 -1} {} 0}
                     width 5 offset 0"
                     /label="source Pseudomonas putida KT2440(2)"
     misc_feature    6530..6532
                     /ApEinfo_fwdcolor="#dfccff"
                     /ApEinfo_revcolor="#dfccff"
                     /ApEinfo_graphicformat="arrow_data {{0 1 2 0 0 -1} {} 0}
                     width 5 offset 0"
                     /label="modification"
     gene            6534..7336
                     /gene="idh"
                     /locus_tag="PP_4012"
                     /db_xref="GeneID:1046547"
                     /ApEinfo_fwdcolor="#e7e8ff"
                     /ApEinfo_revcolor="#e7e8ff"
                     /ApEinfo_graphicformat="arrow_data {{0 1 2 0 0 -1} {} 0}
                     width 5 offset 0"
     source          6534..7336
                     /organism="Pseudomonas putida KT2440"
                     /mol_type="genomic DNA"
                     /strain="KT2440"
                     /db_xref="taxon:160488"
                     /ApEinfo_fwdcolor="pink"
                     /ApEinfo_revcolor="pink"
                     /ApEinfo_graphicformat="arrow_data {{0 1 2 0 0 -1} {} 0}
                     width 5 offset 0"
     CDS             6534..7336
                     /gene="idh"
                     /locus_tag="PP_4012"
                     /EC_number="1.1.1.-"
                     /note="Evidence 2b : Function of strongly homologous
                     gene;Product type e : enzyme"
                     /codon_start=1
                     /transl_table=11
                     /product="isocitrate dehydrogenase"
                     /protein_id="NP_746142.1"
                     /db_xref="GI:26990717"
                     /db_xref="GeneID:1046547"
                     /translation="MPTRSKIIYTFTDEAPALATYSLLPIIEAFTASADIAVETRDIS
                     LAGRILAAFPEQLGAEKQVGDHLAELGQLATTPEANIIKLPNISASVPQLKAAIKELQ
                     GKGFNIPDYADEPATAEEKESRARYDRIKGSAVNPVLREGNSDRRAPLSVKNYARKHP
                     HKMGAWAADSKSHVAHMTQGDFYGSEKAALIEADDSLRIELVGKDGSTTVLKEKTAVK
                     AAEVIDCATMSRKALKAFIAEQIADAKAAGVLLSVHLKATMMKVSDPIMFGVIVEEFY
                     NDVLTKHAAALAEVGFNANNGIGDLYARIKDLPADKQAEIEADIQALYAERPALAMVN
                     SDKGITNLHVPSDVIVDASMPAMIRDSGKMWNAAGELQDAKAVIPDRCYAGIYQATIE
                     DCKVNGAFDPTTMGSVPNVGLMAQKAEEYGSHDKTFQIKADGVVRVVDGKGNVVLEQN
                     VEAGDIFRMCQTKDAPIQDWVKLAVNRARLSNTPAVFWLDPARAHDGVMIEKVQKYLK
                     DHDTTGLDIRILAPVDAIKFSLARIREGKDTISVTGNVLRDYLTDLFPIMELGTSAKM
                     LSIVPLMNGGGLFETGAGGSAPKHVQQLVEENFLRWDSLGEFLALAASLEHLGNTYDN
                     PRAKVLANTLDQATGKFLDTNKSPSRKVGGIDNRGSHFYLTLYWAEALAAQTDDAALQ
                     ARFAPLAKTLAENEATIVAELNAVQGKPADIGGYYAPDAELTAKVMRPSQTLNSAIAA
                     L"
                     /ApEinfo_fwdcolor="#7093ff"
                     /ApEinfo_revcolor="#7093ff"
                     /ApEinfo_graphicformat="arrow_data {{0 1 2 0 0 -1} {} 0}
                     width 5 offset 0"
     misc_feature    6534
                     /ApEinfo_label="A1G mutation"
                     /ApEinfo_fwdcolor="#dfccff"
                     /ApEinfo_revcolor="#dfccff"
                     /ApEinfo_graphicformat="arrow_data {{0 1 2 0 0 -1} {} 0}
                     width 5 offset 0"
                     /label="A1G mutation(1)"
     homology_arm    6537..7336
                     /ApEinfo_fwdcolor="#ff8275"
                     /ApEinfo_revcolor="#ff8275"
                     /ApEinfo_graphicformat="arrow_data {{0 1 2 0 0 -1} {} 0}
                     width 5 offset 0"
                     /label="DN homology arms"
     gene            7337..7508
                     /gene="lacZalpha"
                     /vntifkey=60
                     /ApEinfo_label="lacZalpha"
                     /ApEinfo_fwdcolor="#66ff66"
                     /ApEinfo_revcolor="#66ff66"
                     /ApEinfo_graphicformat="arrow_data {{0 1 2 0 0 -1} {} 0}
                     width 5 offset 0"
                     /label="lacZalpha(1)"
     CDS             7337..7508
                     /gene="lacZalpha"
                     /codon_start=1
                     /transl_table=11
                     /product="LacZ alpha fragment"
                     /protein_id="ACJ66846.1"
                     /db_xref="GI:215434897"
                     /vntifkey=4
                     /ApEinfo_label="LacZ\alpha\fragment"
                     /ApEinfo_fwdcolor="#66ff66"
                     /ApEinfo_revcolor="#66ff66"
                     /ApEinfo_graphicformat="arrow_data {{0 1 2 0 0 -1} {} 0}
                     width 5 offset 0"
                     /label="LacZ\alpha\fragment(1)"
     misc_feature    7337..7342
                     /ApEinfo_fwdcolor="cyan"
                     /ApEinfo_revcolor="cyan"
                     /ApEinfo_graphicformat="arrow_data {{0 1 2 0 0 -1} {} 0}
                     width 5 offset 0"
                     /label="HindIII"
     CDS             7434..7502
                     /ApEinfo_fwdcolor="#6495ed"
                     /ApEinfo_revcolor="#6495ed"
                     /ApEinfo_graphicformat="arrow_data {{0 1 2 0 0 -1} {} 0}
                     width 5 offset 0"
                     /label="LacZ alpha"
     misc_feature    7490..7508
                     /vntifkey=21
                     /ApEinfo_fwdcolor="#ff0004"
                     /ApEinfo_revcolor="#ff0004"
                     /ApEinfo_graphicformat="arrow_data {{0 1 2 0 0 -1} {} 0}
                     width 5 offset 0"
                     /label="P2"
ORIGIN      
        1 ccggatgaat gtcagctact gggctatctg gacaagggaa aacgcaagcg caaagagaaa
       61 gcaggtagct tgcagtgggc ttacatggcg atagctagac tgggcggttt tatggacagc
      121 aagcgaaccg gaattgccag ctggggcgcc ctctggtaag gttgggaagc cctgcaaagt
      181 aaactggatg gctttcttgc cgccaaggat ctgatggcgc aggggatcaa gatctgatca
      241 agagacagga tgaggatcgt ttcgcatgat tgaacaagat ggattgcacg caggttctcc
      301 ggccgcttgg gtggagaggc tattcggcta tgactgggca caacagacaa tcggctgctc
      361 tgatgccgcc gtgttccggc tgtcagcgca ggggcgcccg gttctttttg tcaagaccga
      421 cctgtccggt gccctgaatg aactccaaga cgaggcagcg cggctatcgt ggctggccac
      481 gacgggcgtt ccttgcgcag ctgtgctcga cgttgtcact gaagcgggaa gggactggct
      541 gctattgggc gaagtgccgg ggcaggatct cctgtcatct caccttgctc ctgccgagaa
      601 agtatccatc atggctgatg caatgcggcg gctgcatacg cttgatccgg ctacctgccc
      661 attcgaccac caagcgaaac atcgcatcga gcgagcacgt actcggatgg aagccggtct
      721 tgtcgatcag gatgatctgg acgaagagca tcaggggctc gcgccagccg aactgttcgc
      781 caggctcaag gcgcggatgc ccgacggcga ggatctcgtc gtgacccatg gcgatgcctg
      841 cttgccgaat atcatggtgg aaaatggccg cttttctgga ttcatcgact gtggccggct
      901 gggtgtggcg gaccgctatc aggacatagc gttggctacc cgtgatattg ctgaagagct
      961 tggcggcgaa tgggctgacc gcttcctcgt gctttacggt atcgccgctc ccgattcgca
     1021 gcgcatcgcc ttctatcgcc ttcttgacga gttcttctga gcgggactct ggggttcgct
     1081 agaggatcga tcctttttaa cccatcacat atacctgccg ttcactatta tttagtgaaa
     1141 tgagatatta tgatattttc tgaattgtga ttaaaaaggc aactttatgc ccatgcaaca
     1201 gaaactataa aaaatacaga gaatgaaaag aaacagatag attttttagt tctttaggcc
     1261 cgtagtctgc aaatcctttt atgattttct atcaaacaaa agaggaaaat agaccagttg
     1321 caatccaaac gagagtctaa tagaatgagg tcgaaaagta aatcgcgcgg gtttgttact
     1381 gataaagcag gcaagaccta aaatgtgtaa agggcaaagt gtatactttg gcgtcacccc
     1441 ttacatattt taggtctttt tttattgtgc gtaactaact tgccatcttc aaacaggagg
     1501 gctggaagaa gcagaccgct aacacagtac ataaaaaagg agacatgaac gatgaacatc
     1561 aaaaagtttg caaaacaagc aacagtatta acctttacta ccgcactgct ggcaggaggc
     1621 gcaactcaag cgtttgcgaa agaaacgaac caaaagccat ataaggaaac atacggcatt
     1681 tcccatatta cacgccatga tatgctgcaa atccctgaac agcaaaaaaa tgaaaaatat
     1741 caagtttctg aatttgattc gtccacaatt aaaaatatct cttctgcaaa aggcctggac
     1801 gtttgggaca gctggccatt acaaaacgct gacggcactg tcgcaaacta tcacggctac
     1861 cacatcgtct ttgcattagc cggagatcct aaaaatgcgg atgacacatc gatttacatg
     1921 ttctatcaaa aagtcggcga aacttctatt gacagctgga aaaacgctgg ccgcgtcttt
     1981 aaagacagcg acaaattcga tgcaaatgat tctatcctaa aagaccaaac acaagaatgg
     2041 tcaggttcag ccacatttac atctgacgga aaaatccgtt tattctacac tgatttctcc
     2101 ggtaaacatt acggcaaaca aacactgaca actgcacaag ttaacgtatc agcatcagac
     2161 agctctttga acatcaacgg tgtagaggat tataaatcaa tctttgacgg tgacggaaaa
     2221 acgtatcaaa atgtacagca gttcatcgat gaaggcaact acagctcagg cgacaaccat
     2281 acgctgagag atcctcacta cgtagaagat aaaggccaca aatacttagt atttgaagca
     2341 aacactggaa ctgaagatgg ctaccaaggc gaagaatctt tatttaacaa agcatactat
     2401 ggcaaaagca catcattctt ccgtcaagaa agtcaaaaac ttctgcaaag cgataaaaaa
     2461 cgcacggctg agttagcaaa cggcgctctc ggtatgattg agctaaacga tgattacaca
     2521 ctgaaaaaag tgatgaaacc gctgattgca tctaacacag taacagatga aattgaacgc
     2581 gcgaacgtct ttaaaatgaa cggcaaatgg tacctgttca ctgactcccg cggatcaaaa
     2641 atgacgattg acggcattac gtctaacgat atttacatgc ttggttatgt ttctaattct
     2701 ttaactggcc catacaagcc gctgaacaaa actggccttg tgttaaaaat ggatcttgat
     2761 cctaacgatg taacctttac ttactcacac ttcgctgtac ctcaagcgaa aggaaacaat
     2821 gtcgtgatta caagctatat gacaaacaga ggattctacg cagacaaaca atcaacgttt
     2881 gcgccgagct tcctgctgaa catcaaaggc aagaaaacat ctgttgtcaa agacagcatc
     2941 cttgaacaag gacaattaac agttaacaaa taaaaacgca aaagaaaatg ccgatgggta
     3001 ccgagcgaaa tgaccgacca agcgacgccc aacctgccat cacgagattt cgattccacc
     3061 gccgccttct atgaaaggtt gggcttcgga atcgttttcc gggacgccct cgcggacgtg
     3121 ctcatagtcc acgacgcccg tgattttgta gccctggccg acggccagca ggtaggccga
     3181 caggctcatg ccggccgccg ccgccttttc ctcaatcgct cttcgttcgt ctggaaggca
     3241 gtacaccttg ataggtgggc tgcccttcct ggttggcttg gtttcatcag ccatccgctt
     3301 gccctcatct gttacgccgg cggtagccgg ccagcctcgc agagcaggat tcccgttgag
     3361 caccgccagg tgcgaataag ggacagtgaa gaaggaacac ccgctcgcgg gtgggcctac
     3421 ttcacctatc ctgcccggct gacgccgttg gatacaccaa ggaaagtcta cacgaaccct
     3481 ttggcaaaat cctgtatatc gtgcgaaaaa ggatggatat accgaaaaaa tcgctataat
     3541 gaccccgaag cagggttatg cagcggaaaa gcgctgcttc cctgctgttt tgtggaatat
     3601 ctaccgactg gaaacaggca aatgcaggaa attactgaac tgaggggaca ggcgagagac
     3661 gatgccaaag agctcctgaa aatctcgata actcaaaaaa tacgcccggt agtgatctta
     3721 tttcattatg gtgaaagttg gaacctctta cgtgccgatc aacgtctcat tttcgccaaa
     3781 agttggccca gggcttcccg gtatcaacag ggacaccagg atttatttat tctgcgaagt
     3841 gatcttccgt cacaggtatt tattcggcgc aaagtgcgtc gggtgatgct gccaacttac
     3901 tgatttagtg tatgatggtg tttttgaggt gctccagtgg cttctgtttc tatcagctcc
     3961 tgaaaatctc gataactcaa aaaatacgcc cggtagtgat cttatttcat tatggtgaaa
     4021 gttggaacct cttacgtgcc gatcaacgtc tcattttcgc caaaagttgg cccagggctt
     4081 cccggtatca acagggacac caggatttat ttattctgcg aagtgatctt ccgtcacagg
     4141 tatttattcg gcgcaaagtg cgtcgggtga tgctgccaac ttactgattt agtgtatgat
     4201 ggtgtttttg aggtgctcca gtggcttctg tttctatcag ggctggatga tcctccagcg
     4261 cggggatctc atgctggagt tcttcgccca ccccaaaagg atctaggtga agatcctttt
     4321 tgataatctc atgaccaaaa tcccttaacg tgagttttcg ttccactgag cgtcagaccc
     4381 cgtagaaaag atcaaaggat cttcttgaga tccttttttt ctgcgcgtaa tctgctgctt
     4441 gcaaacaaaa aaaccaccgc taccagcggt ggtttgtttg ccggatcaag agctaccaac
     4501 tctttttccg aaggtaactg gcttcagcag agcgcagata ccaaatactg ttcttctagt
     4561 gtagccgtag ttaggccacc acttcaagaa ctctgtagca ccgcctacat acctcgctct
     4621 gctaatcctg ttaccagtgg ctgctgccag tggcgataag tcgtgtctta ccgggttgga
     4681 ctcaagacga tagttaccgg ataaggcgca gcggtcgggc tgaacggggg gttcgtgcac
     4741 acagcccagc ttggagcgaa cgacctacac cgaactgaga tacctacagc gtgagctatg
     4801 agaaagcgcc acgcttcccg aagggagaaa ggcggacagg tatccggtaa gcggcagggt
     4861 cggaacagga gagcgcacga gggagcttcc agggggaaac gcctggtatc tttatagtcc
     4921 tgtcgggttt cgccacctct gacttgagcg tcgatttttg tgatgctcgt caggggggcg
     4981 gagcctatgg aaaaacgcca gcaacgcggc ctttttacgg ttcctggcct tttgctggcc
     5041 ttttgctcac atgttctttc ctgcgttatc ccctgattct gtggataacc gtattaccgc
     5101 ctttgagtga gctgataccg ctcgccgcag ccgaacgacc gagcgcagcg agtcagtgag
     5161 cgaggaagcg gaagagcgcc caatacgcaa accgcctctc cccgcgcgtt ggccgattca
     5221 ttaatgcagc tggcacgaca ggtttcccga ctggaaagcg ggcagtgagc gcaacgcaat
     5281 taatgtgagt tagctcactc aggaaacagc tatgacatga ttacgaattc gccgccatca
     5341 agcagttcag cgccgaactc gtcacgcgcc acctcgtacc cccagtcctt gaaggcaccc
     5401 tcggtgaact tcatgatgtt gcccttgtgc accagggtca gtgattcgcg gtcgttatcc
     5461 accacgtatt gcagggcctt gcgcaccaga cgcttggtac cctccttcga caccggcttg
     5521 acgccgatac cgcagtcctg gtcgaagcgg atcttggtga cccccatttc ctccttgaga
     5581 aacttgatca ccttgttcgc ctcgggcgac ccggccttcc actcgatgcc ggcatagatg
     5641 tcttcggagt tctcgcggaa gatcaccatg tcgacgtcgc ccggcttttt caccgggctt
     5701 ggcacaccct ggaaccacag caccggccgc aggcatacat acaggtccag ttgctggcgc
     5761 agggccacgt tgagggagcg gatgccgcca ccgacgggcg tggtcagcgg gcccttgatc
     5821 gataccacat aatcacgcac ggcatcgagg gtttcctgcg gtagccaggt atcctggtca
     5881 tacacctggg tggctttctc gccagcgtac acctccatcc aggcaatctt gcgcttgccg
     5941 ccgtaggcct tctgcacggc ggcatcgacc accttgatca ttaccggcga aacatcgacg
     6001 ccgatcccgt cgccttcgat gtaaggaatg atcggatggt caggcacgtt aagcgaatgg
     6061 tctgcattga cggtaatttt ggtgccgtcg gtcggaacct tgattttctg gtatcccacc
     6121 gaagcactac tccgctgtcg ggtgtggttt ggacatcgtg cgatccactg agcctaaacc
     6181 acatctgccg acctgcaagg catgcgacaa cccgccgcat tgctgcttag tctttggtct
     6241 tataaatggg ccgatatcac ttggccttgc tgattagccc aaatggtttg gtatactccg
     6301 ccgcgaccga agggtcatcg gggcgaatcc caggaaaatg cggaccgccc taggccatga
     6361 atggccataa agcctgggtt gttaccgcag ctcagcactt gacgctcgac tgatgcatcc
     6421 accatcaccg ctcgcagcct ctcgactttc cgctcatggc gctgccaggg cgatgcgcct
     6481 accctgcgca ccacgagact cgagcacgct cagcacacag agagttaaca aacgtgccca
     6541 cccgttccaa gatcatctat accttcaccg acgaagcccc cgccctcgcc acttactcgc
     6601 tgctgccgat catcgaagcg ttcaccgctt cggctgacat cgctgtcgaa actcgcgaca
     6661 tttccctggc tggccgtatc cttgccgcct tcccggagca actgggcgca gagaagcaag
     6721 taggcgatca cctggcggaa ctgggccagc tggctaccac ccctgaagcc aacatcatca
     6781 agctgccgaa catcagcgcc tcggtaccgc agctcaaagc cgcgatcaag gaactgcaag
     6841 gcaagggctt caacatccct gactacgccg acgagccggc caccgcggaa gaaaaagaat
     6901 cccgcgcccg ctacgaccgc atcaagggct ccgccgtgaa cccggtgctg cgcgaaggca
     6961 actccgaccg ccgcgcgccg ctgtcggtca agaactacgc ccgcaagcac ccacacaaga
     7021 tgggcgcctg ggccgctgac tccaagtcgc acgttgccca catgacccag ggcgacttct
     7081 acggcagcga aaaagccgca ctgatcgaag ctgacgacag cctgcgcatc gagctggtcg
     7141 gcaaagacgg cagcaccacc gtgctgaaag aaaagaccgc cgtcaaagcc gccgaagtca
     7201 tcgactgcgc caccatgagc cgcaaggccc tgaaagcctt catcgccgag cagatcgccg
     7261 atgccaaggc cgctggcgtg ctgctgtcgg tgcacctgaa agccaccatg atgaaggtct
     7321 ccgacccgat catgttaagc ttggcactgg ccgtcgtttt acaacgtcgt gactgggaaa
     7381 accctggcgt tacccaactt aatcgccttg cagcacatcc ccctttcgcc agctggcgta
     7441 atagcgaaga ggcccgcacc gatcgccctt cccaacagtt gcgcagcctg aatggcgaat
     7501 ggcgataagc tagcttcacg ctgccgcaag cactcagggc gcaagggctg ctaaaggaag
     7561 cggaacacgt agaaagccag tccgcagaaa cggtgctgac c
//
