# Supplementary material for: Production of itaconic acid from alkali pretreated lignin by dynamic two stage bioconversion
Source: Nat Commun. 2021 Apr 15;12:2261. doi: 10.1038/s41467-021-22556-8 (PMC8050072; doi:10.1038/s41467-021-22556-8)
Supplement: Supplementary file 4 — Supplementary Data 3 [file 41467_2021_22556_MOESM4_ESM.zip › genbank files/pJE473.gb]

LOCUS       pJE473                  7617 bp ds-DNA     circular     05-JAN-2020
DEFINITION  .
ACCESSION   urn.local...3s-bemkim6
KEYWORDS    .
SOURCE      .
  ORGANISM  .
COMMENT     ApEinfo:methylated:1.
FEATURES             Location/Qualifiers
     -35_signal      134..139
                     /ApEinfo_fwdcolor="#07e500"
                     /ApEinfo_revcolor="#07e500"
                     /ApEinfo_graphicformat="arrow_data {{0 1 2 0 0 -1} {} 0}
                     width 5 offset 0"
                     /label="-35 kanR"
     -10_signal      157..162
                     /ApEinfo_fwdcolor="#07e500"
                     /ApEinfo_revcolor="#07e500"
                     /ApEinfo_graphicformat="arrow_data {{0 1 2 0 0 -1} {} 0}
                     width 5 offset 0"
                     /label="-10"
     gene            266..1060
                     /gene="nptII"
                     /vntifkey=60
                     /ApEinfo_fwdcolor="#66ff66"
                     /ApEinfo_revcolor="#66ff66"
                     /ApEinfo_graphicformat="arrow_data {{0 1 2 0 0 -1} {} 0}
                     width 5 offset 0"
                     /label="nptII"
     CDS             266..1060
                     /gene="nptII"
                     /codon_start=1
                     /transl_table=11
                     /product="neomycin phosphotransferase"
                     /protein_id="ACJ66844.1"
                     /db_xref="GI:215434895"
                     /vntifkey=4
                     /ApEinfo_fwdcolor="#66ff66"
                     /ApEinfo_revcolor="#66ff66"
                     /ApEinfo_graphicformat="arrow_data {{0 1 2 0 0 -1} {} 0}
                     width 5 offset 0"
                     /label="neomycin\phosphotransferase"
     gene            1552..2973
                     /gene="sacB"
                     /vntifkey=60
                     /ApEinfo_fwdcolor="#66ff66"
                     /ApEinfo_revcolor="#66ff66"
                     /ApEinfo_graphicformat="arrow_data {{0 1 2 0 0 -1} {} 0}
                     width 5 offset 0"
                     /label="sacB"
     CDS             1552..2973
                     /gene="sacB"
                     /codon_start=1
                     /transl_table=11
                     /product="levan sucrase"
                     /protein_id="ACJ66845.1"
                     /db_xref="GI:215434896"
                     /vntifkey=4
                     /ApEinfo_fwdcolor="#66ff66"
                     /ApEinfo_revcolor="#66ff66"
                     /ApEinfo_graphicformat="arrow_data {{0 1 2 0 0 -1} {} 0}
                     width 5 offset 0"
                     /label="levan\sucrase"
     oriT            3374..3443
                     /vntifkey=104
                     /note="RP4 oriT"
                     /ApEinfo_fwdcolor="pink"
                     /ApEinfo_revcolor="pink"
                     /ApEinfo_graphicformat="arrow_data {{0 1 2 0 0 -1} {} 0}
                     width 5 offset 0"
                     /label="RP4\oriT"
     rep_origin      4329..5011
                     /ApEinfo_fwdcolor="gray50"
                     /ApEinfo_revcolor="gray50"
                     /ApEinfo_graphicformat="arrow_data {{0 1 2 0 0 -1} {} 0}
                     width 5 offset 0"
                     /label="ColE1 origin"
     rep_origin      4405..4999
                     /vntifkey=33
                     /note="pMB1 replication origin"
                     /ApEinfo_fwdcolor="pink"
                     /ApEinfo_revcolor="pink"
                     /ApEinfo_graphicformat="arrow_data {{0 1 2 0 0 -1} {} 0}
                     width 5 offset 0"
                     /label="pMB1\replication\origin"
     promoter        5300
                     /vntifkey=30
                     /ApEinfo_fwdcolor="#cc66ff"
                     /ApEinfo_revcolor="#cc66ff"
                     /ApEinfo_graphicformat="arrow_data {{0 1 2 0 0 -1} {} 0}
                     width 5 offset 0"
                     /label="lac\promoter"
     misc_feature    5315..5330
                     /vntifkey=21
                     /ApEinfo_fwdcolor="#ff0004"
                     /ApEinfo_revcolor="#ff0004"
                     /ApEinfo_graphicformat="arrow_data {{0 1 2 0 0 -1} {} 0}
                     width 5 offset 0"
                     /label="P1"
     gene            5317..5330
                     /gene="lacZalpha"
                     /vntifkey=60
                     /ApEinfo_fwdcolor="#66ff66"
                     /ApEinfo_revcolor="#66ff66"
                     /ApEinfo_graphicformat="arrow_data {{0 1 2 0 0 -1} {} 0}
                     width 5 offset 0"
                     /label="lacZalpha"
     CDS             5317..5330
                     /gene="lacZalpha"
                     /codon_start=1
                     /transl_table=11
                     /product="LacZ alpha fragment"
                     /protein_id="ACJ66846.1"
                     /db_xref="GI:215434897"
                     /vntifkey=4
                     /ApEinfo_fwdcolor="#66ff66"
                     /ApEinfo_revcolor="#66ff66"
                     /ApEinfo_graphicformat="arrow_data {{0 1 2 0 0 -1} {} 0}
                     width 5 offset 0"
                     /label="LacZ\alpha\fragment"
     misc_feature    5325..5330
                     /ApEinfo_fwdcolor="cyan"
                     /ApEinfo_revcolor="cyan"
                     /ApEinfo_graphicformat="arrow_data {{0 1 2 0 0 -1} {} 0}
                     width 5 offset 0"
                     /label="EcoRI"
     homology_arm    5331..6330
                     /ApEinfo_fwdcolor="#ff93ef"
                     /ApEinfo_revcolor="#ff93ef"
                     /ApEinfo_graphicformat="arrow_data {{0 1 2 0 0 -1} {} 0}
                     width 5 offset 0"
                     /modified_by="elmo110"
                     /label="delPP_5003-5005_UP"
     gene            5331..5517
                     /gene="hslU"
                     /locus_tag="PP_5001"
                     /db_xref="GeneID:1043680"
                     /ApEinfo_fwdcolor="#e7e8ff"
                     /ApEinfo_revcolor="#e7e8ff"
                     /ApEinfo_graphicformat="arrow_data {{0 1 2 0 0 -1} {} 0}
                     width 5 offset 0"
                     /label="hslU"
     CDS             5331..5517
                     /gene="hslU"
                     /locus_tag="PP_5001"
                     /experiment="publication(s) with functional evidences,
                     PMID:23527579"
                     /note="Evidence 1a : Function experimentally demonstrated
                     in the studied strain; PubMedId : 23527579; Product type e
                     : enzyme; Proteinfate : Protein folding and stabilization"
                     /codon_start=1
                     /transl_table=11
                     /product="protease HslVU ATPase subunit"
                     /protein_id="NP_747103.1"
                     /db_xref="GI:26991678"
                     /db_xref="GeneID:1043680"
                     /translation="MSMTPREIVHELNRHIIGQDDAKRAVAIALRNRWRRMQLPAELR
                     AEVTPKNILMIGPTGVGKTEIARRLAKLANAPFLKVEATKFTEVGYVGRDVESIIRDL
                     ADAALKMLREQEIIRVRHRAEDAAEDRILDALLPQARVTSFSEEAAQTSSDSNTRQLF
                     RKRLREGQLDDKEIEIEVADAVGVEIAAPPGMEEMTNQLQSLFANMGKGKRKARKLKV
                     KEALKMVRDEEASRLVNEEELKAKALEAVEQHGIVFIDEIDKVAKRGNVGGADVSREG
                     VQRDLLPLIEGCTVNTKLGMVKTDHILFIASGAFHLSKPSDLVPELQGRLPIRVELKA
                     LTPEDFERILQEPHASLTEQYQALLKTEGLNIEFLADGIKRLAEIAYQVNEKTENIGA
                     RRLHTLLERLLEEVSFSAGDLASTHDEAPIQIDAAYVNSHLGELAQNEDLSRYIL"
                     /ApEinfo_fwdcolor="#acdcff"
                     /ApEinfo_revcolor="#acdcff"
                     /ApEinfo_graphicformat="arrow_data {{0 1 2 0 0 -1} {} 0}
                     width 5 offset 0"
                     /label="protease HslVU ATPase subunit"
     gene            5684..6061
                     /locus_tag="PP_5002"
                     /db_xref="GeneID:1043912"
                     /ApEinfo_fwdcolor="#e7e8ff"
                     /ApEinfo_revcolor="#e7e8ff"
                     /ApEinfo_graphicformat="arrow_data {{0 1 2 0 0 -1} {} 0}
                     width 5 offset 0"
     CDS             5684..6061
                     /locus_tag="PP_5002"
                     /note="Evidence 4 : Homologs of previously reported genes
                     of unknown function"
                     /codon_start=1
                     /transl_table=11
                     /product="hypothetical protein"
                     /protein_id="NP_747104.1"
                     /db_xref="GI:26991679"
                     /db_xref="GeneID:1043912"
                     /translation="MARLPTAINLHKASKTLSLTYAPGEVYHLPAEFLRVHSPSAEVQ
                     GHGNPILQFGKINVGLSGLEPAGQYALKLTFDDGHDSGLFTWEYLEQLCLRQEQLWAE
                     YLDELQKAGKSRDPAESVVKLML"
                     /ApEinfo_fwdcolor="#acdcff"
                     /ApEinfo_revcolor="#acdcff"
                     /ApEinfo_graphicformat="arrow_data {{0 1 2 0 0 -1} {} 0}
                     width 5 offset 0"
                     /label="hypothetical protein"
     gene            6330
                     /gene="phaA"
                     /locus_tag="PP_5003"
                     /db_xref="GeneID:1041855"
                     /ApEinfo_fwdcolor="#e7e8ff"
                     /ApEinfo_revcolor="#e7e8ff"
                     /ApEinfo_graphicformat="arrow_data {{0 1 2 0 0 -1} {} 0}
                     width 5 offset 0"
                     /label="phaA"
     CDS             6330
                     /gene="phaA"
                     /locus_tag="PP_5003"
                     /EC_number="2.3.1.-"
                     /note="Evidence 2a : Function of homologous gene
                     experimentally demonstrated in an other organism; PubMedId
                     : 1989978; Product type e : enzyme"
                     /codon_start=1
                     /transl_table=11
                     /product="poly(3-hydroxyalkanoate) polymerase"
                     /protein_id="NP_747105.1"
                     /db_xref="GI:26991680"
                     /db_xref="GeneID:1041855"
                     /translation="MSNKNNDELQRQASENTLGLNPVIGIRRKDLLSSARTVLRQAVR
                     QPLHSAKHVAHFGLELKNVLLGKSSLAPDSDDRRFNDPAWSNNPLYRRYLQTYLAWRK
                     ELQDWVSSSDLSPQDISRGQFVINLMTEAMAPTNTLSNPAAVKRFFETGGKSLLDGLS
                     NLAKDMVNNGGMPSQVNMDAFEVGKNLGTSEGAVVYRNDVLELIQYSPITEQVHARPL
                     LVVPPQINKFYVFDLSPEKSLARFCLRSQQQTFIISWRNPTKAQREWGLSTYIDALKE
                     AVDAVLSITGSKDLNMLGACSGGITCTALVGHYAAIGENKVNALTLLVSVLDTTMDNQ
                     VALFVDEQTLEAAKRHSYQAGVLEGSEMAKVFAWMRPNDLIWNYWVNNYLLGNEPPVF
                     DILFWNNDTTRLPAAFHGDLIEMFKSNPLTRPDALEVCGTAIDLKQVKCDIYSLAGTN
                     DHITPWPSCYRSAHLFGGKIEFVLSNSGHIQSILNPPGNPKARFMTGADRPGDPVAWQ
                     ENAIKHADSWWLHWQSWLGERAGALKKAPTRLGNRTYAAGEASPGTYVHER"
                     /ApEinfo_label="poly(3-hydroxyalkanoate) polymerase"
                     /ApEinfo_fwdcolor="#acdcff"
                     /ApEinfo_revcolor="#acdcff"
                     /ApEinfo_graphicformat="arrow_data {{0 1 2 0 0 -1} {} 0}
                     width 5 offset 0"
                     /label="poly(3-hydroxyalkanoate) polymerase(1)"
     protein_bind    6331..6336
                     /ApEinfo_fwdcolor="#ffc526"
                     /ApEinfo_revcolor="#ffc526"
                     /ApEinfo_graphicformat="arrow_data {{0 1 2 0 0 -1} {} 0}
                     width 5 offset 0"
                     /label="BamHI"
     protein_bind    6347..6352
                     /ApEinfo_fwdcolor="#ffc526"
                     /ApEinfo_revcolor="#ffc526"
                     /ApEinfo_graphicformat="arrow_data {{0 1 2 0 0 -1} {} 0}
                     width 5 offset 0"
                     /label="XbaI"
     gene            6353..6377
                     /gene="phaC-II"
                     /locus_tag="PP_5005"
                     /db_xref="GeneID:1041897"
                     /ApEinfo_fwdcolor="#e7e8ff"
                     /ApEinfo_revcolor="#e7e8ff"
                     /ApEinfo_graphicformat="arrow_data {{0 1 2 0 0 -1} {} 0}
                     width 5 offset 0"
                     /label="phaC-II"
     CDS             6353..6377
                     /gene="phaC-II"
                     /locus_tag="PP_5005"
                     /EC_number="2.3.1.-"
                     /note="Evidence 2b : Function of strongly homologous
                     gene;PubMedId : 1989978; Product type e : enzyme"
                     /codon_start=1
                     /transl_table=11
                     /product="poly(3-hydroxyalkanoate) polymerase"
                     /protein_id="NP_747107.1"
                     /db_xref="GI:26991682"
                     /db_xref="GeneID:1041897"
                     /translation="MTDKPAKGSTTLPATRMNVQNAILGLRGRDLLSTLRNVGRHGLR
                     HPLHTAHHLLALGGQLGRVMLGDTPYQPNPRDARFSDPTWSQNPFYRRGLQAYLAWQK
                     QTRQWIDESHLNDDDRARAHFLFNLINDALAPSNSLLNPLAVKELFNTGGQSLVRGVA
                     HLLDDLRHNDGLPRQVDERAFEVGVNLAATPGAVVFRNELLELIQYSPMSEKQHARPL
                     LVVPPQINKFYIFDLSATNSFVQYMLKSGLQVFMVSWRNPDPRHREWGLSSYVQALEE
                     ALNACRSISGNRDPNLMGACAGGLTMAALQGHLQAKKQLRRVRSATYLVSLLDSKFES
                     PASLFADEQTIEAAKRRSYQRGVLDGGEVARIFAWMRPNDLIWNYWVNNYLLGKTPPA
                     FDILYWNADSTRLPAALHGDLLEFFKLNPLTYASGLEVCGTPIDLQQVNIDSFTVAGS
                     NDHITPWDAVYRSALLLGGERRFVLANSGHIQSIINPPGNPKAYYLANPKLSSDPRAW
                     FHDAKRSEGSWWPLWLEWITARSGLLKAPRTELGNATYPPLGPAPGTYVLTR"
                     /ApEinfo_fwdcolor="#acdcff"
                     /ApEinfo_revcolor="#acdcff"
                     /ApEinfo_graphicformat="arrow_data {{0 1 2 0 0 -1} {} 0}
                     width 5 offset 0"
                     /label="poly(3-hydroxyalkanoate) polymerase"
     homology_arm    6378..7352
                     /ApEinfo_label="delPP_5003-5005_DN"
                     /ApEinfo_fwdcolor="#de7045"
                     /ApEinfo_revcolor="#de7045"
                     /ApEinfo_graphicformat="arrow_data {{0 1 2 0 0 -1} {} 0}
                     width 5 offset 0"
                     /modified_by="elmo110"
                     /label="delPP_5003-5005_DN"
     gene            6390..7004
                     /locus_tag="PP_5006"
                     /db_xref="GeneID:1042945"
                     /ApEinfo_label="gene"
                     /ApEinfo_fwdcolor="#e7e8ff"
                     /ApEinfo_revcolor="#e7e8ff"
                     /ApEinfo_graphicformat="arrow_data {{0 1 2 0 0 -1} {} 0}
                     width 5 offset 0"
                     /label="gene(1)"
     CDS             6390..7004
                     /locus_tag="PP_5006"
                     /codon_start=1
                     /transl_table=11
                     /product="TetR family transcriptional regulator"
                     /protein_id="NP_747108.1"
                     /db_xref="GI:26991683"
                     /db_xref="GeneID:1042945"
                     /translation="MKTRDRILECALQLFNQQGEPNVSTLEIANELGISPGNLYYHFH
                     GKEPLVLGLFERFEEALMPLLDPPLEVRLDAEDYWLFLHLIVERMAQYRFLFQDLSNL
                     TGRLPKLARGMRSLINAIKRTLAALLASLKSQGLVESDTQALGQLVEQITLTLMFSLD
                     YQRVLGREGDVGIVVYQVMMLVAPHLQAQARAAAEQLAVKYLEG"
                     /ApEinfo_fwdcolor="#acdcff"
                     /ApEinfo_revcolor="#acdcff"
                     /ApEinfo_graphicformat="arrow_data {{0 1 2 0 0 -1} {} 0}
                     width 5 offset 0"
                     /label="TetR family transcriptional regulator"
     gene            complement(7116..7352)
                     /locus_tag="PP_5007"
                     /db_xref="GeneID:1044159"
                     /ApEinfo_label="gene"
                     /ApEinfo_fwdcolor="#e7e8ff"
                     /ApEinfo_revcolor="#e7e8ff"
                     /ApEinfo_graphicformat="arrow_data {{0 1 2 0 0 -1} {} 0}
                     width 5 offset 0"
                     /label="gene(2)"
     CDS             complement(7116..7352)
                     /locus_tag="PP_5007"
                     /codon_start=1
                     /transl_table=11
                     /product="polyhydroxyalkanoate granule-associated protein
                     GA2"
                     /protein_id="NP_747109.1"
                     /db_xref="GI:26991684"
                     /db_xref="GeneID:1044159"
                     /translation="MAGKKNTEKEGSSWVGGIEKYSRKIWLAGLGIYSKIDQDGPKLF
                     DSLVKDGEKAEKQAKKTAEDVAETAKSSTTSRVSGVKDRALGKWSELEEAFDKRLNSA
                     ISRLGVPSRNEIKALHQQVDSLTKQIEKLTGASVTPISSRAAATKPAASKAAAKPLAK
                     AAAKPAAKTAAAKPAGKTAAAKPAAKTAAEKPAAKPAAKPAAAKPAAAKKPAVKKAPA
                     KPAAAKPAAPAASAAPAATTAPATAATPASSTPSAPTGTGTLI"
                     /ApEinfo_fwdcolor="#acdcff"
                     /ApEinfo_revcolor="#acdcff"
                     /ApEinfo_graphicformat="arrow_data {{0 1 2 0 0 -1} {} 0}
                     width 5 offset 0"
                     /label="polyhydroxyalkanoate granule-associated protein
                     GA2"
     misc_feature    7353..7358
                     /ApEinfo_fwdcolor="cyan"
                     /ApEinfo_revcolor="cyan"
                     /ApEinfo_graphicformat="arrow_data {{0 1 2 0 0 -1} {} 0}
                     width 5 offset 0"
                     /label="HindIII"
     gene            7353..7524
                     /gene="lacZalpha"
                     /vntifkey=60
                     /ApEinfo_label="lacZalpha"
                     /ApEinfo_fwdcolor="#66ff66"
                     /ApEinfo_revcolor="#66ff66"
                     /ApEinfo_graphicformat="arrow_data {{0 1 2 0 0 -1} {} 0}
                     width 5 offset 0"
                     /label="lacZalpha(1)"
     CDS             7353..7524
                     /gene="lacZalpha"
                     /codon_start=1
                     /transl_table=11
                     /product="LacZ alpha fragment"
                     /protein_id="ACJ66846.1"
                     /db_xref="GI:215434897"
                     /vntifkey=4
                     /ApEinfo_label="LacZ\alpha\fragment"
                     /ApEinfo_fwdcolor="#66ff66"
                     /ApEinfo_revcolor="#66ff66"
                     /ApEinfo_graphicformat="arrow_data {{0 1 2 0 0 -1} {} 0}
                     width 5 offset 0"
                     /label="LacZ\alpha\fragment(1)"
     CDS             7450..7518
                     /ApEinfo_fwdcolor="#6495ed"
                     /ApEinfo_revcolor="#6495ed"
                     /ApEinfo_graphicformat="arrow_data {{0 1 2 0 0 -1} {} 0}
                     width 5 offset 0"
                     /label="LacZ alpha"
     misc_feature    7506..7524
                     /vntifkey=21
                     /ApEinfo_fwdcolor="#ff0004"
                     /ApEinfo_revcolor="#ff0004"
                     /ApEinfo_graphicformat="arrow_data {{0 1 2 0 0 -1} {} 0}
                     width 5 offset 0"
                     /label="P2"
ORIGIN      
        1 ccggatgaat gtcagctact gggctatctg gacaagggaa aacgcaagcg caaagagaaa
       61 gcaggtagct tgcagtgggc ttacatggcg atagctagac tgggcggttt tatggacagc
      121 aagcgaaccg gaattgccag ctggggcgcc ctctggtaag gttgggaagc cctgcaaagt
      181 aaactggatg gctttcttgc cgccaaggat ctgatggcgc aggggatcaa gatctgatca
      241 agagacagga tgaggatcgt ttcgcatgat tgaacaagat ggattgcacg caggttctcc
      301 ggccgcttgg gtggagaggc tattcggcta tgactgggca caacagacaa tcggctgctc
      361 tgatgccgcc gtgttccggc tgtcagcgca ggggcgcccg gttctttttg tcaagaccga
      421 cctgtccggt gccctgaatg aactccaaga cgaggcagcg cggctatcgt ggctggccac
      481 gacgggcgtt ccttgcgcag ctgtgctcga cgttgtcact gaagcgggaa gggactggct
      541 gctattgggc gaagtgccgg ggcaggatct cctgtcatct caccttgctc ctgccgagaa
      601 agtatccatc atggctgatg caatgcggcg gctgcatacg cttgatccgg ctacctgccc
      661 attcgaccac caagcgaaac atcgcatcga gcgagcacgt actcggatgg aagccggtct
      721 tgtcgatcag gatgatctgg acgaagagca tcaggggctc gcgccagccg aactgttcgc
      781 caggctcaag gcgcggatgc ccgacggcga ggatctcgtc gtgacccatg gcgatgcctg
      841 cttgccgaat atcatggtgg aaaatggccg cttttctgga ttcatcgact gtggccggct
      901 gggtgtggcg gaccgctatc aggacatagc gttggctacc cgtgatattg ctgaagagct
      961 tggcggcgaa tgggctgacc gcttcctcgt gctttacggt atcgccgctc ccgattcgca
     1021 gcgcatcgcc ttctatcgcc ttcttgacga gttcttctga gcgggactct ggggttcgct
     1081 agaggatcga tcctttttaa cccatcacat atacctgccg ttcactatta tttagtgaaa
     1141 tgagatatta tgatattttc tgaattgtga ttaaaaaggc aactttatgc ccatgcaaca
     1201 gaaactataa aaaatacaga gaatgaaaag aaacagatag attttttagt tctttaggcc
     1261 cgtagtctgc aaatcctttt atgattttct atcaaacaaa agaggaaaat agaccagttg
     1321 caatccaaac gagagtctaa tagaatgagg tcgaaaagta aatcgcgcgg gtttgttact
     1381 gataaagcag gcaagaccta aaatgtgtaa agggcaaagt gtatactttg gcgtcacccc
     1441 ttacatattt taggtctttt tttattgtgc gtaactaact tgccatcttc aaacaggagg
     1501 gctggaagaa gcagaccgct aacacagtac ataaaaaagg agacatgaac gatgaacatc
     1561 aaaaagtttg caaaacaagc aacagtatta acctttacta ccgcactgct ggcaggaggc
     1621 gcaactcaag cgtttgcgaa agaaacgaac caaaagccat ataaggaaac atacggcatt
     1681 tcccatatta cacgccatga tatgctgcaa atccctgaac agcaaaaaaa tgaaaaatat
     1741 caagtttctg aatttgattc gtccacaatt aaaaatatct cttctgcaaa aggcctggac
     1801 gtttgggaca gctggccatt acaaaacgct gacggcactg tcgcaaacta tcacggctac
     1861 cacatcgtct ttgcattagc cggagatcct aaaaatgcgg atgacacatc gatttacatg
     1921 ttctatcaaa aagtcggcga aacttctatt gacagctgga aaaacgctgg ccgcgtcttt
     1981 aaagacagcg acaaattcga tgcaaatgat tctatcctaa aagaccaaac acaagaatgg
     2041 tcaggttcag ccacatttac atctgacgga aaaatccgtt tattctacac tgatttctcc
     2101 ggtaaacatt acggcaaaca aacactgaca actgcacaag ttaacgtatc agcatcagac
     2161 agctctttga acatcaacgg tgtagaggat tataaatcaa tctttgacgg tgacggaaaa
     2221 acgtatcaaa atgtacagca gttcatcgat gaaggcaact acagctcagg cgacaaccat
     2281 acgctgagag atcctcacta cgtagaagat aaaggccaca aatacttagt atttgaagca
     2341 aacactggaa ctgaagatgg ctaccaaggc gaagaatctt tatttaacaa agcatactat
     2401 ggcaaaagca catcattctt ccgtcaagaa agtcaaaaac ttctgcaaag cgataaaaaa
     2461 cgcacggctg agttagcaaa cggcgctctc ggtatgattg agctaaacga tgattacaca
     2521 ctgaaaaaag tgatgaaacc gctgattgca tctaacacag taacagatga aattgaacgc
     2581 gcgaacgtct ttaaaatgaa cggcaaatgg tacctgttca ctgactcccg cggatcaaaa
     2641 atgacgattg acggcattac gtctaacgat atttacatgc ttggttatgt ttctaattct
     2701 ttaactggcc catacaagcc gctgaacaaa actggccttg tgttaaaaat ggatcttgat
     2761 cctaacgatg taacctttac ttactcacac ttcgctgtac ctcaagcgaa aggaaacaat
     2821 gtcgtgatta caagctatat gacaaacaga ggattctacg cagacaaaca atcaacgttt
     2881 gcgccgagct tcctgctgaa catcaaaggc aagaaaacat ctgttgtcaa agacagcatc
     2941 cttgaacaag gacaattaac agttaacaaa taaaaacgca aaagaaaatg ccgatgggta
     3001 ccgagcgaaa tgaccgacca agcgacgccc aacctgccat cacgagattt cgattccacc
     3061 gccgccttct atgaaaggtt gggcttcgga atcgttttcc gggacgccct cgcggacgtg
     3121 ctcatagtcc acgacgcccg tgattttgta gccctggccg acggccagca ggtaggccga
     3181 caggctcatg ccggccgccg ccgccttttc ctcaatcgct cttcgttcgt ctggaaggca
     3241 gtacaccttg ataggtgggc tgcccttcct ggttggcttg gtttcatcag ccatccgctt
     3301 gccctcatct gttacgccgg cggtagccgg ccagcctcgc agagcaggat tcccgttgag
     3361 caccgccagg tgcgaataag ggacagtgaa gaaggaacac ccgctcgcgg gtgggcctac
     3421 ttcacctatc ctgcccggct gacgccgttg gatacaccaa ggaaagtcta cacgaaccct
     3481 ttggcaaaat cctgtatatc gtgcgaaaaa ggatggatat accgaaaaaa tcgctataat
     3541 gaccccgaag cagggttatg cagcggaaaa gcgctgcttc cctgctgttt tgtggaatat
     3601 ctaccgactg gaaacaggca aatgcaggaa attactgaac tgaggggaca ggcgagagac
     3661 gatgccaaag agctcctgaa aatctcgata actcaaaaaa tacgcccggt agtgatctta
     3721 tttcattatg gtgaaagttg gaacctctta cgtgccgatc aacgtctcat tttcgccaaa
     3781 agttggccca gggcttcccg gtatcaacag ggacaccagg atttatttat tctgcgaagt
     3841 gatcttccgt cacaggtatt tattcggcgc aaagtgcgtc gggtgatgct gccaacttac
     3901 tgatttagtg tatgatggtg tttttgaggt gctccagtgg cttctgtttc tatcagctcc
     3961 tgaaaatctc gataactcaa aaaatacgcc cggtagtgat cttatttcat tatggtgaaa
     4021 gttggaacct cttacgtgcc gatcaacgtc tcattttcgc caaaagttgg cccagggctt
     4081 cccggtatca acagggacac caggatttat ttattctgcg aagtgatctt ccgtcacagg
     4141 tatttattcg gcgcaaagtg cgtcgggtga tgctgccaac ttactgattt agtgtatgat
     4201 ggtgtttttg aggtgctcca gtggcttctg tttctatcag ggctggatga tcctccagcg
     4261 cggggatctc atgctggagt tcttcgccca ccccaaaagg atctaggtga agatcctttt
     4321 tgataatctc atgaccaaaa tcccttaacg tgagttttcg ttccactgag cgtcagaccc
     4381 cgtagaaaag atcaaaggat cttcttgaga tccttttttt ctgcgcgtaa tctgctgctt
     4441 gcaaacaaaa aaaccaccgc taccagcggt ggtttgtttg ccggatcaag agctaccaac
     4501 tctttttccg aaggtaactg gcttcagcag agcgcagata ccaaatactg ttcttctagt
     4561 gtagccgtag ttaggccacc acttcaagaa ctctgtagca ccgcctacat acctcgctct
     4621 gctaatcctg ttaccagtgg ctgctgccag tggcgataag tcgtgtctta ccgggttgga
     4681 ctcaagacga tagttaccgg ataaggcgca gcggtcgggc tgaacggggg gttcgtgcac
     4741 acagcccagc ttggagcgaa cgacctacac cgaactgaga tacctacagc gtgagctatg
     4801 agaaagcgcc acgcttcccg aagggagaaa ggcggacagg tatccggtaa gcggcagggt
     4861 cggaacagga gagcgcacga gggagcttcc agggggaaac gcctggtatc tttatagtcc
     4921 tgtcgggttt cgccacctct gacttgagcg tcgatttttg tgatgctcgt caggggggcg
     4981 gagcctatgg aaaaacgcca gcaacgcggc ctttttacgg ttcctggcct tttgctggcc
     5041 ttttgctcac atgttctttc ctgcgttatc ccctgattct gtggataacc gtattaccgc
     5101 ctttgagtga gctgataccg ctcgccgcag ccgaacgacc gagcgcagcg agtcagtgag
     5161 cgaggaagcg gaagagcgcc caatacgcaa accgcctctc cccgcgcgtt ggccgattca
     5221 ttaatgcagc tggcacgaca ggtttcccga ctggaaagcg ggcagtgagc gcaacgcaat
     5281 taatgtgagt tagctcactc aggaaacagc tatgacatga ttacgaattc gaccgaaaac
     5341 atcggtgccc gccgcctgca caccctgctc gagcgtttgc tcgaagaagt gtcgttcagt
     5401 gcgggcgacc tggccagcac ccatgacgaa gcgccgatcc agatcgacgc ggcgtatgtg
     5461 aacagccacc tgggtgagct ggcacagaac gaagacctgt cgcgttacat tctgtaagac
     5521 cggtttcgac agtttcgcgg gcaagcccgc tcctgcacgc gccaccacaa cccttgggcc
     5581 tgtggtgatc cgtgcggggg cgggcttgcc cgcgaagagg cccttgaatc cctcccccat
     5641 aagctggaag ctgtgcttca tcagctcccg agagattctg cccatggccc gcctgcctac
     5701 cgccatcaac ctgcacaaag cctccaagac cctcagcctc acctacgcac ccggcgaggt
     5761 ctaccacctg cccgccgaat tcctgcgcgt gcactctccc tccgccgagg tccagggcca
     5821 cggcaacccc atcctgcagt tcggcaagat caacgtcggc ctcagtggct tggaacctgc
     5881 cggccaatat gcactgaaac tgaccttcga cgacggccat gacagcggct tgttcacttg
     5941 ggaatacctt gagcaactgt gcctgcgcca ggaacaactg tgggcagaat acctcgatga
     6001 gttgcaaaag gccggcaaat cccgcgaccc agccgaatct gtggtcaagc tcatgctcta
     6061 gcgcaaggcc tgcggggttt agagcgcatt ttctaaattc atctgtttga atgacttgca
     6121 gacagcccag tgaagggctg tcttgcgcat tacacgaaag tcgggtaacc aatgggtgtg
     6181 gcaagttccc tgcatgactt tgcaggtcgg cagaacccac gcagcaccgc tgttccttat
     6241 cactggtcac ccgagtagca gtaccgggct cagggctgtg cacccgccac agcaaccggt
     6301 actcgtctca ggacaacgga gcgtcgtaga ggatcctaca atagactcta gaaggcacct
     6361 acgtgctgac ccgatgagct gctgactgga tgaaaacccg cgatcgtatc cttgaatgcg
     6421 ccctgcagtt gttcaaccag cagggcgaac ccaacgtatc caccctggaa attgccaacg
     6481 aactcggcat cagcccaggc aacctgtact accacttcca tggcaaggag cccttggttc
     6541 tgggcttgtt cgagcgtttt gaagaagcgt tgatgccgtt gctggaccca ccgctggagg
     6601 tgcggctgga cgcagaggat tactggctgt ttctgcactt gatcgtcgag cgcatggctc
     6661 agtaccgctt cctgttccag gacctgtcca acctgaccgg gcgcctgccc aaactcgccc
     6721 gaggcatgcg cagcctgatc aatgcaatca aacgcacgct ggcggcgctg ttggccagcc
     6781 tcaagagcca ggggctggta gaaagtgata cccaggcgct ggggcaactg gtcgagcaga
     6841 tcacactgac gctgatgttc tcgctggatt accagcgtgt gctggggcgc gagggggatg
     6901 tggggatcgt ggtgtatcag gtgatgatgc tggtggcgcc gcatctgcag gcccaggccc
     6961 gggcggcggc ggagcagctg gcagtgaagt acctggaggg gtaggcctgc tggagatgta
     7021 gtgttgcagc cgacgcattc gcgggtaaac ccgctcctac aaggtttggc gcatcttgta
     7081 ggagcgggtt tacccgcgaa gaaggcgacg cggtatcaga tcagggtacc ggtgccagtc
     7141 ggtgccgacg gcgtgctgct ggccggggtg gcggcagttg ccggtgctgt ggtcgctgca
     7201 ggcgcagcgc tggcagctgg tgctgctggt ttggccgctg ccggtttggc tggagctttc
     7261 ttcaccgcag gtttcttggc tgccgcaggt ttggccgctg caggcttggc tgctggctta
     7321 gctgcaggtt tttccgctgc ggttttggct gcaagcttgg cactggccgt cgttttacaa
     7381 cgtcgtgact gggaaaaccc tggcgttacc caacttaatc gccttgcagc acatccccct
     7441 ttcgccagct ggcgtaatag cgaagaggcc cgcaccgatc gcccttccca acagttgcgc
     7501 agcctgaatg gcgaatggcg ataagctagc ttcacgctgc cgcaagcact cagggcgcaa
     7561 gggctgctaa aggaagcgga acacgtagaa agccagtccg cagaaacggt gctgacc
//
