# Supplementary material for: Production of itaconic acid from alkali pretreated lignin by dynamic two stage bioconversion
Source: Nat Commun. 2021 Apr 15;12:2261. doi: 10.1038/s41467-021-22556-8 (PMC8050072; doi:10.1038/s41467-021-22556-8)
Supplement: Supplementary file 7 — Source Data [file 41467_2021_22556_MOESM7_ESM.xlsx]

## Sheet: Figure 2c
																													48 hour time point			72 hour time point			92 hour time point
																													final molar yield (mol IA prod / mol substrate consumed)	[itaconic acid] (g/L)	final g/g yield (g IA prod / g substrate consumed)	final molar yield (mol IA prod / mol substrate consumed)	[itaconic acid] (g/L)	final g/g yield (g IA prod / g substrate consumed)	final molar yield (mol IA prod / mol substrate consumed)	[itaconic acid] (g/L)	final g/g yield (g IA prod / g substrate consumed)	Stationary phase molar yield (24-72 hr)	% Theoretical yield in stationary phase (24-72 hr)
	OD600										[p-coumarate]	mM									[itaconic acid]	mM
		Time (H)										Time (H)										Time (H)
	Replicate	0	12	18	24	48	72	92			Replicate	0	12	18	24	48	72	92			Replicate	0	12	18	24	48	72	92
JE4305 (20 coum, 2 NH4)	1	0.1	0.87	1.36	1.6	2.4	2.7	2.61		JE4305 (20 coum, 2 NH4)	1	22.3364	13.5445	11.4608	8.71207	1.99105	0	0		JE4305 (20 coum, 2 NH4)	1	0	0	0.0388381	0.0981205	0.547788	0.959439	0.969523	0.0269244	0.0712673	0.0213538	0.042954	0.124823	0.0340668	0.0434054	0.126135	0.0344248	0.098865	0.0741487
	2	0.09	0.9	1.4	1.66	2.61	2.79	2.55			2	21.9981	13.1462	10.9573	8.26368	1.91655	0	0			2	0	0	0	0.0997803	0.544208	0.94003	0.949997	0.0270999	0.0708014	0.0214929	0.0427323	0.122298	0.033891	0.0431854	0.123595	0.0342503	0.10168	0.0762599
	3	0.09	0.87	1.36	1.68	2.61	2.82	2.7			3	21.9569	13.8408	11.0781	8.59461	1.91928	0	0			3	0	0	0	0.0951273	0.525878	0.90053	0.891128	0.0262445	0.0684167	0.0208145	0.0410135	0.117159	0.0325277	0.0405853	0.115936	0.0321881	0.0937101	0.0702826
	avg	0.0933333	0.88	1.37333	1.64667	2.54	2.77	2.62			avg	22.0972	13.5105	11.1654	8.52345	1.94229	0	0			avg	0	0	0.012946	0.097676	0.539291	0.933333	0.936882	0.0267563	0.0701618	0.0212204	0.0422333	0.121427	0.0334952	0.042392	0.121888	0.0336211	0.098085	0.0735637
	stdev	0.0057735	0.0173205	0.023094	0.0416333	0.121244	0.06245	0.0754983			stdev	0.20825	0.348529	0.262832	0.232514	0.0422502	0	0			stdev	0	0	0.0224232	0.00235813	0.0117537	0.0300204	0.0408095	0.00045183	0.00152916	0.000358346	0.00106218	0.00390565	0.000842412	0.00156856	0.00530931	0.00124402	0.00404175	0.00303131
JE4306 (20 coum, 2 NH4)	1	0.11	0.7	0.8	0.89	1.02	0.9	0.83		JE4306 (20 coum, 2 NH4)	1	21.8831	13.7094	10.15	6.66101	0.305157	0	0		JE4306 (20 coum, 2 NH4)	1	0	0	0.20474	0.40676	1.83541	2.71368	2.72409	0.0850594	0.238786	0.0674605	0.124008	0.35305	0.0983507	0.124484	0.354405	0.0987281	0.346332	0.259749
	2	0.1	0.72	0.78	0.87	1.06	0.88	0.83			2	22.2772	13.2285	10.2228	6.71644	0.322796	0	0			2	0	0	0.195697	0.385222	1.70207	2.43489	2.45191	0.0775277	0.22144	0.0614872	0.1093	0.31678	0.0866857	0.110064	0.318993	0.0872914	0.305172	0.228879
	3	0.1	0.69	0.81	0.88	1.02	0.86	0.81			3	22.862	13.7758	10.6384	7.09763	0.435277	0	0			3	0	0	0.206343	0.413764	1.83559	2.806	2.80429	0.0818485	0.238811	0.064914	0.122737	0.365061	0.0973424	0.122662	0.364838	0.097283	0.337048	0.252786
	avg	0.103333	0.703333	0.79	0.88	1.04	0.89	0.83			avg	22.0801	13.469	10.1864	6.68873	0.313976	0	0			avg	0	0	0.200218	0.395991	1.76874	2.57429	2.588	0.0814785	0.233012	0.0646206	0.118682	0.344964	0.0941263	0.11907	0.346079	0.0944341	0.329517	0.247138
	stdev	0.0057735	0.0152753	0.0152753	0.01	0.023094	0.02	0.011547			stdev	0.492527	0.298668	0.263484	0.237701	0.070586	0	0			stdev	0	0	0.00573992	0.014875	0.0770348	0.193205	0.184704	0.00377945	0.0100222	0.00299748	0.00814951	0.0251359	0.00646337	0.00785257	0.02403	0.00622786	0.0215885	0.0161914
JE4307 (20 coum, 2 NH4)	1	0.1	0.1	0.1	0.33	0.86	0.75	0.75		JE4307 (20 coum, 2 NH4)	1	22.2616	22.0952	21.5429	19.3848	3.29671	0	0		JE4307 (20 coum, 2 NH4)	1	0	0	0	0	3.72275	6.08792	6.74394	0.196296	0.484329	0.155683	0.273471	0.792038	0.21689	0.30294	0.877387	0.240262	0.916427	0.68732	*
	2	0.1	0.1	0.09	0.19	0.82	0.7	0.7			2	22.7871	22.492	21.7391	20.2697	3.66307	0	0			2	0	0	0	0	3.39197	6.02203	6.67423	0.177367	0.441296	0.14067	0.264274	0.783466	0.209596	0.292896	0.868318	0.232295	0.896041	0.672031	*
	3	0.1	0.11	0.11	0.49	0.88	0.75	0.75			3	22.8451	22.4678	21.9519	18.1394	2.69136	0	0			3	0	0	0	0.0372496	4.29794	6.61682	7.27136	0.213258	0.559162	0.169135	0.289639	0.860849	0.229713	0.31829	0.946004	0.252436	1.1048	0.828603	*
	avg	0.1	0.103333	0.1	0.336667	0.84	0.733333	0.733333			avg	22.5243	22.2936	21.641	19.8273	3.47989	0	0			avg	0	0	0	0	3.55736	6.05497	6.70909	0.195641	0.494929	0.155162	0.275795	0.812118	0.218733	0.304709	0.897236	0.241664	0.972424	0.729318
	stdev	1.69967e-17	0.0057735	0.01	0.150111	0.0305505	0.0288675	0.0288675			stdev	0.321415	0.222415	0.204561	1.07023	0.49073	0	0			stdev	0	0	0	0.0215061	0.458445	0.326051	0.326495	0.0179543	0.0596437	0.0142396	0.0128412	0.0424193	0.0101843	0.0127894	0.0424769	0.0101433	0.115097	0.0863225
JE4308 (20 coum, 2 NH4)	1	0.08	0.67	0.79	0.85	0.74	0.65	0.67		JE4308 (20 coum, 2 NH4)	1	22.4856	15.2454	9.92752	5.78546	0	0	0		JE4308 (20 coum, 2 NH4)	1	0	0	0.475737	1.3884	4.79187	5.35109	5.51277	0.213108	0.623423	0.169016	0.237978	0.696177	0.18874	0.245169	0.717212	0.194443	0.684939	0.513704
	2	0.08	0.65	0.81	0.84	0.78	0.65	0.67			2	22.4834	15.2102	10.3857	6.3489	0	0	0			2	0	0	0.493036	1.30463	5.55188	6.11567	6.41349	0.246933	0.722299	0.195842	0.272008	0.795648	0.21573	0.285255	0.834395	0.226235	0.757774	0.568331
	3	0.08	0.67	0.8	0.85	0.76	0.66	0.68			3	22.9758	15.2863	11.436	6.27362	0	0	0			3	0	0	0.527443	1.37547	5.2644	5.9191	6.11975	0.229128	0.684899	0.181722	0.257623	0.770075	0.204321	0.266357	0.79618	0.211247	0.724244	0.543183
	avg	0.08	0.663333	0.8	0.846667	0.76	0.653333	0.673333			avg	22.4845	15.2278	10.1566	6.06718	0	0	0			avg	0	0	0.484386	1.34652	5.17188	5.73338	5.96313	0.229723	0.676874	0.182193	0.25587	0.753967	0.20293	0.265593	0.782596	0.210642	0.722319	0.541739
	stdev	0	0.011547	0.01	0.0057735	0.02	0.0057735	0.0057735			stdev	0.283638	0.038086	0.773348	0.305899	0	0	0			stdev	0	0	0.0263206	0.0450992	0.383737	0.397041	0.459346	0.01692	0.0499242	0.0134192	0.0170828	0.0516551	0.0135483	0.0200539	0.059761	0.0159048	0.0364558	0.0273418

## Sheet: Figure 2d
Strain	icd/idh	cadA	Replicate	Growth Rate	Mean growth rate	Standard deviation growth rate
JE669	ATG	no	1	0.988	0.995333	0.0110151
			2	1.008
			3	0.99
JE4273	TTG		1	0.561	0.562667	0.0115902
			2	0.575
			3	0.552
JE4296	GTG		1	1.002	0.998	0.00781025
			2	0.989
			3	1.003
JE4306	ATG	yes	1	0.833	0.842333	0.0215716
			2	0.867
			3	0.827
JE4307	TTG		1	0.372	0.357333	0.0174738
			2	0.362
			3	0.338
JE4308	GTG		1	0.873	0.865	0.0113578
			2	0.852
			3	0.87

## Sheet: Figure 3b-c
									**Replicate 1 for each was displayed in the figure
								Replicate	1		2		3		1		2		3		1		2		3		1		2		3		1		2		3		1		2		3		1		2		3
								Nitrogen	2 mM	2 mM	2 mM	2 mM	2 mM	2 mM	20 mM	20 mM	20 mM	20 mM	20 mM	20 mM	2 mM	2 mM	2 mM	2 mM	2 mM	2 mM	20 mM	20 mM	20 mM	20 mM	20 mM	20 mM	2 mM	2 mM	2 mM	2 mM	2 mM	2 mM	20 mM	20 mM	20 mM	20 mM	20 mM	20 mM	2 mM	2 mM	2 mM	2 mM	2 mM
								Strain	JE2211	JE2211	JE2211	JE2211	JE2211	JE2211	JE2211	JE2211	JE2211	JE2211	JE2211	JE2211	JE2212	JE2212	JE2212	JE2212	JE2212	JE2212	JE2212	JE2212	JE2212	JE2212	JE2212	JE2212	JE3219	JE3219	JE3219	JE3219	JE3219	JE3219	JE3219	JE3219	JE3219	JE3219	JE3219	JE3219	JE3529	JE3529	JE3529	JE3529	JE3529
								Time (h)	OD600	F510,530	OD600	F510,530	OD600	F510,530	OD600	F510,530	OD600	F510,530	OD600	F510,530	OD600	F510,530	OD600	F510,530	OD600	F510,530	OD600	F510,530	OD600	F510,530	OD600	F510,530	OD600	F510,530	OD600	F510,530	OD600	F510,530	OD600	F510,530	OD600	F510,530	OD600	F510,530	OD600	F510,530	OD600	F510,530	OD600
								0.166667	0.004	136	0.002	150	0.002	190	0.002	132	0.004	174	0.004	127	0.004	12	0.006	11	0.003	-2	0.005	0	0.005	3	0.004	8	0.003	22	0.004	21	0.001	-10	0.005	11	0.005	10	0.005	31	0	-4	0.005	22	0.001
								0.333333	0.004	128	0.005	702	0.003	181	0.001	126	0.002	264	0.004	117	0.004	-1	0.006	25	0.003	-8	0.008	25	0.004	1	0.004	9	0.003	31	0.004	10	0.001	-5	0.004	23	0.004	9	0.004	14	0	-15	0.005	23	0.001
								0.5	0.004	120	0.005	798	0.005	182	0.001	206	0.002	391	0.004	400	0.003	8	0.006	18	0.003	4	0.008	29	0.003	17	0.005	24	0.003	10	0.004	16	0.001	-8	0.003	31	0.004	25	0.004	24	0	-2	0.006	20	0.001
								0.666667	0.004	86	0.003	851	0.004	132	0.001	112	0.001	361	0.003	92	0.003	14	0.005	13	0.002	2	0.005	30	0.004	20	0.003	24	0.004	28	0.004	8	0.001	-6	0.003	4	0.005	17	0.003	12	0	-3	0.005	11	0.001
								0.833333	0.004	90	0.004	491	0.005	438	0.001	394	0.004	340	0.005	163	0.003	5	0.005	25	0.002	6	0.007	21	0.004	34	0.004	24	0.003	41	0.003	32	0.002	2	0.003	19	0.005	24	0.003	21	0	-7	0.006	5	0.002
								1	0.007	281	0.006	654	0.005	540	0.002	302	0.01	375	0.005	208	0.003	5	0.005	33	0.002	-4	0.009	20	0.005	28	0.007	22	0.003	44	0.003	42	0.002	-11	0.003	4	0.008	22	0.005	4	0	-5	0.007	8	0.002
								1.16667	0.004	332	0.007	810	0.006	680	0	441	0.009	599	0.003	162	0.003	30	0.004	27	0.002	4	0.007	24	0.003	18	0.005	24	0.004	22	0.003	37	0.002	-10	0.003	24	0.009	37	0.003	-3	0	-8	0.004	18	0.002
								1.33333	0.005	348	0.007	650	0.012	923	0.001	493	0.011	974	0.002	182	0.003	20	0.007	40	0.002	-3	0.008	31	0.005	21	0.004	20	0.003	47	0.004	51	0.002	-3	0.004	23	0.012	34	0.003	5	0	11	0.006	9	0.003
								1.5	0.006	91	0.007	413	0.01	929	0	389	0.011	569	0.002	183	0.003	26	0.007	52	0.003	4	0.008	16	0.005	32	0.003	6	0.005	40	0.004	49	0.002	-14	0.003	21	0.011	25	0.002	6	0.001	-3	0.006	12	0.003
								1.66667	0.007	175	0.012	719	0.014	1012	0.001	477	0.013	508	0.002	139	0.003	26	0.009	35	0.002	13	0.01	27	0.003	30	0.004	14	0.004	59	0.004	54	0.002	2	0.003	23	0.012	40	0.003	11	0	5	0.004	27	0.004
								1.83333	0.007	214	0.011	678	0.012	909	0.003	572	0.011	537	0.002	185	0.003	12	0.009	39	0.003	24	0.01	35	0.006	17	0.004	7	0.004	21	0.007	37	0.003	-12	0.004	29	0.012	42	0.003	22	0.001	-5	0.007	31	0.004
								2	0.01	305	0.011	663	0.011	772	0.001	419	0.007	334	0.003	131	0.004	33	0.011	34	0.005	24	0.011	20	0.007	29	0.004	17	0.005	22	0.01	40	0.003	-15	0.006	33	0.012	36	0.005	12	0.001	-11	0.007	25	0.005
								2.16667	0.007	181	0.013	517	0.013	830	0.002	403	0.01	477	0.003	233	0.004	34	0.01	47	0.003	20	0.01	17	0.007	38	0.004	15	0.005	32	0.015	34	0.002	-12	0.006	54	0.013	28	0.007	19	0.001	-6	0.007	14	0.006
								2.33333	0.01	264	0.002	258	0.012	746	-0.001	326	0.008	430	0.002	210	0.006	21	0.012	32	0.004	23	0.008	12	0.005	21	0.003	12	0.006	12	0.011	31	0.003	-15	0.004	32	0.013	29	0.005	25	0.001	-6	0.011	33	0.005
								2.5	0.007	245	0.003	207	0.012	578	0	192	0.008	394	0.003	193	0.006	10	0.011	33	0.006	21	0.011	39	0.005	37	0.003	24	0.011	22	0.009	30	0.003	0	0.005	27	0.013	18	0.004	25	0	2	0.009	28	0.008
								2.66667	0.011	283	0.006	126	0.009	579	0	198	0.009	325	0.004	202	0.007	23	0.011	25	0.008	13	0.01	38	0.004	27	0.002	12	0.01	19	0.01	29	0.004	18	0.003	35	0.014	12	0.004	20	0.001	1	0.01	20	0.01
								2.83333	0.009	299	0.01	195	0.006	466	0.003	267	0.01	348	0.004	183	0.009	30	0.013	27	0.008	29	0.01	25	0.006	27	0.003	18	0.013	23	0.012	16	0.004	21	0.008	20	0.013	26	0.004	15	0.001	-2	0.012	16	0.01
								3	0.011	285	0.008	191	0.011	545	0	149	0.01	293	0.003	183	0.011	13	0.011	25	0.008	41	0.01	24	0.002	23	0.004	13	0.012	18	0.012	28	0.004	12	0.003	33	0.013	21	0.005	14	0	1	0.011	26	0.011
								3.16667	0.011	281	0.008	164	0.003	153	0	145	0.009	269	0.003	182	0.008	17	0.01	25	0.009	20	0.008	29	0.002	11	0.003	19	0.011	7	0.01	21	0.004	24	0.004	25	0.012	13	0.005	13	0.001	-1	0.01	17	0.012
								3.33333	0.01	228	0.007	169	0.004	137	0.001	181	0.006	256	0.004	182	0.006	16	0.008	14	0.008	34	0.008	24	0.002	12	0.003	7	0.01	8	0.008	15	0.005	7	0.004	3	0.011	26	0.005	5	0.001	-16	0.009	4	0.01
								3.5	0.011	240	0.007	199	0.004	175	0.004	242	0.008	300	0.006	198	0.011	34	0.011	18	0.01	24	0.011	9	0.008	14	0.005	17	0.011	20	0.01	18	0.007	11	0.008	25	0.01	16	0.006	18	0.001	0	0.01	13	0.011
								3.66667	0.011	207	0.006	286	0.005	151	0.005	258	0.008	265	0.006	208	0.008	19	0.01	16	0.008	25	0.009	12	0.005	17	0.006	30	0.011	15	0.011	19	0.007	12	0.007	18	0.01	22	0.008	18	0.001	-6	0.008	12	0.01
								3.83333	0.01	256	0.006	288	0.004	265	0.003	250	0.006	251	0.006	201	0.009	17	0.01	15	0.011	25	0.009	19	0.005	18	0.008	29	0.012	23	0.011	16	0.009	16	0.009	15	0.01	23	0.007	7	0.001	-1	0.012	3	0.009
								4	0.01	242	0.006	328	0.004	403	0.004	255	0.007	282	0.006	197	0.009	21	0.009	28	0.012	34	0.01	25	0.007	18	0.007	21	0.013	23	0.012	13	0.008	3	0.01	24	0.01	21	0.01	9	0.001	-7	0.014	14	0.012
								4.16667	0.009	309	0.006	290	0.004	205	0.004	207	0.005	311	0.006	234	0.009	24	0.01	35	0.012	32	0.01	23	0.007	13	0.007	30	0.014	24	0.014	25	0.01	18	0.011	15	0.011	28	0.01	6	0.001	9	0.014	11	0.012
								4.33333	0.008	307	0.005	322	0.004	211	0.003	276	0.003	266	0.005	209	0.007	27	0.008	19	0.01	16	0.009	26	0.006	16	0.006	33	0.016	21	0.015	15	0.01	1	0.012	13	0.011	14	0.011	9	0.001	5	0.015	21	0.011
								4.5	0.009	318	0.005	318	0.004	291	0.002	296	0.006	309	0.005	245	0.008	18	0.009	16	0.01	28	0.01	24	0.005	19	0.005	12	0.017	22	0.018	26	0.011	2	0.014	13	0.012	19	0.012	8	0.001	-9	0.017	29	0.01
								4.66667	0.009	427	0.005	374	0.003	320	0.005	379	0.006	356	0.005	362	0.009	20	0.009	26	0.011	40	0.01	24	0.007	27	0.006	25	0.019	21	0.02	20	0.011	14	0.016	26	0.014	9	0.014	20	0.001	0	0.019	24	0.01
								4.83333	0.01	447	0.006	431	0.004	382	0.005	457	0.006	401	0.007	379	0.009	31	0.01	21	0.011	19	0.01	17	0.007	23	0.008	31	0.022	21	0.023	15	0.012	6	0.018	35	0.017	22	0.016	24	0	-1	0.022	15	0.011
								5	0.011	531	0.007	519	0.004	618	0.005	496	0.007	479	0.008	337	0.01	17	0.01	29	0.009	18	0.007	14	0.008	31	0.008	22	0.025	19	0.027	21	0.011	5	0.021	26	0.02	29	0.018	21	0.001	3	0.026	17	0.011
								5.16667	0.011	590	0.007	445	0.006	605	0.006	366	0.007	544	0.007	347	0.011	35	0.011	29	0.01	13	0.009	32	0.008	29	0.005	2	0.028	28	0.03	21	0.011	4	0.024	23	0.026	28	0.021	17	0.001	-1	0.03	31	0.01
								5.33333	0.012	643	0.006	566	0.009	404	0.006	510	0.008	454	0.007	278	0.011	25	0.011	36	0.01	20	0.011	25	0.009	15	0.006	19	0.032	16	0.034	29	0.011	-6	0.027	31	0.03	19	0.025	22	0.001	-8	0.034	27	0.01
								5.5	0.012	696	0.006	470	0.013	1113	0.006	562	0.007	550	0.008	349	0.011	23	0.012	26	0.01	20	0.011	30	0.009	33	0.007	20	0.036	16	0.038	21	0.011	-3	0.031	22	0.033	20	0.028	26	0.001	-16	0.037	30	0.01
								5.66667	0.013	780	0.008	808	0.01	1231	0.006	600	0.008	594	0.008	476	0.012	16	0.012	35	0.011	18	0.012	11	0.009	26	0.01	17	0.041	13	0.043	23	0.011	1	0.036	18	0.038	26	0.032	24	0	-8	0.042	25	0.011
								5.83333	0.013	896	0.011	945	0.014	1235	0.006	684	0.008	651	0.009	585	0.013	25	0.013	27	0.012	25	0.015	40	0.01	39	0.01	28	0.048	40	0.05	33	0.011	2	0.04	34	0.043	28	0.037	29	0	-10	0.052	23	0.011
								6	0.014	1035	0.01	980	0.009	1363	0.007	811	0.009	769	0.01	712	0.013	25	0.015	33	0.013	34	0.015	27	0.011	25	0.011	35	0.052	32	0.054	31	0.012	0	0.046	35	0.049	31	0.042	26	0.001	2	0.052	26	0.013
								6.16667	0.015	1164	0.012	1165	0.013	1380	0.008	895	0.01	877	0.011	851	0.014	29	0.015	25	0.013	26	0.017	42	0.011	35	0.011	35	0.061	42	0.064	39	0.014	5	0.051	32	0.055	24	0.047	38	0.001	-5	0.06	31	0.015
								6.33333	0.016	1341	0.013	1355	0.013	1474	0.009	1005	0.011	998	0.011	986	0.015	32	0.016	45	0.013	21	0.02	46	0.012	38	0.012	27	0.072	39	0.076	37	0.015	2	0.06	32	0.062	30	0.053	20	0.001	-5	0.072	29	0.017
								6.5	0.017	1502	0.014	1484	0.014	1559	0.009	1190	0.011	1128	0.012	1122	0.017	39	0.017	53	0.014	39	0.021	58	0.013	41	0.013	34	0.085	34	0.088	50	0.017	-3	0.07	37	0.072	29	0.063	23	0.001	-10	0.084	25	0.019
								6.66667	0.018	1712	0.015	1633	0.015	1729	0.01	1406	0.012	1358	0.013	1301	0.018	42	0.019	51	0.015	31	0.022	41	0.014	41	0.014	36	0.099	37	0.102	47	0.019	4	0.083	41	0.083	28	0.074	40	0.001	-8	0.098	31	0.02
								6.83333	0.019	1850	0.017	1817	0.017	1946	0.012	1593	0.014	1468	0.014	1462	0.02	47	0.019	47	0.015	21	0.024	42	0.016	38	0.016	32	0.112	51	0.114	41	0.021	6	0.098	35	0.098	31	0.087	37	0.001	-3	0.11	45	0.023
								7	0.02	2128	0.019	2062	0.02	2206	0.013	1698	0.015	1702	0.016	1690	0.023	34	0.022	67	0.016	27	0.027	49	0.018	46	0.018	36	0.122	40	0.123	43	0.023	0	0.113	61	0.115	40	0.102	43	0.001	4	0.122	40	0.027
								7.16667	0.022	2349	0.022	2311	0.023	2506	0.015	2046	0.016	1920	0.017	1875	0.026	45	0.025	51	0.016	30	0.03	66	0.021	50	0.021	43	0.135	48	0.134	58	0.027	4	0.126	55	0.132	43	0.117	51	0.001	0	0.134	53	0.031
								7.33333	0.026	2644	0.026	2623	0.027	2813	0.018	2283	0.018	2153	0.02	2169	0.03	46	0.029	60	0.017	34	0.035	68	0.024	46	0.024	43	0.151	58	0.15	47	0.031	3	0.139	37	0.148	54	0.13	49	0.001	-8	0.149	40	0.036
								7.5	0.029	2987	0.03	2984	0.032	3161	0.021	2641	0.021	2504	0.023	2442	0.034	49	0.033	66	0.017	29	0.04	61	0.028	61	0.028	53	0.172	59	0.17	44	0.035	5	0.153	62	0.164	48	0.144	56	0.001	-8	0.17	47	0.04
								7.66667	0.034	3388	0.035	3388	0.037	3680	0.025	2983	0.024	2886	0.026	2758	0.04	58	0.039	44	0.018	32	0.046	80	0.033	42	0.033	48	0.189	63	0.19	47	0.04	1	0.169	62	0.18	54	0.157	36	0.001	-8	0.196	53	0.046
								7.83333	0.04	3807	0.041	3862	0.044	4213	0.03	3396	0.028	3270	0.031	3187	0.046	57	0.045	57	0.019	44	0.053	74	0.039	58	0.039	64	0.214	60	0.217	58	0.045	18	0.191	58	0.196	69	0.173	30	0.001	10	0.217	65	0.052
								8	0.047	4283	0.049	4407	0.051	4781	0.036	3875	0.033	3728	0.037	3775	0.055	67	0.053	59	0.022	23	0.062	69	0.047	47	0.046	44	0.234	57	0.237	71	0.053	11	0.211	63	0.213	56	0.188	46	0.002	2	0.232	58	0.061
								8.16667	0.054	4954	0.057	5091	0.06	5491	0.043	4455	0.04	4318	0.043	4249	0.064	75	0.062	84	0.025	44	0.072	80	0.055	59	0.055	67	0.256	63	0.257	56	0.062	-2	0.23	57	0.236	69	0.213	59	0.002	-10	0.251	62	0.074
								8.33333	0.065	5825	0.067	5874	0.071	6331	0.051	5202	0.047	4902	0.051	4831	0.09	76	0.093	91	0.03	42	0.084	80	0.066	68	0.066	65	0.314	54	0.312	80	0.075	9	0.248	68	0.26	52	0.234	58	0.002	-2	0.297	58	0.086
								8.5	0.077	6766	0.089	6826	0.083	7263	0.061	5915	0.056	5612	0.061	5588	0.175	97	0.169	107	0.035	54	0.099	100	0.078	76	0.079	57	0.323	74	0.316	92	0.087	15	0.262	70	0.28	78	0.25	69	0.002	3	0.301	64	0.101
								8.66667	0.144	7975	0.156	8007	0.145	8781	0.073	6798	0.067	6319	0.072	6449	0.189	154	0.182	145	0.041	33	0.116	101	0.093	96	0.094	68	0.334	82	0.327	75	0.101	11	0.281	77	0.303	88	0.267	62	0.002	2	0.308	83	0.114
								8.83333	0.172	8653	0.174	8441	0.179	9199	0.087	7877	0.08	7369	0.085	7365	0.195	283	0.184	326	0.048	41	0.137	98	0.112	102	0.113	87	0.342	128	0.333	125	0.116	37	0.3	93	0.327	103	0.286	80	0.003	0	0.307	117	0.129
								9	0.18	8938	0.179	8762	0.188	9717	0.105	9205	0.095	8607	0.102	8532	0.196	508	0.189	583	0.056	56	0.162	108	0.136	97	0.139	96	0.36	178	0.353	167	0.128	17	0.324	94	0.356	103	0.305	69	0.003	-1	0.322	186	0.143
								9.16667	0.184	9192	0.183	8963	0.193	9817	0.128	10628	0.115	9924	0.123	9824	0.195	875	0.187	977	0.066	51	0.196	126	0.165	97	0.17	103	0.368	233	0.362	231	0.141	15	0.344	94	0.384	112	0.327	76	0.003	1	0.326	263	0.158
								9.33333	0.187	9272	0.185	8991	0.195	10037	0.155	12338	0.139	11687	0.148	11311	0.193	1346	0.183	1445	0.08	65	0.234	159	0.193	124	0.198	87	0.379	345	0.374	333	0.156	27	0.369	116	0.413	118	0.349	89	0.004	6	0.33	387	0.174
								9.5	0.189	9384	0.188	9040	0.199	10021	0.183	14016	0.167	13189	0.176	13264	0.19	1839	0.18	2036	0.153	100	0.273	142	0.215	118	0.224	114	0.385	468	0.381	431	0.173	27	0.392	116	0.444	136	0.37	99	0.004	1	0.333	484	0.195
								9.66667	0.191	9310	0.189	8994	0.2	10138	0.21	16216	0.198	15252	0.205	15154	0.186	2308	0.178	2469	0.172	122	0.316	174	0.249	138	0.26	129	0.4	604	0.393	555	0.191	32	0.422	122	0.477	149	0.396	103	0.005	-4	0.335	642	0.221
								9.83333	0.193	9352	0.192	9066	0.204	10126	0.248	18378	0.227	17537	0.232	17152	0.187	2798	0.179	2947	0.18	281	0.36	184	0.294	157	0.305	137	0.406	736	0.401	706	0.214	26	0.447	130	0.51	183	0.421	111	0.005	-5	0.335	769	0.243
								10	0.194	9383	0.193	9038	0.205	10118	0.299	20990	0.265	20090	0.273	19430	0.185	3255	0.179	3500	0.181	586	0.405	200	0.338	183	0.336	167	0.413	965	0.412	882	0.238	30	0.481	164	0.545	171	0.448	122	0.006	3	0.339	966	0.28
								10.1667	0.197	9323	0.197	9019	0.208	10025	0.339	23347	0.304	22429	0.317	21983	0.189	3590	0.182	3902	0.18	1088	0.441	225	0.378	180	0.373	184	0.422	1121	0.417	1067	0.278	37	0.51	169	0.58	193	0.477	131	0.007	-1	0.338	1154	0.286
								10.3333	0.201	9331	0.2	9068	0.212	9943	0.374	26310	0.349	25337	0.352	24741	0.188	4012	0.185	4272	0.177	1716	0.476	236	0.425	211	0.407	191	0.432	1304	0.422	1288	0.284	41	0.55	175	0.618	199	0.508	132	0.008	5	0.343	1405	0.292
								10.5	0.205	9188	0.203	9028	0.214	10125	0.414	29111	0.389	28482	0.384	27247	0.188	4455	0.187	4730	0.174	2264	0.514	231	0.463	213	0.452	224	0.44	1540	0.432	1501	0.289	75	0.595	185	0.66	218	0.543	160	0.009	-1	0.347	1622	0.297
								10.6667	0.21	9299	0.208	9078	0.219	9933	0.458	32147	0.429	31441	0.418	30396	0.193	4811	0.192	5070	0.174	2945	0.56	262	0.525	253	0.503	241	0.436	1773	0.441	1736	0.291	86	0.627	196	0.695	247	0.576	163	0.01	-6	0.345	1880	0.299
								10.8333	0.213	9366	0.212	9092	0.224	9883	0.509	34730	0.47	34244	0.462	33465	0.198	5101	0.194	5356	0.174	3550	0.616	261	0.588	260	0.563	249	0.451	2033	0.445	1963	0.293	124	0.664	204	0.728	261	0.615	173	0.012	-2	0.342	2122	0.299
								11	0.219	9376	0.218	9039	0.23	9928	0.569	37294	0.519	36639	0.504	35835	0.203	5389	0.199	5749	0.175	4058	0.675	294	0.653	291	0.625	252	0.46	2360	0.457	2270	0.295	195	0.707	215	0.759	266	0.654	201	0.013	8	0.343	2415	0.301
								11.1667	0.224	9313	0.224	9061	0.236	9857	0.63	39371	0.577	38481	0.565	37654	0.207	5753	0.204	6026	0.179	4637	0.733	313	0.714	277	0.687	297	0.462	2706	0.461	2497	0.298	289	0.753	249	0.793	295	0.693	215	0.015	-1	0.344	2663	0.303
								11.3333	0.229	9272	0.229	9115	0.241	9834	0.687	41067	0.637	40748	0.622	39791	0.21	6018	0.207	6365	0.181	5008	0.79	302	0.772	310	0.746	286	0.458	3001	0.482	2836	0.299	388	0.796	251	0.83	271	0.739	237	0.017	11	0.343	3006	0.303
								11.5	0.235	9299	0.234	9002	0.245	9868	0.748	42924	0.698	42356	0.682	41632	0.212	6377	0.211	6668	0.183	5486	0.845	332	0.832	341	0.803	305	0.452	3288	0.497	3138	0.302	514	0.839	275	0.873	312	0.781	241	0.02	10	0.346	3366	0.307
								11.6667	0.24	9329	0.24	9190	0.252	9772	0.804	44979	0.753	44408	0.739	43576	0.218	6707	0.215	6965	0.187	5829	0.89	371	0.879	325	0.856	342	0.466	3555	0.506	3450	0.306	703	0.881	267	0.91	302	0.819	249	0.022	-2	0.346	3667	0.308
								11.8333	0.247	9304	0.246	9053	0.258	9796	0.854	47089	0.807	46451	0.793	45092	0.22	6967	0.218	7232	0.191	6290	0.922	382	0.918	363	0.9	343	0.491	3859	0.502	3739	0.308	870	0.923	298	0.951	315	0.86	283	0.026	8	0.347	3980	0.31
								12	0.252	9121	0.251	9109	0.264	9921	0.902	49330	0.855	49007	0.843	47354	0.223	7232	0.221	7470	0.195	6689	0.955	408	0.941	381	0.934	385	0.495	4163	0.514	4003	0.309	1075	0.966	303	0.991	340	0.901	305	0.029	-5	0.347	4367	0.311
								12.1667	0.257	9341	0.257	9065	0.269	9832	0.944	51785	0.899	51730	0.889	50069	0.226	7442	0.224	7803	0.199	6874	1.098	405	0.993	380	0.952	352	0.489	4495	0.522	4419	0.31	1258	1.006	331	1.031	364	0.943	292	0.034	3	0.347	4641	0.314
								12.3333	0.263	9362	0.262	9170	0.274	9889	0.972	54385	0.927	54197	0.925	52959	0.229	7666	0.226	7958	0.202	7218	1.224	402	1.145	395	1.031	373	0.466	4820	0.517	4709	0.313	1478	1.045	363	1.07	357	0.987	302	0.038	5	0.347	4875	0.314
								12.5	0.268	9310	0.267	9121	0.28	9819	0.997	52798	0.955	51641	0.941	54104	0.231	7854	0.228	8160	0.206	7634	1.286	463	1.259	423	1.161	401	0.453	5235	0.513	5124	0.313	1762	1.084	325	1.109	419	1.025	317	0.043	1	0.346	5316	0.315
								12.6667	0.274	9365	0.272	9091	0.285	9789	1.087	46213	1.079	45678	0.997	48438	0.232	8164	0.231	8463	0.209	7713	1.322	476	1.301	468	1.256	412	0.466	5539	0.509	5360	0.315	1966	1.122	376	1.143	414	1.064	330	0.049	8	0.347	5610	0.317
								12.8333	0.278	9245	0.277	9065	0.29	9829	1.201	46157	1.212	46464	1.145	46044	0.235	8310	0.233	8595	0.213	8077	1.344	517	1.328	460	1.294	440	0.477	5937	0.522	5731	0.314	2287	1.173	387	1.177	418	1.103	388	0.056	5	0.344	5971	0.316
								13	0.283	9329	0.281	9122	0.294	9857	1.314	46963	1.295	47141	1.263	47080	0.238	8577	0.235	9002	0.216	8412	1.366	575	1.349	538	1.324	460	0.491	6225	0.52	6080	0.315	2581	1.236	391	1.276	358	1.149	384	0.063	-5	0.344	6284	0.316
								13.1667	0.287	9279	0.285	9130	0.298	9718	1.341	48212	1.331	48623	1.315	47927	0.239	8746	0.236	9050	0.219	8568	1.386	587	1.368	592	1.346	503	0.505	6570	0.52	6441	0.316	2843	1.307	353	1.378	365	1.225	396	0.072	6	0.347	6507	0.319
								13.3333	0.292	9242	0.29	9144	0.303	9637	1.362	49240	1.357	50089	1.345	49426	0.241	8859	0.238	9236	0.222	8915	1.398	621	1.389	582	1.365	558	0.502	6958	0.538	6678	0.317	3175	1.425	377	1.367	414	1.312	419	0.081	7	0.346	6907	0.318
								13.5	0.295	9160	0.293	9168	0.306	9633	1.383	50570	1.378	51173	1.365	50818	0.242	9099	0.239	9431	0.224	9006	1.41	650	1.409	644	1.385	601	0.502	7236	0.531	7027	0.315	3497	1.5	374	1.377	459	1.38	347	0.092	11	0.348	7231	0.32
								13.6667	0.3	9431	0.298	9101	0.31	9712	1.403	51625	1.398	51847	1.386	51586	0.243	9310	0.24	9578	0.226	9230	1.423	698	1.424	657	1.401	617	0.524	7653	0.532	7359	0.316	3747	1.447	437	1.396	537	1.493	388	0.108	12	0.346	7584	0.319
								13.8333	0.303	9243	0.302	9170	0.315	9669	1.423	52465	1.417	52251	1.408	52290	0.245	9472	0.242	9801	0.228	9521	1.433	715	1.439	704	1.414	687	0.528	7856	0.54	7627	0.317	4109	1.407	481	1.414	562	1.545	383	0.122	11	0.349	7862	0.319
								14	0.307	9236	0.306	9166	0.319	9649	1.44	52068	1.432	52468	1.423	52419	0.246	9633	0.243	10026	0.23	9718	1.437	816	1.45	738	1.426	679	0.519	8282	0.532	8033	0.318	4480	1.423	560	1.426	607	1.521	410	0.137	15	0.35	8119	0.32
								14.1667	0.31	9218	0.308	9008	0.32	9666	1.455	52642	1.45	52309	1.439	52605	0.247	9822	0.244	10040	0.232	9883	1.443	868	1.459	787	1.439	747	0.525	8754	0.531	8303	0.315	4774	1.441	550	1.446	690	1.431	442	0.15	8	0.353	8468	0.321
								14.3333	0.314	9234	0.312	9013	0.324	9791	1.466	52635	1.46	52550	1.449	52648	0.249	9852	0.246	10169	0.234	10025	1.444	887	1.465	901	1.447	806	0.541	8839	0.528	8740	0.319	5176	1.46	595	1.461	692	1.431	503	0.163	24	0.353	8809	0.32
								14.5	0.316	9195	0.314	9120	0.328	9715	1.48	52442	1.467	52693	1.461	52616	0.25	9989	0.246	10384	0.236	10090	1.446	1009	1.47	954	1.456	849	0.56	9229	0.533	9004	0.318	5431	1.478	643	1.475	704	1.446	582	0.178	16	0.354	9178	0.319
								14.6667	0.319	9224	0.317	9088	0.33	9620	1.49	52423	1.472	52694	1.471	52547	0.251	10158	0.248	10505	0.238	10408	1.447	1077	1.471	1020	1.46	908	0.566	9444	0.55	9272	0.317	5780	1.493	686	1.489	764	1.462	602	0.195	17	0.358	9387	0.321
								14.8333	0.322	9124	0.32	9248	0.333	9736	1.495	52488	1.476	52263	1.478	52221	0.252	10269	0.249	10697	0.239	10427	1.45	1164	1.479	1106	1.466	1002	0.539	9933	0.559	9646	0.316	6001	1.507	705	1.498	815	1.481	611	0.211	16	0.36	9692	0.321
								15	0.325	9161	0.322	9067	0.336	9552	1.503	52456	1.476	52106	1.481	52099	0.253	10591	0.25	10832	0.24	10708	1.453	1258	1.485	1166	1.469	1061	0.529	10154	0.566	9899	0.317	6403	1.52	734	1.506	843	1.499	659	0.232	25	0.364	9883	0.32
								15.1667	0.327	9078	0.324	9089	0.338	9586	1.504	52243	1.474	52026	1.479	51825	0.254	10460	0.251	10934	0.242	10822	1.456	1317	1.487	1246	1.474	1120	0.524	10534	0.554	10275	0.316	6750	1.533	764	1.513	914	1.514	701	0.245	35	0.366	10387	0.318
								15.3333	0.329	9132	0.326	9021	0.341	9592	1.505	52216	1.471	51950	1.481	52135	0.255	10722	0.253	11088	0.243	10944	1.456	1404	1.483	1315	1.474	1182	0.535	10695	0.545	10521	0.315	6966	1.54	870	1.521	996	1.526	729	0.268	26	0.37	10566	0.319
								15.5	0.331	9098	0.329	9033	0.343	9608	1.506	52156	1.473	51829	1.482	51815	0.256	10752	0.254	11206	0.245	11026	1.459	1489	1.484	1426	1.479	1279	0.547	11123	0.548	10662	0.316	7456	1.548	934	1.529	1048	1.535	799	0.271	46	0.375	10747	0.319
								15.6667	0.333	9133	0.331	9034	0.345	9588	1.505	51773	1.473	51675	1.483	51705	0.258	10894	0.254	11269	0.245	11380	1.463	1590	1.486	1470	1.479	1348	0.554	11491	0.565	11222	0.316	7736	1.557	998	1.534	1119	1.545	836	0.274	50	0.379	11197	0.318
								15.8333	0.334	9146	0.332	9142	0.346	9500	1.507	51839	1.472	51610	1.482	51854	0.259	10911	0.255	11418	0.246	11400	1.46	1640	1.486	1493	1.475	1400	0.55	11652	0.577	11422	0.313	8079	1.56	1039	1.536	1175	1.551	911	0.274	80	0.378	11352	0.316
								16	0.336	9106	0.334	9169	0.349	9569	1.504	51824	1.475	51368	1.48	51389	0.26	11167	0.257	11448	0.248	11521	1.461	1686	1.486	1620	1.474	1455	0.536	11868	0.586	11756	0.315	8306	1.563	1163	1.538	1251	1.554	979	0.277	94	0.385	11764	0.317
								16.1667	0.338	9242	0.336	9096	0.352	9562	1.505	51576	1.475	51330	1.481	51362	0.261	11185	0.258	11661	0.25	11617	1.465	1772	1.486	1697	1.473	1528	0.532	12218	0.579	11885	0.316	8685	1.565	1229	1.538	1301	1.558	1049	0.279	156	0.389	11978	0.317
								16.3333	0.34	9090	0.338	9190	0.353	9687	1.503	51557	1.474	51128	1.477	51217	0.262	11256	0.258	11689	0.251	11728	1.467	1823	1.489	1755	1.469	1632	0.542	12500	0.555	12184	0.315	8981	1.571	1266	1.537	1482	1.563	1070	0.281	239	0.391	12329	0.316
								16.5	0.34	9155	0.339	9017	0.354	9567	1.503	51198	1.474	50946	1.478	50794	0.263	11468	0.26	11667	0.252	11909	1.465	1926	1.485	1850	1.468	1675	0.564	12686	0.54	12341	0.314	9313	1.57	1374	1.539	1463	1.565	1149	0.282	359	0.393	12412	0.316
								16.6667	0.342	9197	0.34	9076	0.356	9560	1.503	51304	1.475	50822	1.477	50724	0.264	11541	0.26	11808	0.254	11994	1.469	1986	1.486	1920	1.467	1755	0.582	12967	0.544	12626	0.314	9456	1.574	1446	1.542	1559	1.567	1275	0.283	481	0.395	12760	0.314
								16.8333	0.344	9239	0.342	9132	0.358	9528	1.502	51013	1.472	50831	1.471	50510	0.264	11566	0.26	11937	0.254	11948	1.469	2005	1.485	1943	1.463	1803	0.587	13242	0.557	12926	0.313	9970	1.576	1538	1.541	1608	1.569	1301	0.287	688	0.397	13044	0.314
								17	0.344	9093	0.343	9154	0.359	9675	1.503	50979	1.469	50539	1.472	50620	0.265	11776	0.261	11986	0.255	12246	1.469	2079	1.483	2034	1.463	1853	0.576	13431	0.58	13141	0.314	10125	1.574	1592	1.542	1713	1.567	1406	0.286	812	0.399	13215	0.314
								17.1667	0.345	9177	0.344	8976	0.36	9670	1.504	50668	1.471	50680	1.469	50432	0.266	11702	0.263	11980	0.257	12241	1.471	2126	1.482	2094	1.461	1937	0.555	13749	0.61	13326	0.315	10405	1.573	1709	1.542	1798	1.564	1425	0.287	1059	0.402	13582	0.315
								17.3333	0.346	9076	0.346	9034	0.361	9463	1.504	50526	1.473	50008	1.465	50132	0.268	11769	0.264	12215	0.258	12315	1.473	2194	1.485	2157	1.458	1985	0.543	13800	0.626	13520	0.315	10628	1.572	1786	1.546	1905	1.564	1552	0.288	1261	0.406	13681	0.315
								17.5	0.347	9075	0.347	9112	0.362	9470	1.505	50490	1.474	50140	1.463	50180	0.268	11852	0.265	12099	0.259	12478	1.474	2307	1.481	2211	1.455	2048	0.555	14054	0.633	13761	0.314	10946	1.574	1842	1.55	1934	1.566	1630	0.288	1468	0.41	14002	0.315
								17.6667	0.348	9097	0.347	8992	0.363	9549	1.504	49902	1.475	50230	1.463	50090	0.269	11886	0.265	12224	0.26	12550	1.477	2334	1.485	2278	1.455	2125	0.569	14356	0.624	14054	0.314	11330	1.577	1894	1.549	2016	1.567	1695	0.29	1743	0.408	14077	0.315
								17.8333	0.348	9071	0.348	8975	0.363	9585	1.501	49687	1.471	49967	1.457	49814	0.27	12009	0.266	12389	0.261	12530	1.472	2391	1.482	2301	1.453	2207	0.579	14544	0.61	14208	0.313	11696	1.578	2020	1.549	2092	1.57	1782	0.289	2091	0.409	14355	0.314
								18	0.349	9104	0.349	9094	0.365	9453	1.504	49929	1.472	49318	1.461	49873	0.271	12099	0.267	12472	0.262	12487	1.473	2448	1.482	2338	1.454	2226	0.575	14740	0.58	14342	0.315	11892	1.577	2037	1.548	2155	1.565	1837	0.291	2346	0.413	14745	0.315
								18.1667	0.349	9062	0.35	9019	0.366	9654	1.503	49852	1.474	49366	1.455	49738	0.271	12109	0.267	12443	0.263	12739	1.475	2491	1.483	2427	1.453	2225	0.575	14979	0.557	14462	0.314	12038	1.578	2152	1.549	2249	1.568	1963	0.29	2602	0.414	14801	0.315
								18.3333	0.351	9128	0.35	9145	0.367	9391	1.503	49579	1.472	49218	1.458	49710	0.273	12066	0.269	12520	0.264	12885	1.474	2523	1.48	2431	1.453	2321	0.581	15075	0.549	14605	0.315	12177	1.576	2213	1.55	2323	1.565	2020	0.29	2935	0.417	14914	0.317
								18.5	0.351	9101	0.351	9022	0.367	9493	1.502	49537	1.472	49526	1.454	49429	0.273	12372	0.269	12600	0.265	12854	1.473	2605	1.483	2562	1.453	2330	0.58	15291	0.53	14876	0.316	12693	1.578	2354	1.547	2357	1.566	2104	0.292	3241	0.414	15150	0.317
								18.6667	0.351	9099	0.351	8967	0.368	9397	1.501	49283	1.471	49341	1.45	49300	0.274	12318	0.27	12609	0.266	12908	1.475	2683	1.48	2625	1.446	2401	0.577	15390	0.526	14942	0.318	12796	1.58	2436	1.549	2440	1.565	2157	0.291	3626	0.419	15457	0.318
								18.8333	0.352	9047	0.352	9021	0.368	9508	1.501	49425	1.472	49175	1.449	49222	0.275	12471	0.271	12657	0.267	12924	1.477	2783	1.482	2604	1.45	2478	0.563	15533	0.529	15126	0.318	12957	1.58	2547	1.549	2523	1.566	2234	0.291	3844	0.421	15338	0.32
								19	0.352	9154	0.352	8910	0.369	9507	1.501	49368	1.471	49202	1.45	49185	0.275	12300	0.272	12715	0.268	13060	1.473	2796	1.483	2748	1.452	2504	0.558	15698	0.534	15279	0.318	13204	1.58	2629	1.55	2571	1.566	2330	0.294	4318	0.418	15612	0.318
								19.1667	0.352	9204	0.353	8940	0.369	9453	1.505	49402	1.472	49332	1.446	48918	0.276	12443	0.272	12678	0.269	13084	1.469	2796	1.482	2755	1.453	2501	0.569	15776	0.539	15437	0.319	13391	1.582	2608	1.551	2744	1.568	2377	0.291	4621	0.419	15827	0.319
								19.3333	0.353	9032	0.354	8933	0.37	9476	1.505	49194	1.472	48557	1.449	48627	0.277	12527	0.273	12739	0.27	13161	1.469	2852	1.478	2804	1.456	2563	0.571	15919	0.546	15535	0.321	13694	1.579	2688	1.551	2737	1.566	2495	0.292	4894	0.422	15780	0.321
								19.5	0.353	9063	0.354	8947	0.371	9519	1.506	49175	1.471	48775	1.45	48817	0.278	12470	0.274	12890	0.271	13229	1.472	2942	1.477	2877	1.453	2639	0.574	15998	0.535	15569	0.322	14009	1.58	2754	1.552	2845	1.566	2553	0.291	5208	0.422	15969	0.322
								19.6667	0.354	9026	0.354	9020	0.371	9395	1.505	48864	1.472	48777	1.455	48568	0.278	12583	0.275	12920	0.272	13167	1.475	2977	1.478	2845	1.453	2715	0.573	16218	0.517	15731	0.324	13919	1.578	2827	1.552	2892	1.562	2591	0.291	5503	0.424	16031	0.323
								19.8333	0.354	9063	0.355	8948	0.372	9459	1.506	48955	1.471	48643	1.453	48277	0.278	12540	0.276	12995	0.273	13245	1.474	2963	1.479	2930	1.453	2700	0.575	16439	0.505	15967	0.324	14243	1.585	2895	1.552	2939	1.565	2706	0.292	5971	0.419	16223	0.322
								20	0.354	9054	0.355	8879	0.372	9464	1.507	48890	1.469	48623	1.451	48297	0.279	12616	0.277	12871	0.274	13363	1.479	3041	1.477	3027	1.453	2866	0.576	16617	0.506	15982	0.328	14322	1.582	3002	1.554	3051	1.563	2777	0.291	6219	0.424	16340	0.325
								20.1667	0.354	9020	0.355	9010	0.372	9439	1.508	48969	1.468	48465	1.449	48250	0.279	12663	0.277	12976	0.274	13329	1.483	3133	1.471	2988	1.456	2830	0.573	16707	0.508	16113	0.329	14607	1.585	3110	1.556	3114	1.565	2839	0.291	6680	0.42	16488	0.323
								20.3333	0.354	8992	0.355	9074	0.373	9452	1.509	48792	1.468	48435	1.452	48317	0.28	12693	0.278	13104	0.275	13567	1.485	3165	1.469	3074	1.459	2865	0.572	16838	0.503	16224	0.33	14848	1.585	3171	1.556	3147	1.568	2933	0.29	7127	0.419	16657	0.324
								20.5	0.354	8983	0.356	9010	0.372	9411	1.509	48631	1.469	48549	1.453	48647	0.281	12746	0.279	13097	0.276	13433	1.485	3215	1.471	3149	1.459	2919	0.562	16791	0.497	16392	0.331	14970	1.585	3222	1.554	3251	1.569	3015	0.29	7238	0.418	16707	0.325
								20.6667	0.354	9079	0.355	8997	0.373	9437	1.509	48518	1.469	48162	1.451	48339	0.281	12865	0.279	13127	0.276	13499	1.486	3272	1.474	3160	1.461	2966	0.557	17052	0.491	16528	0.328	15057	1.587	3294	1.555	3325	1.571	3084	0.288	7797	0.414	16832	0.324
								20.8333	0.354	9003	0.355	8984	0.373	9392	1.506	48758	1.465	48310	1.448	48341	0.281	12944	0.279	13303	0.277	13524	1.483	3283	1.473	3242	1.457	3030	0.552	16876	0.477	16398	0.327	15100	1.589	3341	1.554	3334	1.573	3145	0.286	7981	0.408	16893	0.323
								21	0.354	8998	0.356	8865	0.373	9452	1.505	48587	1.463	48299	1.448	48120	0.282	12813	0.28	13119	0.277	13569	1.477	3372	1.472	3190	1.454	3050	0.553	17300	0.47	16583	0.328	15296	1.587	3476	1.553	3378	1.571	3135	0.287	8345	0.408	17013	0.325
								21.1667	0.354	9006	0.355	8949	0.374	9468	1.507	48462	1.464	48007	1.452	48046	0.282	12917	0.281	13222	0.278	13561	1.477	3397	1.475	3316	1.458	3111	0.546	17192	0.468	16817	0.33	15566	1.585	3484	1.552	3461	1.568	3219	0.287	8624	0.406	17023	0.327
								21.3333	0.354	9065	0.356	8944	0.374	9440	1.507	48087	1.463	47867	1.449	47881	0.283	12961	0.281	13280	0.279	13694	1.476	3392	1.475	3328	1.458	3125	0.537	17234	0.466	16797	0.332	15548	1.586	3479	1.552	3520	1.568	3335	0.287	8955	0.405	17150	0.328
								21.5	0.354	9025	0.356	8966	0.374	9365	1.508	48226	1.461	47853	1.449	47857	0.284	12888	0.282	13298	0.28	13523	1.476	3460	1.476	3326	1.458	3159	0.534	17526	0.463	16886	0.332	15652	1.586	3551	1.553	3605	1.567	3384	0.286	9269	0.406	17255	0.331
								21.6667	0.354	9028	0.356	8954	0.374	9428	1.509	48240	1.462	47979	1.447	47791	0.284	13015	0.283	13291	0.281	13597	1.468	3433	1.478	3402	1.46	3212	0.528	17546	0.462	17129	0.333	15807	1.589	3658	1.554	3649	1.569	3454	0.286	9690	0.404	17213	0.33
								21.8333	0.353	9121	0.356	8940	0.374	9371	1.51	48303	1.463	47719	1.446	47453	0.285	12981	0.284	13245	0.281	13586	1.457	3538	1.477	3465	1.455	3192	0.52	17665	0.459	17114	0.333	15951	1.589	3764	1.553	3670	1.569	3499	0.286	9858	0.403	17377	0.331
								22	0.353	9013	0.356	8933	0.374	9432	1.51	48152	1.462	47743	1.449	47682	0.285	13194	0.284	13273	0.282	13649	1.46	3584	1.481	3456	1.456	3281	0.512	17643	0.458	17177	0.333	15963	1.589	3814	1.551	3679	1.57	3598	0.286	10325	0.402	17575	0.33
								22.1667	0.353	8956	0.356	8912	0.375	9372	1.511	48026	1.455	47567	1.449	47848	0.286	13161	0.285	13403	0.283	13724	1.461	3625	1.478	3483	1.454	3366	0.51	17707	0.457	17281	0.335	16044	1.589	3848	1.552	3859	1.569	3665	0.287	10644	0.402	17488	0.333
								22.3333	0.354	9072	0.356	8966	0.375	9315	1.511	48115	1.453	47481	1.448	47503	0.286	13051	0.285	13319	0.284	13795	1.465	3601	1.478	3538	1.457	3317	0.503	17671	0.454	17368	0.337	16211	1.591	3838	1.552	3864	1.57	3654	0.287	10851	0.401	17538	0.333
								22.5	0.354	8951	0.357	8791	0.375	9473	1.512	47799	1.455	47237	1.447	47492	0.286	13122	0.286	13382	0.285	13826	1.474	3602	1.477	3588	1.458	3360	0.499	17785	0.453	17375	0.337	16270	1.59	3990	1.553	3899	1.569	3726	0.287	11160	0.4	17654	0.334
								22.6667	0.353	8997	0.357	8831	0.375	9349	1.514	47797	1.462	47841	1.451	47470	0.287	13147	0.287	13427	0.285	13746	1.486	3686	1.477	3629	1.46	3458	0.5	18027	0.456	17513	0.34	16398	1.59	4053	1.556	3997	1.568	3850	0.288	11288	0.402	17735	0.337
								22.8333	0.353	8910	0.357	8894	0.375	9317	1.515	47636	1.464	47302	1.449	47216	0.288	13112	0.287	13419	0.286	13765	1.486	3751	1.477	3640	1.455	3450	0.493	18011	0.456	17590	0.34	16478	1.592	4101	1.555	4049	1.571	3828	0.288	11583	0.4	17602	0.336
								23	0.354	9037	0.356	8831	0.375	9411	1.516	47603	1.467	47491	1.449	47565	0.288	13140	0.289	13361	0.287	13753	1.482	3796	1.474	3679	1.458	3454	0.487	17977	0.454	17453	0.342	16632	1.589	4145	1.554	4069	1.569	3871	0.289	11857	0.401	17896	0.339
								23.1667	0.353	8993	0.356	8835	0.375	9260	1.516	47683	1.466	47250	1.443	47303	0.289	13139	0.289	13439	0.288	13760	1.479	3786	1.474	3710	1.458	3499	0.482	18037	0.454	17695	0.342	16699	1.59	4206	1.555	4048	1.57	3987	0.289	12104	0.4	17849	0.339
								23.3333	0.353	8913	0.356	8866	0.375	9323	1.517	47614	1.464	47431	1.443	47050	0.289	13192	0.289	13440	0.288	13811	1.478	3910	1.476	3802	1.455	3518	0.476	18213	0.453	17790	0.344	16774	1.591	4257	1.554	4164	1.57	3991	0.289	12419	0.401	17808	0.34
								23.5	0.353	9061	0.356	8855	0.375	9402	1.521	47610	1.466	47459	1.446	47327	0.29	13195	0.29	13397	0.289	13753	1.478	3900	1.474	3788	1.46	3559	0.474	18078	0.454	17954	0.346	16673	1.592	4302	1.555	4274	1.57	4083	0.289	12578	0.402	18112	0.342
								23.6667	0.353	9047	0.356	8904	0.375	9417	1.522	47571	1.466	47121	1.446	46995	0.29	13296	0.29	13513	0.29	13905	1.477	3852	1.471	3776	1.465	3629	0.468	18235	0.455	17958	0.347	16847	1.593	4359	1.554	4253	1.572	4218	0.289	12788	0.403	17967	0.343
								23.8333	0.353	8975	0.356	8791	0.376	9297	1.523	47629	1.468	47330	1.445	46866	0.291	13247	0.291	13461	0.291	13979	1.478	3960	1.471	3813	1.465	3635	0.462	18175	0.456	17735	0.349	16822	1.593	4434	1.556	4322	1.572	4213	0.289	13035	0.404	18105	0.345
								24	0.353	8924	0.356	8875	0.375	9260	1.526	47678	1.472	46998	1.445	46622	0.291	13220	0.292	13456	0.291	13943	1.484	4014	1.475	3910	1.469	3683	0.458	18372	0.456	17984	0.35	16828	1.594	4484	1.556	4290	1.572	4272	0.289	13173	0.403	18137	0.346
								24.1667	0.353	8886	0.357	8922	0.376	9373	1.526	47430	1.472	46843	1.447	46672	0.292	13377	0.293	13652	0.292	13778	1.484	4128	1.482	3914	1.468	3687	0.456	18402	0.456	18006	0.351	16981	1.593	4531	1.556	4372	1.571	4260	0.29	13444	0.405	18201	0.347
								24.3333	0.352	8987	0.356	8858	0.376	9331	1.526	47404	1.472	46750	1.444	46691	0.293	13370	0.293	13553	0.293	13910	1.484	4105	1.488	4042	1.466	3757	0.456	18470	0.454	18117	0.352	17008	1.594	4583	1.555	4418	1.572	4341	0.289	13631	0.405	18181	0.347
								24.5	0.353	8960	0.357	8859	0.376	9422	1.528	47315	1.471	47063	1.444	46969	0.293	13319	0.294	13606	0.294	13941	1.486	4126	1.489	3969	1.462	3748	0.459	18565	0.457	17998	0.356	16955	1.592	4675	1.556	4526	1.571	4353	0.291	13678	0.408	18198	0.349
								24.6667	0.353	8947	0.357	8859	0.376	9267	1.53	47328	1.471	46870	1.45	46577	0.294	13307	0.295	13567	0.294	13863	1.491	4060	1.492	4034	1.471	3791	0.461	18636	0.459	18189	0.359	17173	1.592	4668	1.557	4477	1.57	4461	0.291	13817	0.409	18226	0.351
								24.8333	0.352	8965	0.356	8870	0.376	9292	1.527	47152	1.467	46922	1.449	46630	0.294	13316	0.295	13661	0.295	14053	1.488	4217	1.493	4060	1.47	3843	0.458	18655	0.458	18230	0.359	17198	1.593	4715	1.556	4580	1.569	4393	0.291	14055	0.41	18277	0.351
								25	0.352	8965	0.357	8808	0.376	9361	1.526	47031	1.464	46759	1.446	46531	0.295	13454	0.296	13566	0.296	14071	1.487	4149	1.491	3972	1.473	3801	0.463	18765	0.459	18289	0.362	17281	1.593	4740	1.556	4652	1.571	4476	0.292	14290	0.412	18342	0.354
								25.1667	0.352	9053	0.356	8751	0.376	9323	1.526	47285	1.464	46588	1.442	46619	0.295	13245	0.297	13595	0.297	14067	1.486	4157	1.493	4172	1.483	3843	0.458	18804	0.459	18285	0.362	17192	1.594	4785	1.554	4679	1.569	4533	0.292	14274	0.412	18194	0.353
								25.3333	0.352	8852	0.356	8789	0.376	9170	1.525	47257	1.467	46700	1.438	46236	0.296	13335	0.297	13537	0.297	14058	1.487	4249	1.494	4141	1.488	3885	0.459	18698	0.459	18326	0.364	17152	1.596	4859	1.556	4730	1.572	4569	0.293	14516	0.414	18346	0.354
								25.5	0.352	8916	0.356	8803	0.376	9207	1.526	47007	1.469	46596	1.433	46437	0.296	13361	0.298	13717	0.297	14055	1.491	4164	1.494	4212	1.488	3936	0.454	18836	0.457	18509	0.363	17403	1.596	4957	1.555	4751	1.573	4664	0.293	14692	0.414	18440	0.353
								25.6667	0.352	8874	0.356	8862	0.377	9275	1.53	46857	1.474	46332	1.433	46233	0.297	13323	0.298	13729	0.298	14028	1.492	4208	1.497	4221	1.489	3967	0.454	18939	0.459	18432	0.366	17416	1.593	4923	1.554	4750	1.57	4672	0.294	14772	0.416	18465	0.356
								25.8333	0.352	8958	0.356	8804	0.376	9277	1.532	46882	1.475	46691	1.434	46425	0.297	13328	0.299	13626	0.299	13984	1.492	4338	1.498	4222	1.483	4002	0.457	18797	0.462	18548	0.368	17483	1.595	5063	1.556	4838	1.571	4768	0.295	14907	0.419	18490	0.358
								26	0.352	8892	0.356	8729	0.376	9252	1.532	46693	1.476	46546	1.435	46380	0.298	13376	0.3	13646	0.3	14116	1.489	4323	1.498	4237	1.475	4031	0.454	19105	0.462	18559	0.369	17444	1.595	5075	1.556	4888	1.571	4797	0.295	14815	0.419	18627	0.357
								26.1667	0.353	8804	0.356	8854	0.376	9110	1.534	46574	1.476	46506	1.443	46411	0.298	13406	0.3	13788	0.3	14020	1.49	4335	1.498	4291	1.473	4074	0.457	19061	0.465	18612	0.371	17708	1.593	5156	1.556	4906	1.568	4794	0.297	15054	0.423	18589	0.36
								26.3333	0.351	8904	0.356	8864	0.376	9341	1.531	46909	1.472	46184	1.439	46387	0.298	13463	0.301	13654	0.302	14013	1.491	4426	1.496	4216	1.472	4028	0.455	18944	0.464	18517	0.37	17540	1.597	5146	1.558	4986	1.572	4866	0.296	15095	0.422	18536	0.359
								26.5	0.351	8905	0.356	8739	0.377	9304	1.531	46988	1.47	46515	1.441	46202	0.299	13391	0.301	13616	0.302	13931	1.495	4443	1.496	4315	1.475	4106	0.453	19132	0.465	18558	0.372	17618	1.593	5192	1.554	4946	1.569	4949	0.297	15218	0.423	18612	0.36
								26.6667	0.351	8950	0.356	8810	0.377	9247	1.532	46680	1.468	46255	1.438	46091	0.299	13403	0.302	13643	0.302	14075	1.494	4436	1.494	4405	1.47	4118	0.451	19240	0.463	18767	0.371	17656	1.595	5170	1.554	5023	1.57	4998	0.297	15327	0.424	18520	0.361
								26.8333	0.351	8821	0.356	8706	0.376	9115	1.534	46992	1.469	46196	1.442	45947	0.3	13475	0.302	13636	0.303	14212	1.495	4569	1.496	4361	1.474	4111	0.453	19168	0.463	18687	0.373	17729	1.593	5272	1.553	5095	1.568	5003	0.298	15401	0.425	18687	0.362
								27	0.351	8933	0.356	8794	0.376	9155	1.535	46525	1.467	46038	1.43	46109	0.3	13641	0.302	13712	0.304	14155	1.493	4512	1.497	4355	1.464	4092	0.449	19110	0.466	18740	0.371	17610	1.597	5343	1.552	5176	1.571	5050	0.298	15391	0.424	18767	0.361
								27.1667	0.351	8821	0.356	8846	0.377	9209	1.537	46658	1.466	45980	1.435	45899	0.301	13423	0.303	13775	0.305	14114	1.491	4449	1.496	4467	1.465	4137	0.456	19423	0.468	18713	0.375	17632	1.596	5380	1.552	5141	1.57	5113	0.299	15629	0.428	18822	0.364
								27.3333	0.351	8889	0.356	8707	0.377	9335	1.533	46714	1.465	45896	1.429	46015	0.301	13451	0.303	13873	0.305	14070	1.489	4521	1.497	4429	1.46	4213	0.45	19201	0.467	18767	0.374	17825	1.596	5358	1.552	5137	1.57	5168	0.299	15488	0.428	18767	0.363
								27.5	0.35	8933	0.356	8757	0.376	9205	1.535	46311	1.469	46000	1.432	45745	0.302	13596	0.304	13861	0.306	14058	1.491	4546	1.5	4461	1.468	4267	0.453	19344	0.468	18893	0.376	17867	1.594	5443	1.553	5163	1.567	5123	0.3	15727	0.431	18664	0.365
								27.6667	0.351	8849	0.356	8674	0.376	9264	1.535	46261	1.469	45835	1.429	45883	0.302	13567	0.305	13628	0.306	14041	1.488	4596	1.498	4447	1.464	4290	0.453	19263	0.47	18890	0.376	17748	1.595	5494	1.554	5258	1.566	5167	0.301	15661	0.432	18747	0.367
								27.8333	0.351	8877	0.356	8801	0.377	9232	1.537	46282	1.472	46023	1.434	45668	0.302	13539	0.305	13842	0.307	14052	1.491	4667	1.496	4533	1.465	4240	0.457	19361	0.473	18836	0.379	17815	1.594	5523	1.555	5214	1.566	5283	0.301	15765	0.434	18889	0.369
								28	0.351	8872	0.356	8650	0.377	9237	1.534	46317	1.474	45707	1.431	45738	0.302	13387	0.305	13729	0.307	14187	1.484	4597	1.497	4576	1.453	4247	0.453	19344	0.473	18790	0.378	17899	1.596	5510	1.554	5294	1.569	5242	0.301	15743	0.433	18936	0.368
								28.1667	0.35	8839	0.356	8785	0.376	9167	1.534	46479	1.473	45898	1.431	45760	0.303	13645	0.306	13723	0.308	14104	1.484	4608	1.497	4550	1.447	4350	0.449	19396	0.47	18876	0.376	17919	1.596	5566	1.554	5271	1.572	5352	0.302	15847	0.434	19015	0.368
								28.3333	0.351	8810	0.355	8737	0.377	9171	1.538	46028	1.475	45612	1.435	45676	0.303	13485	0.307	13776	0.308	14193	1.485	4753	1.498	4508	1.449	4327	0.457	19432	0.474	18884	0.381	17972	1.595	5595	1.549	5326	1.569	5360	0.303	16067	0.441	18982	0.371
								28.5	0.35	8832	0.355	8703	0.377	9159	1.538	46243	1.471	45763	1.429	45538	0.303	13474	0.307	13606	0.309	14186	1.482	4629	1.499	4641	1.441	4288	0.454	19506	0.476	19055	0.379	17921	1.596	5707	1.547	5308	1.571	5324	0.303	15941	0.44	18844	0.372
								28.6667	0.35	8799	0.356	8612	0.377	9222	1.537	46033	1.473	45716	1.433	45758	0.304	13496	0.308	13630	0.31	14046	1.487	4717	1.499	4657	1.445	4360	0.457	19403	0.477	18864	0.384	17877	1.593	5671	1.549	5390	1.568	5362	0.304	16037	0.445	18833	0.375
								28.8333	0.35	8875	0.355	8717	0.376	9238	1.543	45986	1.472	45469	1.431	45436	0.304	13417	0.308	13927	0.31	14026	1.487	4733	1.5	4577	1.442	4386	0.457	19450	0.477	19073	0.383	18015	1.594	5753	1.55	5358	1.568	5497	0.304	16096	0.445	18844	0.376
								29	0.35	8868	0.355	8691	0.377	9125	1.543	45967	1.472	45399	1.428	45333	0.305	13524	0.308	13760	0.311	14009	1.488	4762	1.501	4673	1.442	4390	0.455	19443	0.477	19052	0.383	18029	1.595	5702	1.551	5451	1.569	5550	0.305	16145	0.446	18924	0.376
								29.1667	0.35	8816	0.355	8703	0.377	9124	1.54	45792	1.471	45716	1.427	45364	0.304	13561	0.309	13688	0.311	13960	1.485	4688	1.5	4619	1.443	4433	0.454	19361	0.477	18923	0.382	18039	1.595	5676	1.547	5535	1.569	5526	0.304	16221	0.446	18912	0.377
								29.3333	0.35	8748	0.355	8712	0.377	9170	1.539	46181	1.469	45388	1.425	45291	0.306	13571	0.309	13790	0.312	14140	1.482	4766	1.498	4719	1.441	4472	0.454	19628	0.475	19073	0.383	17959	1.595	5872	1.547	5513	1.569	5564	0.305	16339	0.448	18975	0.378
								29.5	0.35	8809	0.355	8581	0.377	9174	1.539	45984	1.472	45526	1.43	45292	0.306	13598	0.31	13575	0.312	14199	1.483	4848	1.496	4738	1.446	4391	0.458	19514	0.477	19231	0.387	18013	1.59	5828	1.545	5522	1.566	5597	0.306	16368	0.452	18820	0.381
								29.6667	0.35	8799	0.355	8718	0.376	9061	1.541	46055	1.474	45565	1.432	45315	0.306	13742	0.311	13750	0.313	14181	1.486	4777	1.499	4797	1.452	4527	0.459	19511	0.479	19099	0.387	17896	1.591	5871	1.546	5580	1.565	5561	0.306	16282	0.453	18962	0.382
								29.8333	0.35	8809	0.355	8630	0.377	9138	1.54	46144	1.476	45204	1.431	45207	0.306	13607	0.31	13727	0.313	14211	1.485	4818	1.504	4806	1.453	4507	0.457	19656	0.479	19271	0.386	18219	1.592	5897	1.548	5619	1.566	5649	0.307	16410	0.453	19032	0.382
								30	0.35	8741	0.356	8705	0.377	9205	1.542	45572	1.477	45139	1.432	45286	0.306	13614	0.311	13645	0.314	14096	1.483	4814	1.502	4790	1.457	4531	0.462	19734	0.482	19072	0.388	18035	1.591	6024	1.547	5622	1.564	5615	0.307	16568	0.458	19053	0.385
								30.1667	0.349	8751	0.355	8651	0.377	9053	1.542	45713	1.477	45240	1.431	45154	0.307	13588	0.312	13743	0.314	13965	1.483	4879	1.506	4816	1.459	4555	0.462	19665	0.483	19175	0.387	18258	1.594	5910	1.548	5699	1.567	5680	0.308	16497	0.458	19075	0.385
								30.3333	0.35	8752	0.355	8631	0.376	9095	1.543	45922	1.477	45378	1.428	44779	0.307	13554	0.311	13777	0.314	14012	1.487	4992	1.505	4865	1.459	4535	0.461	19721	0.482	19211	0.386	18088	1.593	6039	1.546	5676	1.567	5713	0.307	16336	0.459	19061	0.384
								30.5	0.35	8667	0.356	8653	0.377	9140	1.541	45885	1.473	45265	1.424	45138	0.308	13589	0.312	13806	0.315	14148	1.486	4961	1.503	4807	1.452	4546	0.46	19634	0.482	19225	0.387	17950	1.594	6014	1.546	5687	1.567	5701	0.307	16392	0.458	19016	0.385
								30.6667	0.349	8699	0.355	8642	0.377	9143	1.542	45601	1.476	45078	1.427	44857	0.308	13581	0.312	13791	0.316	13985	1.485	4962	1.504	4897	1.458	4556	0.462	19793	0.483	19268	0.39	18244	1.59	6113	1.546	5758	1.562	5798	0.308	16558	0.462	18981	0.387
								30.8333	0.35	8744	0.356	8623	0.378	9193	1.545	45822	1.475	45103	1.422	45026	0.309	13559	0.313	13709	0.316	14022	1.487	4988	1.503	4915	1.458	4605	0.465	19680	0.484	19304	0.392	18241	1.592	6064	1.546	5694	1.563	5844	0.309	16658	0.463	19134	0.39
								31	0.35	8857	0.355	8650	0.377	9029	1.544	45317	1.473	45210	1.417	44582	0.309	13641	0.313	13877	0.317	14012	1.484	5001	1.504	4851	1.452	4630	0.464	19835	0.486	19365	0.392	18163	1.591	6046	1.543	5886	1.563	5814	0.309	16572	0.463	19113	0.39
								31.1667	0.35	8725	0.356	8513	0.378	8965	1.542	45742	1.473	45188	1.423	45034	0.309	13552	0.313	13674	0.317	14125	1.486	5002	1.501	4974	1.454	4615	0.464	19637	0.484	19250	0.393	18347	1.589	6231	1.542	5747	1.561	5893	0.31	16517	0.465	19198	0.392
								31.3333	0.35	8803	0.356	8695	0.378	8986	1.541	45633	1.472	44971	1.422	45031	0.309	13541	0.313	13692	0.317	14139	1.486	5110	1.504	4982	1.453	4687	0.464	19802	0.487	19056	0.394	18175	1.59	6156	1.541	5835	1.561	5836	0.309	16675	0.466	19291	0.391
								31.5	0.35	8878	0.355	8592	0.378	9054	1.543	45551	1.474	44790	1.424	44740	0.31	13720	0.314	13774	0.317	14011	1.487	4997	1.502	5004	1.456	4643	0.466	19739	0.488	19250	0.395	18294	1.588	6192	1.543	5908	1.56	5880	0.31	16629	0.467	19217	0.394
								31.6667	0.35	8772	0.355	8559	0.377	9110	1.544	45549	1.472	45061	1.418	44838	0.31	13602	0.314	13722	0.318	14000	1.485	5075	1.504	5033	1.449	4659	0.465	19885	0.488	19237	0.393	18377	1.591	6222	1.545	5853	1.562	5848	0.31	16618	0.467	19005	0.392
								31.8333	0.35	8822	0.356	8576	0.378	9009	1.545	45573	1.467	44800	1.407	44473	0.311	13601	0.315	13691	0.319	14035	1.477	5151	1.501	4927	1.445	4692	0.461	19799	0.484	19198	0.392	18326	1.593	6033	1.543	5930	1.565	5910	0.31	16702	0.466	18989	0.391
								32	0.35	8756	0.355	8535	0.378	9156	1.545	45512	1.464	44671	1.405	44602	0.311	13576	0.315	13601	0.319	14138	1.476	5147	1.502	4964	1.443	4718	0.46	19764	0.484	19205	0.393	18121	1.594	6247	1.545	5932	1.566	5977	0.311	16731	0.467	19032	0.392
								32.1667	0.35	8796	0.356	8661	0.378	9085	1.545	45264	1.468	44871	1.411	44635	0.311	13590	0.315	13844	0.319	14090	1.48	5121	1.5	4999	1.445	4672	0.462	19880	0.484	19412	0.396	18221	1.589	6348	1.544	6020	1.561	6002	0.312	16791	0.47	19128	0.394
								32.3333	0.35	8692	0.356	8639	0.379	8996	1.546	45394	1.468	44698	1.413	44381	0.312	13668	0.315	13677	0.32	14104	1.48	5111	1.504	5029	1.441	4692	0.461	19732	0.485	19195	0.396	18273	1.589	6310	1.544	6055	1.56	6034	0.312	16763	0.469	19062	0.395
								32.5	0.35	8635	0.356	8586	0.378	9056	1.541	45344	1.469	44545	1.414	44441	0.312	13653	0.316	13739	0.32	13967	1.476	5197	1.505	5089	1.436	4770	0.46	19837	0.485	19328	0.395	18320	1.589	6373	1.543	5993	1.559	6011	0.311	16718	0.47	19032	0.395
								32.6667	0.35	8731	0.356	8621	0.379	9156	1.542	45441	1.468	44504	1.413	44338	0.313	13588	0.316	13641	0.32	13877	1.477	5181	1.505	5108	1.436	4825	0.462	19768	0.486	19341	0.397	18245	1.59	6368	1.544	6025	1.561	6107	0.312	16792	0.471	19154	0.396
								32.8333	0.35	8665	0.355	8666	0.379	9024	1.544	45154	1.469	44382	1.412	44214	0.312	13464	0.316	13831	0.321	13976	1.475	5181	1.506	5152	1.436	4783	0.46	19776	0.486	19400	0.395	18346	1.589	6366	1.542	6014	1.561	6140	0.312	16850	0.471	19225	0.396
								33	0.351	8692	0.356	8632	0.379	9026	1.543	45168	1.47	44237	1.412	44691	0.313	13571	0.317	13585	0.321	14203	1.477	5213	1.506	5120	1.435	4845	0.461	19805	0.486	19380	0.398	18331	1.59	6468	1.544	6039	1.563	6115	0.313	16825	0.474	19255	0.398
								33.1667	0.35	8670	0.356	8595	0.379	9008	1.542	45073	1.469	44578	1.418	44379	0.313	13615	0.318	13678	0.321	14033	1.475	5201	1.505	5068	1.436	4845	0.461	19728	0.487	19319	0.4	18206	1.586	6513	1.544	6087	1.558	6142	0.313	16935	0.476	18998	0.399
								33.3333	0.351	8658	0.357	8605	0.379	9003	1.543	45114	1.467	44609	1.421	44311	0.314	13498	0.317	13748	0.322	14103	1.476	5217	1.506	5106	1.437	4814	0.459	19826	0.485	19537	0.398	18182	1.586	6463	1.542	6079	1.556	6122	0.314	17033	0.476	19193	0.399
								33.5	0.351	8566	0.357	8567	0.38	9053	1.543	45163	1.462	44312	1.418	44268	0.314	13688	0.318	13683	0.322	13903	1.478	5320	1.508	5265	1.413	4890	0.464	19770	0.49	19364	0.402	18440	1.584	6525	1.54	6105	1.555	6128	0.314	16802	0.478	19065	0.403
								33.6667	0.351	8675	0.357	8518	0.38	9009	1.542	45108	1.455	44452	1.408	44021	0.314	13545	0.318	13552	0.322	13980	1.474	5293	1.509	5197	1.407	4820	0.463	19862	0.49	19467	0.402	18375	1.584	6555	1.539	6134	1.555	6233	0.314	16977	0.477	19279	0.403
								33.8333	0.351	8683	0.357	8571	0.38	9043	1.541	45026	1.454	44411	1.396	44097	0.315	13632	0.319	13541	0.323	13888	1.478	5261	1.51	5231	1.43	4895	0.466	19968	0.492	19357	0.402	18272	1.583	6537	1.541	6180	1.554	6216	0.314	16980	0.478	19191	0.403
								34	0.351	8725	0.357	8544	0.38	9048	1.541	44881	1.453	44505	1.397	44117	0.315	13601	0.318	13630	0.323	14007	1.477	5328	1.512	5256	1.446	4905	0.463	19884	0.492	19442	0.401	18320	1.585	6558	1.54	6113	1.557	6274	0.314	16964	0.477	19262	0.404
								34.1667	0.351	8629	0.357	8597	0.38	8943	1.542	44930	1.453	44170	1.398	44122	0.315	13572	0.32	13588	0.323	14077	1.479	5274	1.511	5269	1.452	4880	0.465	19868	0.492	19387	0.402	18442	1.584	6670	1.541	6242	1.556	6301	0.315	17015	0.477	19244	0.405
								34.3333	0.351	8616	0.358	8561	0.38	9023	1.543	45137	1.453	44187	1.399	43958	0.316	13697	0.32	13693	0.324	13936	1.48	5335	1.513	5295	1.454	4883	0.466	20016	0.496	19290	0.403	18300	1.582	6632	1.54	6234	1.553	6358	0.315	17098	0.479	19281	0.407
								34.5	0.351	8703	0.357	8476	0.38	9023	1.545	44894	1.453	44072	1.396	43710	0.316	13572	0.32	13791	0.324	13962	1.476	5343	1.513	5302	1.456	4960	0.466	19858	0.499	19277	0.404	18499	1.583	6709	1.538	6198	1.553	6316	0.315	16902	0.479	19210	0.407
								34.6667	0.352	8649	0.358	8542	0.38	8990	1.545	44760	1.459	44185	1.405	43955	0.317	13646	0.32	13700	0.325	13955	1.482	5338	1.511	5313	1.455	5007	0.467	19884	0.5	19234	0.405	18405	1.581	6647	1.539	6231	1.553	6313	0.315	17010	0.48	19221	0.409
								34.8333	0.352	8696	0.358	8471	0.381	9022	1.547	44798	1.466	44101	1.404	43842	0.317	13555	0.32	13550	0.325	13928	1.477	5426	1.512	5274	1.46	4910	0.464	20053	0.504	19656	0.402	18473	1.584	6636	1.539	6264	1.557	6307	0.315	17119	0.479	19244	0.407
								35	0.352	8677	0.358	8484	0.381	8963	1.545	44500	1.466	43912	1.397	43539	0.317	13617	0.321	13688	0.325	13856	1.478	5352	1.508	5336	1.463	5022	0.467	19895	0.504	19494	0.405	18202	1.582	6650	1.538	6277	1.55	6429	0.316	16823	0.481	19210	0.41
								35.1667	0.352	8719	0.358	8475	0.381	8936	1.547	44636	1.47	44268	1.398	43802	0.318	13523	0.321	13627	0.325	13958	1.477	5334	1.509	5315	1.459	5011	0.466	19983	0.505	19528	0.404	18297	1.583	6726	1.537	6372	1.554	6404	0.316	16937	0.479	19183	0.41
								35.3333	0.352	8665	0.358	8532	0.382	9030	1.546	44811	1.47	43935	1.398	43744	0.318	13582	0.321	13605	0.326	14036	1.481	5403	1.508	5301	1.46	4976	0.469	19910	0.507	19422	0.405	18450	1.582	6784	1.535	6255	1.554	6354	0.316	17127	0.482	19224	0.412
								35.5	0.353	8596	0.359	8445	0.382	8886	1.545	44547	1.471	44091	1.398	43715	0.318	13553	0.322	13469	0.326	13964	1.482	5463	1.508	5338	1.459	5109	0.466	19858	0.509	19233	0.404	18360	1.581	6777	1.524	6309	1.554	6401	0.316	17082	0.481	19217	0.411
								35.6667	0.353	8722	0.359	8588	0.382	8978	1.545	44836	1.471	43907	1.394	43561	0.319	13611	0.322	13843	0.327	13909	1.48	5503	1.508	5407	1.453	5005	0.466	19962	0.512	19413	0.406	18331	1.583	6761	1.526	6419	1.555	6472	0.316	17079	0.482	19346	0.412
								35.8333	0.353	8629	0.359	8565	0.383	8978	1.543	44612	1.47	43835	1.399	43559	0.319	13454	0.323	13527	0.327	13920	1.474	5504	1.509	5422	1.452	5133	0.465	19964	0.511	19463	0.405	18425	1.582	6784	1.529	6417	1.554	6534	0.317	17138	0.481	19054	0.412
								36	0.353	8606	0.359	8457	0.383	9012	1.543	44812	1.469	44103	1.389	43651	0.319	13499	0.323	13599	0.327	13925	1.472	5549	1.511	5417	1.449	5029	0.464	19866	0.512	19228	0.405	18505	1.582	6774	1.527	6418	1.551	6459	0.316	16986	0.481	19079	0.411
								36.1667	0.353	8627	0.36	8483	0.383	8978	1.543	44770	1.471	43663	1.396	43390	0.319	13583	0.323	13550	0.328	13940	1.47	5462	1.511	5533	1.452	5064	0.467	19816	0.512	19377	0.407	18385	1.582	6804	1.528	6395	1.553	6539	0.317	17112	0.483	19252	0.413
								36.3333	0.354	8616	0.36	8418	0.383	9008	1.543	44436	1.469	43872	1.392	43352	0.32	13521	0.323	13607	0.329	13964	1.469	5598	1.511	5364	1.446	5131	0.468	19892	0.513	19378	0.408	18423	1.578	6888	1.529	6383	1.548	6557	0.317	17130	0.484	19212	0.415
								36.5	0.354	8629	0.36	8494	0.384	8930	1.543	44399	1.469	43909	1.389	43612	0.321	13405	0.324	13698	0.329	13968	1.475	5548	1.511	5514	1.448	5132	0.471	19891	0.512	19406	0.409	18567	1.578	6898	1.53	6510	1.544	6553	0.318	17166	0.485	19150	0.415
								36.6667	0.354	8674	0.36	8496	0.384	8964	1.545	44143	1.467	43739	1.39	43295	0.321	13548	0.324	13513	0.329	13893	1.478	5596	1.512	5418	1.441	5166	0.474	19802	0.513	19440	0.411	18273	1.579	6962	1.534	6499	1.545	6501	0.318	17041	0.486	19190	0.416
								36.8333	0.354	8596	0.36	8526	0.385	9006	1.54	44122	1.466	43745	1.391	43207	0.321	13589	0.325	13646	0.33	13902	1.476	5682	1.509	5569	1.44	5137	0.478	19838	0.514	19492	0.414	18383	1.575	6970	1.534	6472	1.542	6579	0.318	17280	0.488	19210	0.417
								37	0.355	8558	0.361	8432	0.384	8892	1.542	44234	1.465	43613	1.385	43212	0.322	13583	0.325	13458	0.33	13949	1.472	5575	1.51	5476	1.436	5156	0.477	20036	0.517	19545	0.412	18427	1.574	6972	1.533	6464	1.544	6611	0.318	17173	0.488	19247	0.415
								37.1667	0.355	8632	0.361	8528	0.385	8915	1.542	44358	1.465	43702	1.388	43301	0.322	13609	0.325	13463	0.33	13842	1.475	5576	1.511	5487	1.437	5096	0.476	19850	0.52	19646	0.412	18491	1.574	6965	1.532	6564	1.545	6658	0.319	17136	0.488	19267	0.415
								37.3333	0.355	8624	0.361	8464	0.385	8860	1.541	44340	1.462	43584	1.393	43237	0.322	13398	0.326	13589	0.33	13858	1.469	5587	1.51	5509	1.433	5142	0.475	19989	0.518	19486	0.411	18363	1.576	6924	1.529	6437	1.548	6663	0.318	17030	0.486	19126	0.415
								37.5	0.355	8702	0.362	8384	0.385	8966	1.542	44422	1.463	43576	1.397	43266	0.323	13648	0.326	13553	0.331	13759	1.469	5696	1.508	5559	1.437	5167	0.477	19767	0.519	19559	0.414	18330	1.575	7031	1.527	6535	1.543	6572	0.319	17137	0.488	19207	0.417
								37.6667	0.355	8461	0.361	8432	0.386	8850	1.542	44251	1.462	43705	1.395	42977	0.323	13513	0.327	13621	0.331	13786	1.468	5677	1.507	5508	1.438	5225	0.478	19828	0.52	19545	0.417	18413	1.574	7112	1.525	6529	1.54	6616	0.319	17087	0.489	19185	0.419
								37.8333	0.356	8511	0.362	8404	0.386	8911	1.541	44325	1.462	43544	1.395	43000	0.323	13530	0.327	13523	0.331	13917	1.467	5638	1.509	5594	1.433	5217	0.475	19842	0.524	19509	0.416	18362	1.575	7032	1.525	6566	1.54	6695	0.318	17248	0.49	19260	0.418
								38	0.356	8522	0.362	8491	0.387	8923	1.541	44189	1.464	43382	1.401	43316	0.324	13574	0.327	13501	0.332	13906	1.47	5631	1.509	5573	1.435	5216	0.476	19795	0.527	19572	0.418	18489	1.575	6973	1.525	6582	1.54	6700	0.319	17146	0.492	19227	0.419
								38.1667	0.357	8588	0.362	8403	0.386	8940	1.541	44108	1.462	43336	1.398	43116	0.324	13513	0.327	13465	0.332	13839	1.47	5786	1.51	5624	1.43	5195	0.475	19944	0.529	19532	0.417	18503	1.575	7108	1.525	6667	1.541	6857	0.319	17101	0.493	19233	0.419
								38.3333	0.357	8570	0.363	8401	0.387	8905	1.54	43967	1.465	43224	1.4	42988	0.325	13459	0.328	13509	0.332	13757	1.472	5646	1.508	5604	1.432	5190	0.477	19800	0.528	19474	0.419	18384	1.572	7114	1.525	6639	1.537	6817	0.32	17215	0.495	19186	0.42
								38.5	0.357	8587	0.363	8444	0.388	8889	1.54	44120	1.466	43197	1.398	42938	0.325	13610	0.329	13352	0.333	13795	1.471	5807	1.507	5629	1.432	5297	0.477	20003	0.529	19450	0.42	18513	1.571	7124	1.526	6602	1.536	6735	0.32	17108	0.495	19182	0.419
								38.6667	0.358	8517	0.364	8359	0.388	8896	1.541	43881	1.465	43086	1.377	42637	0.325	13495	0.329	13534	0.334	13816	1.469	5741	1.506	5600	1.434	5389	0.476	19883	0.533	19392	0.419	18322	1.575	7180	1.525	6667	1.542	6745	0.32	17217	0.495	19257	0.42
								38.8333	0.358	8513	0.364	8383	0.388	8826	1.541	44019	1.465	42856	1.382	42724	0.326	13513	0.329	13456	0.334	13870	1.47	5817	1.506	5693	1.437	5333	0.475	20063	0.533	19415	0.419	18412	1.57	7127	1.524	6627	1.538	6837	0.321	17193	0.494	18969	0.419
								39	0.358	8529	0.364	8334	0.389	8855	1.541	44112	1.463	43113	1.386	42890	0.326	13554	0.329	13506	0.334	13843	1.47	5750	1.507	5694	1.435	5404	0.475	20032	0.535	19394	0.418	18557	1.574	7268	1.525	6752	1.54	6863	0.32	17184	0.495	19243	0.418
								39.1667	0.359	8564	0.364	8387	0.389	8921	1.541	43788	1.461	42985	1.396	42632	0.327	13471	0.33	13520	0.335	13779	1.473	5705	1.505	5682	1.434	5270	0.481	19928	0.534	19543	0.425	18447	1.568	7176	1.516	6737	1.536	6931	0.321	17071	0.499	19174	0.424
								39.3333	0.359	8549	0.365	8319	0.39	8871	1.538	43777	1.465	43079	1.401	42769	0.327	13555	0.33	13538	0.336	13805	1.478	5871	1.505	5807	1.434	5270	0.481	19839	0.534	19575	0.426	18398	1.567	7244	1.511	6769	1.535	6839	0.321	17066	0.5	19110	0.425
								39.5	0.36	8545	0.365	8444	0.39	8877	1.539	43645	1.464	43243	1.403	42743	0.327	13633	0.331	13470	0.336	13823	1.481	5881	1.501	5762	1.433	5413	0.483	19869	0.535	19531	0.429	18513	1.567	7221	1.51	6759	1.534	6916	0.322	17170	0.502	19200	0.426
								39.6667	0.36	8450	0.365	8504	0.39	8870	1.537	43989	1.466	42815	1.403	42477	0.328	13506	0.331	13538	0.336	13784	1.48	5797	1.502	5750	1.434	5290	0.483	19848	0.536	19565	0.428	18362	1.566	7273	1.512	6808	1.534	6913	0.322	17228	0.502	19146	0.427
								39.8333	0.36	8436	0.366	8381	0.391	8837	1.536	43493	1.465	43298	1.402	42749	0.328	13468	0.331	13402	0.337	13789	1.479	5910	1.502	5718	1.434	5384	0.485	19723	0.54	19450	0.43	18390	1.567	7299	1.52	6767	1.536	6962	0.322	16961	0.503	19155	0.428
								40	0.36	8497	0.366	8417	0.391	8756	1.535	43557	1.466	42995	1.401	42736	0.329	13456	0.331	13503	0.337	13732	1.475	5822	1.503	5816	1.436	5351	0.482	19854	0.54	19418	0.429	18356	1.567	7143	1.521	6784	1.535	7001	0.321	17135	0.504	19279	0.427
								40.1667	0.361	8598	0.367	8359	0.392	8926	1.534	43528	1.464	42956	1.403	42229	0.329	13417	0.332	13518	0.337	13877	1.471	5934	1.498	5785	1.436	5457	0.486	19923	0.541	19519	0.433	18332	1.567	7401	1.518	6799	1.534	6940	0.322	17256	0.506	19125	0.429
								40.3333	0.361	8515	0.367	8256	0.392	8768	1.533	43808	1.464	42999	1.406	42471	0.33	13469	0.333	13494	0.338	13718	1.47	5997	1.494	5819	1.44	5449	0.483	19878	0.54	19399	0.431	18380	1.564	7285	1.515	6811	1.533	7033	0.322	17238	0.504	19130	0.429
[truncated: 31 more columns]

## Sheet: Figure 3d
	Strain	Nitrogen	mid-log RFU/OD600	stationary phase RFU/OD	Repeat #	Average mid-log RFU/OD600	Standard Deviation mid-log RFU/OD600	Average stationary phase RFU/OD	Standard Deviation stationary phase RFU/OD
	JE1651	20 mM	47318.8	15924.6	1	45781.7	4079.14	15897.8	31.8165
			48869	15906.1	2
			41157.3	15862.6	3
		2 mM	54956.4	14049.2	1	65994.4	9821.46	14813.7	859.829
			73768.1	15744.5	2
			69258.6	14647.5	3
	JE1652	20 mM	2762.51	1200.92	1	2631.11	145.807	1182.88	17.8236
			2656.56	1165.28	2
			2474.25	1182.44	3
		2 mM	3824.88	15565	1	4216.98	418.74	15625.4	52.5077
			4168	15659.6	2
			4658.05	15651.8	3
	JE1653	20 mM	1938.47	1074.55	1	1974.39	68.9461	1067.67	18.9319
			1930.82	1046.26	2
			2053.88	1082.19	3
		2 mM	2239.8	23146.1	1	2710.99	423.34	23428	709.984
			3059.27	22902.2	2
			2833.91	24235.6	3
	JE1654	20 mM	55656.9	25062.7	1	51561.7	4286.63	24894.3	626.312
			47106.4	24201	2
			51921.7	25419.2	3
		2 mM	64761.2	36823.7	1	76610.9	12275.3	37998.2	1091.13
			75799.8	38190.5	2
			89271.5	38980.4	3
	JE2212	20 mM	442.134	236.259	1	416.832	36.7045	237.139	8.44251
			374.735	229.171	2
			433.628	245.987	3
		2 mM	582.437	41151.9	1	727.881	126.317	42946.2	1853.07
			791.095	42833.8	2
			810.111	44852.9	3
	JE2211	20 mM	60409.9	18490.2	1	63353.5	2730.83	18683.3	198.65
			63846.2	18672.8	2
			65804.5	18887	3
		2 mM	89454.4	30850	1	94923	13990.3	30264.4	572.639
			110822	30237.5	2
			84492.9	29705.7	3

## Sheet: Figure 3e and Suppl Table 3
Strain	Strain Description	Nitrogen	mid-log RFU/OD600	stationary phase RFU/OD	Repeat #	Average mid-log RFU/OD600	Standard Deviation mid-log RFU/OD600	Average stationary phase RFU/OD	Standard Deviation stationary phase RFU/OD
JE3738	tac	2 mM	42464.4	53629.7	1	43754.7	1546.29	54286.8	572.343
			43331	54553.5	2
			45468.7	54677.1	3
JE3729	T7	2 mM	1011.33	70084.5	1	979.425	29.5952	73036.3	2562.68
			974.083	74331.7	2
			952.865	74692.6	3
JE3730	T7_C4	2 mM	63.9789	12255	1	88.25	27.161	12872.2	534.68
			117.587	13167.8	2
			83.1837	13193.7	3
JE3732	T7_H10	2 mM	74.9157	17687.4	1	96.6926	19.1981	17940.2	219.75
			111.172	18047.5	2
			103.99	18085.8	3
JE3734	T7_H9	2 mM	102.524	13909	1	96.9357	6.5626	14010.8	93.2269
			89.7092	14031.4	2
			98.574	14092	3
JE3736	T7_G6	2 mM	91.7746	799.966	1	66.5257	28.0485	817.09	16.9712
			71.4678	833.905	2
			36.3346	817.4	3

## Sheet: Figure 4a
		72 hours			96 hours
		final molar yield (mol IA prod / mol substrate consumed)	[itaconic acid] (g/L)	final mass yield (g IA prod / g substrate consumed)	final molar yield (mol IA prod / mol substrate consumed)	[itaconic acid] (g/L)	final mass yield (g IA prod / g substrate consumed)	Stationary phase molar yield (24-72 hr)	% Theoretical yield in stationary phase (24-72 hr)
	Replicate
JE3221 (20 mM coum, 2 mM NH4)	1	0.0859528	0.221696	0.0681691	0.0938128	0.241969	0.0744028	0.181026	0.13577
	2	0.0934992	0.239252	0.0741541	0.0950759	0.243287	0.0754046	0.194055	0.145541
	3	0.0773063	0.197817	0.0613116	0.0754011	0.192942	0.0598006	0.159025	0.119269
	avg 1-3	0.0855861	0.219588	0.0678783	0.0880966	0.226066	0.0698694	0.178035	0.133527
	stdev 1-3	0.00810266	0.020798	0.00642621	0.0110127	0.0286939	0.00873419	0.0177052	0.0132789
JE3713 (20 mM coum, 2 mM NH4)	1	0.302007	0.752572	0.239521	0.303635	0.75663	0.240813	0.851575	0.638681
	2	0.293128	0.734377	0.232479	0.297787	0.746049	0.236174	0.805886	0.604414
	3	0.263931	0.668687	0.209323	0.271002	0.686604	0.214932	0.708908	0.531681
	avg 1-3	0.286355	0.718545	0.227108	0.290808	0.729761	0.23064	0.78879	0.591592
	stdev 1-3	0.0199211	0.0441266	0.0157994	0.0173998	0.0377481	0.0137998	0.0728535	0.0546401
JE3715 (20 mM coum, 2 mM NH4)	1	0.426199	1.06979	0.338018	0.436122	1.0947	0.345888	0.954139	0.715604
	2	0.434732	1.09081	0.344786	0.43898	1.10147	0.348154	1.03231	0.774235
	3	0.437201	1.11855	0.346744	0.439756	1.12508	0.34877	1.06722	0.800415
	avg 1-3	0.432711	1.09305	0.343182	0.438286	1.10708	0.347604	1.01789	0.763418
	stdev 1-3	0.00577317	0.0244552	0.00457869	0.0019137	0.0159506	0.00151776	0.0579038	0.0434279
JE3717 (20 mM coum, 2 mM NH4)	1	0.524971	1.31899	0.416354	0.534835	1.34377	0.424177	1.02517	0.76888
	2	0.494625	1.24737	0.392286	0.498804	1.25791	0.395601	0.960025	0.720019
	3	0.491608	1.25497	0.389894	0.49546	1.2648	0.392949	0.9197	0.689775
	avg 1-3	0.503735	1.27378	0.399511	0.5097	1.28883	0.404242	0.968299	0.726225
	stdev 1-3	0.0184534	0.0393405	0.0146354	0.0218318	0.0477076	0.0173148	0.0532219	0.0399164
JE3719 (20 mM coum, 2 mM NH4)	1	0.527673	1.07204	0.418497	0.559424	1.20515	0.443679	1.18708	0.890313
	2	0.532332	1.17935	0.422192	0.545401	1.27187	0.432557	1.10901	0.83176
	3	0.527959	1.09683	0.418724	0.587539	1.29317	0.465977	1.18032	0.885241
	avg 1-3	0.529321	1.11608	0.419804	0.564121	1.25673	0.447404	1.15881	0.869104
	stdev 1-3	0.00261132	0.0561849	0.00207104	0.0214581	0.045922	0.0170184	0.043254	0.0324405
JE4305 (20 coum, 2 NH4)	1	0.042954	0.124823	0.0340668	0.0434054	0.126135	0.0344248	0.098865	0.0741487
	2	0.0427323	0.122298	0.033891	0.0431854	0.123595	0.0342503	0.10168	0.0762599
	3	0.0410135	0.117159	0.0325277	0.0405853	0.115936	0.0321881	0.0937101	0.0702826
	avg	0.0422333	0.121427	0.0334952	0.042392	0.121888	0.0336211	0.098085	0.0735637
	stdev	0.00106218	0.00390565	0.000842412	0.00156856	0.00530931	0.00124402	0.00404175	0.00303131
JE4306 (20 coum, 2 NH4)	1	0.124008	0.35305	0.0983507	0.124484	0.354405	0.0987281	0.346332	0.259749
	2	0.1093	0.31678	0.0866857	0.110064	0.318993	0.0872914	0.305172	0.228879
	3	0.122737	0.365061	0.0973424	0.122662	0.364838	0.097283	0.337048	0.252786
	avg	0.118682	0.344964	0.0941263	0.11907	0.346079	0.0944341	0.329517	0.247138
	stdev	0.00814951	0.0251359	0.00646337	0.00785257	0.02403	0.00622786	0.0215885	0.0161914
JE4307 (20 coum, 2 NH4)	1	0.273471	0.792038	0.21689	0.30294	0.877387	0.240262	0.916427	0.68732	*
	2	0.264274	0.783466	0.209596	0.292896	0.868318	0.232295	0.896041	0.672031	*
	3	0.289639	0.860849	0.229713	0.31829	0.946004	0.252436	1.1048	0.828603	*
	avg	0.275795	0.812118	0.218733	0.304709	0.897236	0.241664	0.972424	0.729318
	stdev	0.0128412	0.0424193	0.0101843	0.0127894	0.0424769	0.0101433	0.115097	0.0863225
JE4308 (20 coum, 2 NH4)	1	0.237978	0.696177	0.18874	0.245169	0.717212	0.194443	0.684939	0.513704
	2	0.272008	0.795648	0.21573	0.285255	0.834395	0.226235	0.757774	0.568331
	3	0.257623	0.770075	0.204321	0.266357	0.79618	0.211247	0.724244	0.543183
	avg	0.25587	0.753967	0.20293	0.265593	0.782596	0.210642	0.722319	0.541739
	stdev	0.0170828	0.0516551	0.0135483	0.0200539	0.059761	0.0159048	0.0364558	0.0273418

## Sheet: Figure 4b,d
																							72 hours			96 hours
																							final molar yield (mol IA prod / mol substrate consumed)	[itaconic acid] (g/L)	final mass yield (g IA prod / g substrate consumed)	final molar yield (mol IA prod / mol substrate consumed)	[itaconic acid] (g/L)	final mass yield (g IA prod / g substrate consumed)	Stationary phase molar yield (24-72 hr)	% Theoretical yield in stationary phase (24-72 hr)
	OD600								[p-coumarate]	mM						[itaconic acid]	mM
		Time (H)								Time (H)								Time (H)
	Replicate	0	24	48	72	96			Replicate	0	24	48	72	96			Replicate	0	24	48	72	96
JE3221 (20 mM coum, 2 mM NH4)	1	0.06	0.548571	0.59	0.53	0.54		JE3221 (20 mM coum, 2 mM NH4)	1	19.8253	4.82301	0	0	0		JE3221 (20 mM coum, 2 mM NH4)	1	0	0.830951	1.50616	1.70404	1.85987	0.0859528	0.221696	0.0681691	0.0938128	0.241969	0.0744028	0.181026	0.13577
	2	0.07	0.582857	0.6	0.57	0.55			2	19.6685	4.88383	0	0	0			2	0	0.891259	1.62646	1.83899	1.87	0.0934992	0.239252	0.0741541	0.0950759	0.243287	0.0754046	0.194055	0.145541
	3	0.07	0.571429	0.57	0.57	0.54			3	19.6685	5.05028	0	0	0			3	0	0.717377	1.34685	1.5205	1.48303	0.0773063	0.197817	0.0613116	0.0754011	0.192942	0.0598006	0.159025	0.119269
	avg 1-3	0.0666667	0.567619	0.586667	0.556667	0.543333			avg 1-3	19.7208	4.91904	0	0	0			avg 1-3	0	0.813196	1.49316	1.68784	1.73763	0.0855861	0.219588	0.0678783	0.0880966	0.226066	0.0698694	0.178035	0.133527
	stdev 1-3	0.0057735	0.0174574	0.0152753	0.023094	0.0057735			stdev 1-3	0.0905451	0.117656	0	0	0			stdev 1-3	0	0.0882904	0.140259	0.159861	0.220553	0.00810266	0.020798	0.00642621	0.0110127	0.0286939	0.00873419	0.0177052	0.0132789
JE3713 (20 mM coum, 2 mM NH4)	1	0.08	0.628571	0.57	0.61	0.62		JE3713 (20 mM coum, 2 mM NH4)	1	19.1538	3.64336	0	0	0		JE3713 (20 mM coum, 2 mM NH4)	1	0	2.68197	5.46014	5.78457	5.81576	0.302007	0.752572	0.239521	0.303635	0.75663	0.240813	0.851575	0.638681
	2	0.08	0.628571	0.59	0.6	0.62			2	19.2568	3.83221	0	0	0			2	0	2.55639	5.35923	5.64471	5.73443	0.293128	0.734377	0.232479	0.297787	0.746049	0.236174	0.805886	0.604414
	3	0.08	0.617143	0.59	0.6	0.61			3	19.474	4.31716	0	0	0			3	0	2.07932	4.82818	5.13979	5.27751	0.263931	0.668687	0.209323	0.271002	0.686604	0.214932	0.708908	0.531681
	avg 1-3	0.08	0.624762	0.583333	0.603333	0.616667			avg 1-3	19.2949	3.93091	0	0	0			avg 1-3	0	2.43923	5.21585	5.52302	5.60923	0.286355	0.718545	0.227108	0.290808	0.729761	0.23064	0.78879	0.591592
	stdev 1-3	0	0.00659829	0.011547	0.0057735	0.0057735			stdev 1-3	0.163487	0.347576	0	0	0			stdev 1-3	0	0.317951	0.339499	0.339175	0.290147	0.0199211	0.0441266	0.0157994	0.0173998	0.0377481	0.0137998	0.0728535	0.0546401
JE3715 (20 mM coum, 2 mM NH4)	1	0.07	0.571429	0.6	0.59	0.59		JE3715 (20 mM coum, 2 mM NH4)	1	19.2934	3.83338	0	0	0		JE3715 (20 mM coum, 2 mM NH4)	1	0	4.56525	7.98796	8.22283	8.41428	0.426199	1.06979	0.338018	0.436122	1.0947	0.345888	0.954139	0.715604
	2	0.08	0.605714	0.6	0.61	0.61			2	19.2864	3.28827	0	0	0			2	0	4.9899	8.23229	8.38442	8.46635	0.434732	1.09081	0.344786	0.43898	1.10147	0.348154	1.03231	0.774235
	3	0.08	0.628571	0.62	0.62	0.62			3	19.6651	3.17496	0	0	0			3	0	5.20921	8.40497	8.59759	8.64783	0.437201	1.11855	0.346744	0.439756	1.12508	0.34877	1.06722	0.800415
	avg 1-3	0.0766667	0.601905	0.606667	0.606667	0.606667			avg 1-3	19.415	3.4322	0	0	0			avg 1-3	0	4.92145	8.20841	8.40161	8.50949	0.432711	1.09305	0.343182	0.438286	1.10708	0.347604	1.01789	0.763418
	stdev 1-3	0.0057735	0.0287613	0.011547	0.0152753	0.0152753			stdev 1-3	0.216613	0.352023	0	0	0			stdev 1-3	0	0.327395	0.209526	0.187972	0.122602	0.00577317	0.0244552	0.00457869	0.0019137	0.0159506	0.00151776	0.0579038	0.0434279
JE3717 (20 mM coum, 2 mM NH4)	1	0.08	0.674286	0.69	0.74	0.74		JE3717 (20 mM coum, 2 mM NH4)	1	19.3121	5.96519	0	0	0		JE3717 (20 mM coum, 2 mM NH4)	1	0	4.02293	9.47092	10.1383	10.3288	0.524971	1.31899	0.416354	0.534835	1.34377	0.424177	1.02517	0.76888
	2	0.09	0.651429	0.67	0.71	0.73			2	19.384	6.30835	0	0	0			2	0	3.53163	9.15153	9.5878	9.66882	0.494625	1.24737	0.392286	0.498804	1.25791	0.395601	0.960025	0.720019
	3	0.08	0.685714	0.66	0.7	0.7			3	19.6217	6.82342	0	0	0			3	0	3.37066	9.18421	9.64616	9.72175	0.491608	1.25497	0.389894	0.49546	1.2648	0.392949	0.9197	0.689775
	avg 1-3	0.0833333	0.670476	0.673333	0.716667	0.723333			avg 1-3	19.4393	6.36565	0	0	0			avg 1-3	0	3.64174	9.26889	9.79075	9.90645	0.503735	1.27378	0.399511	0.5097	1.28883	0.404242	0.968299	0.726225
	stdev 1-3	0.0057735	0.0174574	0.0152753	0.0208167	0.0208167			stdev 1-3	0.162024	0.431975	0	0	0			stdev 1-3	0	0.339785	0.175728	0.302387	0.366699	0.0184534	0.0393405	0.0146354	0.0218318	0.0477076	0.0173148	0.0532219	0.0399164
JE3719 (20 mM coum, 2 mM NH4)	1	0.09	0.617143	0.7	0.7	0.7		JE3719 (20 mM coum, 2 mM NH4)	1	19.1621	7.91405	5.34238	3.54616	2.60356		JE3719 (20 mM coum, 2 mM NH4)	1	0	3.05506	6.28785	8.24011	9.26326	0.527673	1.07204	0.418497	0.559424	1.20515	0.443679	1.18708	0.890313
	2	0.08	0.651429	0.73	0.76	0.76			2	19.2601	6.58403	3.58888	2.23127	1.33541			2	0	4.23771	7.3896	9.06497	9.77612	0.532332	1.17935	0.422192	0.545401	1.27187	0.432557	1.10901	0.83176
	3	0.08	0.628571	0.69	0.72	0.71			3	19.1907	7.58266	4.91442	3.22218	2.27295			3	0	3.28393	6.52323	8.43071	9.93981	0.527959	1.09683	0.418724	0.587539	1.29317	0.465977	1.18032	0.885241
	avg 1-3	0.0833333	0.632381	0.706667	0.726667	0.723333			avg 1-3	19.2043	7.36025	4.61523	2.99987	2.07064			avg 1-3	0	3.52557	6.73356	8.5786	9.65973	0.529321	1.11608	0.419804	0.564121	1.25673	0.447404	1.15881	0.869104
	stdev 1-3	0.0057735	0.0174574	0.0208167	0.0305505	0.0321455			stdev 1-3	0.0503764	0.692344	0.914235	0.685054	0.657833			stdev 1-3	0	0.627257	0.58021	0.431859	0.352975	0.00261132	0.0561849	0.00207104	0.0214581	0.045922	0.0170184	0.043254	0.0324405

## Sheet: Figure 4c
		media	strain	icd/idh	cadA	inducible cadA	growth rate	Mean growth rate	standard deviation growth rate
		20 mM coumarate + 20 mM NH4Cl	JE3681	TTG	no	---	0.561	0.562667	0.0115902
							0.575
							0.552
			JE4307		yes	no	0.372	0.357333	0.0174738
							0.362
							0.338
			JE3717		yes	yes	0.580365	0.569096	0.0285566
							0.590298
							0.536624

## Sheet: Figure 4e,f
ALL SAMPLES					OD measurements may be noisy this time since the lignin did not remain soluble, it was precipitating.										AVERAGES															STANDARD DEVIATION
Replicate	Replicates	Strain	Condition	Time (h)	OD600	Itaconic Acid g/L	Itaconic acid mM	p-Coumaric Acid g/L	p-Coumaric Acid mM	Ferulic Acid g/L	Ferulic acid mM	4-HBA g/L	Vanillic Acid g/L			Replicates	Strain	Condition	Time (h)	OD600	Itaconic Acid g/L	Itaconic acid mM	p-Coumaric Acid g/L	p-Coumaric Acid mM	Ferulic Acid g/L	Ferulic acid mM	4-HBA g/L	Vanillic Acid g/L		Time (h)	OD600	Itaconic Acid g/L	Itaconic acid mM	p-Coumaric Acid g/L	p-Coumaric Acid mM	Ferulic Acid g/L	Ferulic acid mM	4-HBA g/L	Vanillic Acid g/L
1	Triplicate	JE3715	2 mM NH4Cl supplemented	0	0.2	0	0	1.76491	10.759	0.094613	0.487244	0	0			Triplicate	JE3715	2 mM NH4Cl supplemented	0	0.2	0	0	1.74142	10.6159	0.0961864	0.495346	0.00490829	0		0	3.39935e-17	0	0	0.0452115	0.275613	0.00140179	0.00721904	0.0085014	0
1				21.4167	2.46	0.819493	6.299	0	0	0.0210632	0.108473	0.341126	0.0103011						21.4167	1.9	0.912452	7.01352	0	0	0.00702106	0.0361575	0.21389	0.0173746		21.4167	0.4996	0.199799	1.53574	0	0	0.0121608	0.0626266	0.181705	0.0217901
1				48.5833	2.88	1.46353	11.2493	0	0	0	0	0	0						48.5833	3.14	1.4301	10.9924	0	0	0	0	0	0		48.5833	0.270555	0.0455262	0.349935	0	0	0	0	0	0
2				0	0.2	0	0	1.77006	10.7904	0.096644	0.497703	0	0
2				21.4167	1.74	0.776069	5.96522	0	0	0	0	0.294755	0			Triplicate	JE3715	3 mM NH4Cl supplemented	0	0.2	0	0	1.74195	10.6191	0.0934881	0.481451	0	0		0	3.39935e-17	0	0	0.0139478	0.0850268	0.000758482	0.00390607	0	0
2				48.5833	3.42	1.44853	11.1341	0	0	0	0	0	0						21.4167	2.72	0.653154	5.02043	0	0	0	0	0.285348	0.00332456		21.4167	1.13578	0.0170493	0.131049	0	0	0	0	0.0391367	0.0057583
																			48.5833	4.04	1.39848	10.7494	0	0	0	0	0	0		48.5833	0.866025	0.0271567	0.208738	0	0	0	0	0	0
3				0	0.2	0	0	1.6893	10.2981	0.0973022	0.501093	0.0147249	0
3				21.4167	1.5	1.14179	8.77634	0	0	0	0	0.00578974	0.0418227
3				48.5833	3.12	1.37825	10.5939	0	0	0	0	0	0																			0.0384053	0.295201	0	0	0	0	0	0
1	Triplicate	JE3715	3 mM NH4Cl supplemented	0	0.2	0	0	1.75774	10.7153	0.0943438	0.485857	0	0
1				21.4167	4.02	0.664981	5.11134	0	0	0	0	0.254509	0
1				48.5833	3.54	0	0	0	0	0	0	0	0	*Sample was lost
2				0	0.2	0	0	1.73129	10.5541	0.0928985	0.478414	0	0
2				21.4167	1.92	0.66087	5.07974	0	0	0	0	0.272159	0
2				48.5833	3.54	1.42564	10.9581	0	0	0	0	0	0
3				0	0.2	0	0	1.73683	10.5878	0.093222	0.48008	0	0
3				21.4167	2.22	0.63361	4.87022	0	0	0	0	0.329375	0.00997367
3				48.5833	5.04	1.37133	10.5406	0	0	0	0	0	0

## Sheet: Suppl Figure 1a
		icd/idh variant	icd(ATG),idh(ATG)			icd(TTG),idh(TTG)			icd(GTG),idh(GTG)			icd(ATG),idh(ATG)			icd(TTG),idh(TTG)			icd(GTG),idh(GTG)
		cadA expression	no cadA expression									constitutive cadA expression
		Strain	JE669	JE669	JE669	JE4274	JE4274	JE4274	JE4296	JE4296	JE4296	JE4306	JE4306	JE4306	JE4307	JE4307	JE4307	JE4308	JE4308	JE4308
		Time (h)
		0.166667	0.006	0.007	0.007	0.005	0.005	0.006	0.009	0.008	0.008	0.011	0.009	0.012	0.008	0.009	0.007	0.005	0.006	0.005
		7.66667	0.016	0.016	0.016	0.007	0.008	0.008	0.012	0.01	0.011	0.025	0.028	0.026	0.007	0.008	0.006	0.017	0.017	0.017
		7.83333	0.016	0.018	0.018	0.008	0.008	0.008	0.012	0.011	0.012	0.029	0.033	0.028	0.007	0.008	0.006	0.022	0.021	0.02
		8	0.018	0.02	0.02	0.008	0.008	0.008	0.013	0.012	0.013	0.032	0.038	0.033	0.007	0.008	0.006	0.023	0.023	0.023
		8.16667	0.021	0.023	0.024	0.007	0.008	0.008	0.017	0.013	0.013	0.037	0.043	0.037	0.007	0.008	0.006	0.027	0.028	0.025
		8.33333	0.024	0.027	0.028	0.007	0.008	0.008	0.015	0.014	0.015	0.042	0.05	0.043	0.007	0.008	0.007	0.029	0.028	0.028
		8.5	0.029	0.033	0.035	0.007	0.009	0.009	0.016	0.015	0.016	0.049	0.058	0.049	0.008	0.008	0.006	0.033	0.035	0.033
		8.66667	0.035	0.041	0.042	0.008	0.009	0.009	0.018	0.017	0.017	0.056	0.068	0.056	0.007	0.008	0.007	0.038	0.038	0.039
		8.83333	0.044	0.049	0.051	0.008	0.008	0.008	0.021	0.019	0.02	0.064	0.078	0.064	0.008	0.008	0.007	0.044	0.043	0.044
		9	0.053	0.059	0.061	0.008	0.008	0.009	0.024	0.022	0.024	0.073	0.09	0.074	0.008	0.008	0.007	0.051	0.052	0.051
		9.16667	0.064	0.071	0.072	0.008	0.009	0.009	0.028	0.027	0.029	0.085	0.105	0.085	0.008	0.009	0.007	0.058	0.057	0.059
		9.33333	0.076	0.084	0.086	0.008	0.012	0.009	0.034	0.033	0.034	0.097	0.121	0.097	0.008	0.009	0.007	0.067	0.066	0.068
		9.5	0.09	0.1	0.101	0.008	0.011	0.009	0.041	0.039	0.04	0.112	0.139	0.112	0.008	0.009	0.007	0.079	0.077	0.078
		9.66667	0.106	0.117	0.118	0.008	0.009	0.009	0.049	0.047	0.048	0.129	0.16	0.129	0.008	0.008	0.007	0.092	0.09	0.092
		9.83333	0.124	0.137	0.138	0.009	0.01	0.01	0.058	0.056	0.057	0.148	0.184	0.148	0.008	0.009	0.007	0.105	0.102	0.105
		10	0.145	0.16	0.162	0.009	0.011	0.01	0.07	0.066	0.067	0.169	0.209	0.169	0.008	0.009	0.007	0.121	0.118	0.123
		10.1667	0.168	0.186	0.189	0.01	0.012	0.01	0.083	0.078	0.08	0.193	0.247	0.194	0.008	0.009	0.007	0.142	0.138	0.142
		10.3333	0.195	0.214	0.223	0.011	0.011	0.011	0.097	0.092	0.094	0.218	0.29	0.236	0.008	0.009	0.008	0.162	0.157	0.162
		10.5	0.224	0.249	0.269	0.012	0.011	0.011	0.115	0.109	0.112	0.255	0.331	0.273	0.008	0.009	0.007	0.188	0.181	0.187
		10.6667	0.256	0.293	0.306	0.011	0.012	0.011	0.135	0.128	0.132	0.299	0.371	0.307	0.009	0.009	0.007	0.216	0.209	0.213
		10.8333	0.3	0.333	0.341	0.011	0.011	0.012	0.158	0.15	0.154	0.345	0.411	0.342	0.008	0.009	0.007	0.246	0.239	0.261
		11	0.344	0.371	0.375	0.013	0.013	0.012	0.185	0.176	0.181	0.384	0.441	0.38	0.008	0.009	0.008	0.29	0.293	0.307
		11.1667	0.383	0.41	0.414	0.013	0.012	0.013	0.215	0.203	0.208	0.417	0.471	0.417	0.009	0.01	0.008	0.341	0.34	0.347
		11.3333	0.422	0.45	0.453	0.014	0.013	0.013	0.244	0.236	0.249	0.445	0.498	0.446	0.009	0.009	0.008	0.386	0.38	0.383
		11.5	0.458	0.476	0.48	0.014	0.015	0.014	0.276	0.283	0.293	0.475	0.52	0.472	0.009	0.01	0.007	0.428	0.418	0.425
		11.6667	0.484	0.502	0.506	0.013	0.015	0.014	0.323	0.325	0.331	0.499	0.542	0.499	0.009	0.01	0.008	0.465	0.458	0.464
		11.8333	0.512	0.528	0.529	0.016	0.015	0.015	0.371	0.363	0.368	0.522	0.56	0.522	0.009	0.01	0.008	0.497	0.491	0.497
		12	0.535	0.548	0.552	0.015	0.016	0.015	0.416	0.402	0.406	0.545	0.578	0.542	0.009	0.009	0.008	0.524	0.519	0.524
		12.1667	0.555	0.568	0.57	0.017	0.015	0.016	0.449	0.439	0.442	0.567	0.597	0.563	0.008	0.009	0.008	0.549	0.542	0.547
		12.3333	0.575	0.585	0.588	0.017	0.017	0.017	0.481	0.47	0.473	0.583	0.617	0.585	0.009	0.011	0.008	0.573	0.562	0.572
		12.5	0.592	0.602	0.604	0.017	0.017	0.018	0.508	0.5	0.499	0.604	0.639	0.602	0.009	0.01	0.009	0.593	0.583	0.593
		12.6667	0.61	0.62	0.625	0.019	0.018	0.019	0.533	0.525	0.525	0.622	0.657	0.621	0.009	0.01	0.008	0.614	0.605	0.607
		12.8333	0.628	0.639	0.641	0.022	0.021	0.02	0.555	0.545	0.546	0.644	0.678	0.642	0.009	0.011	0.009	0.63	0.622	0.628
		13	0.648	0.659	0.658	0.022	0.022	0.022	0.576	0.567	0.567	0.663	0.697	0.663	0.009	0.012	0.009	0.648	0.642	0.643
		13.1667	0.664	0.676	0.676	0.024	0.025	0.022	0.593	0.586	0.585	0.678	0.715	0.681	0.009	0.011	0.009	0.664	0.662	0.662
		13.3333	0.681	0.694	0.693	0.024	0.022	0.023	0.612	0.605	0.605	0.699	0.733	0.7	0.009	0.012	0.009	0.681	0.68	0.682
		13.5	0.698	0.712	0.71	0.026	0.027	0.028	0.633	0.625	0.623	0.719	0.753	0.721	0.01	0.011	0.012	0.7	0.696	0.7
		13.6667	0.714	0.728	0.729	0.028	0.026	0.026	0.651	0.642	0.643	0.736	0.767	0.736	0.01	0.011	0.009	0.718	0.716	0.717
		13.8333	0.732	0.745	0.748	0.03	0.028	0.03	0.668	0.662	0.66	0.752	0.782	0.755	0.01	0.011	0.009	0.733	0.731	0.734
		14	0.748	0.762	0.762	0.033	0.028	0.03	0.686	0.679	0.68	0.769	0.797	0.77	0.011	0.011	0.009	0.749	0.749	0.75
		14.1667	0.765	0.777	0.779	0.037	0.033	0.032	0.704	0.696	0.698	0.784	0.812	0.785	0.01	0.011	0.009	0.765	0.763	0.766
		14.3333	0.78	0.79	0.795	0.039	0.034	0.033	0.72	0.712	0.712	0.8	0.825	0.802	0.011	0.012	0.01	0.779	0.78	0.781
		14.5	0.793	0.805	0.809	0.041	0.036	0.039	0.735	0.728	0.73	0.814	0.838	0.814	0.011	0.012	0.01	0.793	0.794	0.794
		14.6667	0.807	0.819	0.821	0.044	0.042	0.039	0.751	0.745	0.744	0.828	0.852	0.826	0.011	0.012	0.01	0.807	0.807	0.808
		14.8333	0.82	0.833	0.837	0.048	0.041	0.041	0.766	0.759	0.761	0.841	0.862	0.84	0.012	0.012	0.011	0.818	0.822	0.821
		15	0.836	0.845	0.85	0.055	0.047	0.045	0.783	0.775	0.774	0.853	0.873	0.854	0.012	0.012	0.011	0.834	0.833	0.835
		15.1667	0.847	0.859	0.87	0.055	0.049	0.048	0.796	0.788	0.788	0.864	0.886	0.866	0.012	0.013	0.011	0.846	0.846	0.849
		15.3333	0.858	0.872	0.877	0.06	0.055	0.053	0.808	0.802	0.806	0.876	0.9	0.877	0.013	0.013	0.012	0.86	0.861	0.86
		15.5	0.871	0.887	0.895	0.066	0.059	0.057	0.824	0.817	0.82	0.889	0.911	0.885	0.013	0.014	0.013	0.87	0.874	0.875
		15.6667	0.885	0.903	0.911	0.072	0.065	0.064	0.836	0.831	0.832	0.902	0.925	0.903	0.014	0.014	0.013	0.884	0.887	0.89
		15.8333	0.895	0.913	0.92	0.077	0.07	0.068	0.85	0.846	0.847	0.915	0.946	0.916	0.015	0.015	0.014	0.895	0.897	0.902
		16	0.912	0.936	0.941	0.085	0.076	0.074	0.861	0.857	0.861	0.929	0.935	0.94	0.017	0.016	0.015	0.911	0.912	0.917
		16.1667	0.936	0.928	0.937	0.093	0.084	0.08	0.871	0.871	0.871	0.945	0.935	0.941	0.018	0.018	0.016	0.937	0.926	0.935
		16.3333	0.933	0.926	0.929	0.102	0.093	0.088	0.885	0.884	0.887	0.934	0.936	0.933	0.02	0.019	0.018	0.93	0.94	0.93
		16.5	0.929	0.925	0.933	0.114	0.103	0.096	0.896	0.894	0.898	0.937	0.937	0.933	0.021	0.02	0.019	0.927	0.932	0.926
		16.6667	0.931	0.925	0.93	0.128	0.116	0.108	0.912	0.91	0.913	0.937	0.935	0.934	0.023	0.023	0.02	0.928	0.932	0.93
		16.8333	0.928	0.924	0.931	0.142	0.129	0.119	0.938	0.929	0.93	0.938	0.935	0.935	0.024	0.024	0.022	0.93	0.934	0.928
		17	0.931	0.922	0.929	0.157	0.144	0.134	0.928	0.929	0.923	0.936	0.933	0.935	0.026	0.025	0.024	0.927	0.935	0.93
		17.1667	0.928	0.92	0.926	0.18	0.161	0.15	0.929	0.928	0.922	0.936	0.929	0.933	0.028	0.027	0.026	0.927	0.933	0.927
		17.3333	0.926	0.918	0.926	0.201	0.181	0.168	0.929	0.925	0.923	0.932	0.927	0.93	0.031	0.029	0.027	0.928	0.932	0.928
		17.5	0.924	0.914	0.921	0.225	0.204	0.184	0.927	0.927	0.922	0.932	0.923	0.93	0.033	0.032	0.029	0.924	0.933	0.926
		17.6667	0.918	0.911	0.919	0.25	0.228	0.206	0.928	0.924	0.922	0.928	0.92	0.925	0.035	0.034	0.032	0.922	0.927	0.921
		17.8333	0.918	0.908	0.914	0.276	0.252	0.23	0.924	0.925	0.919	0.924	0.917	0.923	0.038	0.036	0.034	0.918	0.927	0.922
		18	0.914	0.904	0.912	0.305	0.279	0.256	0.924	0.921	0.918	0.923	0.914	0.919	0.04	0.039	0.036	0.916	0.924	0.917
		18.1667	0.908	0.9	0.91	0.33	0.305	0.285	0.92	0.918	0.912	0.918	0.911	0.916	0.043	0.041	0.038	0.913	0.92	0.916
		18.3333	0.906	0.896	0.904	0.359	0.335	0.308	0.916	0.916	0.91	0.915	0.908	0.913	0.046	0.044	0.041	0.91	0.918	0.911
		18.5	0.903	0.894	0.902	0.386	0.36	0.333	0.914	0.91	0.905	0.913	0.904	0.908	0.049	0.047	0.043	0.907	0.914	0.909
		18.6667	0.899	0.89	0.9	0.413	0.389	0.362	0.909	0.906	0.901	0.91	0.903	0.907	0.052	0.05	0.046	0.904	0.912	0.905
		18.8333	0.896	0.887	0.895	0.438	0.418	0.396	0.906	0.904	0.9	0.907	0.899	0.905	0.055	0.053	0.049	0.902	0.908	0.905
		19	0.894	0.884	0.893	0.462	0.453	0.43	0.903	0.899	0.895	0.904	0.898	0.901	0.058	0.057	0.052	0.899	0.906	0.901
		19.1667	0.89	0.881	0.891	0.492	0.483	0.46	0.899	0.896	0.893	0.902	0.894	0.898	0.062	0.061	0.056	0.897	0.905	0.898
		19.3333	0.886	0.878	0.887	0.526	0.515	0.491	0.896	0.895	0.889	0.9	0.892	0.897	0.066	0.064	0.059	0.895	0.901	0.898
		19.5	0.884	0.876	0.884	0.558	0.546	0.514	0.893	0.889	0.886	0.896	0.89	0.893	0.071	0.069	0.063	0.892	0.9	0.893
		19.6667	0.882	0.873	0.883	0.586	0.571	0.542	0.89	0.886	0.883	0.895	0.888	0.891	0.075	0.073	0.067	0.892	0.896	0.89
		19.8333	0.88	0.872	0.878	0.613	0.601	0.571	0.886	0.885	0.879	0.892	0.887	0.889	0.08	0.078	0.071	0.888	0.894	0.888
		20	0.877	0.871	0.877	0.644	0.626	0.597	0.884	0.881	0.878	0.889	0.885	0.887	0.085	0.083	0.075	0.886	0.893	0.887
		20.1667	0.876	0.868	0.878	0.66	0.651	0.624	0.881	0.877	0.875	0.889	0.884	0.886	0.091	0.088	0.08	0.886	0.889	0.887
		20.3333	0.875	0.866	0.874	0.682	0.672	0.647	0.879	0.876	0.872	0.886	0.883	0.883	0.097	0.094	0.084	0.884	0.89	0.885
		20.5	0.872	0.866	0.874	0.705	0.695	0.67	0.877	0.875	0.87	0.885	0.882	0.883	0.103	0.1	0.089	0.881	0.888	0.883
		20.6667	0.871	0.865	0.872	0.722	0.722	0.692	0.875	0.872	0.868	0.884	0.881	0.883	0.111	0.106	0.094	0.881	0.886	0.883
		20.8333	0.87	0.863	0.871	0.748	0.745	0.718	0.873	0.87	0.865	0.882	0.88	0.88	0.117	0.115	0.099	0.88	0.886	0.879
		21	0.869	0.862	0.87	0.766	0.767	0.73	0.872	0.871	0.865	0.881	0.879	0.88	0.125	0.12	0.105	0.878	0.886	0.88
		21.1667	0.867	0.861	0.869	0.783	0.78	0.755	0.871	0.868	0.862	0.881	0.878	0.879	0.133	0.126	0.11	0.877	0.883	0.879
		21.3333	0.866	0.86	0.867	0.799	0.797	0.77	0.868	0.866	0.861	0.878	0.877	0.877	0.141	0.134	0.116	0.876	0.884	0.877
		21.5	0.866	0.858	0.867	0.811	0.813	0.789	0.867	0.865	0.859	0.878	0.877	0.877	0.15	0.141	0.123	0.876	0.883	0.877
		21.6667	0.863	0.857	0.866	0.824	0.83	0.804	0.867	0.864	0.859	0.877	0.876	0.876	0.158	0.15	0.129	0.876	0.881	0.875
		21.8333	0.863	0.857	0.865	0.832	0.842	0.816	0.864	0.862	0.858	0.876	0.876	0.875	0.168	0.159	0.137	0.873	0.882	0.875
		22	0.862	0.856	0.864	0.843	0.845	0.834	0.863	0.861	0.855	0.875	0.874	0.875	0.177	0.168	0.144	0.873	0.88	0.875
		22.1667	0.862	0.856	0.864	0.846	0.856	0.845	0.863	0.86	0.856	0.875	0.874	0.874	0.188	0.178	0.153	0.872	0.879	0.874
		22.3333	0.861	0.854	0.863	0.846	0.856	0.849	0.862	0.859	0.854	0.874	0.874	0.872	0.198	0.188	0.162	0.872	0.879	0.873
		22.5	0.86	0.854	0.862	0.857	0.856	0.86	0.86	0.858	0.854	0.874	0.872	0.872	0.209	0.199	0.171	0.873	0.879	0.873
		22.6667	0.86	0.853	0.861	0.862	0.864	0.864	0.861	0.857	0.853	0.872	0.872	0.873	0.221	0.213	0.182	0.871	0.877	0.873
		22.8333	0.859	0.853	0.861	0.869	0.869	0.858	0.859	0.856	0.852	0.872	0.872	0.871	0.233	0.222	0.193	0.871	0.876	0.87
		23	0.859	0.853	0.86	0.886	0.888	0.863	0.857	0.856	0.852	0.873	0.871	0.872	0.245	0.234	0.204	0.87	0.875	0.871
		23.1667	0.858	0.851	0.859	0.888	0.889	0.87	0.858	0.855	0.85	0.873	0.87	0.872	0.256	0.247	0.215	0.868	0.876	0.871
		23.3333	0.857	0.85	0.858	0.89	0.889	0.884	0.857	0.853	0.85	0.871	0.87	0.871	0.27	0.261	0.227	0.869	0.875	0.869
		23.5	0.856	0.85	0.858	0.889	0.887	0.884	0.856	0.854	0.849	0.87	0.869	0.869	0.283	0.276	0.241	0.869	0.875	0.869
		23.6667	0.856	0.849	0.858	0.889	0.886	0.883	0.856	0.853	0.848	0.87	0.869	0.871	0.299	0.294	0.256	0.869	0.875	0.869
		23.8333	0.856	0.849	0.857	0.887	0.889	0.883	0.854	0.852	0.847	0.869	0.868	0.87	0.316	0.309	0.272	0.867	0.874	0.867
		24	0.856	0.849	0.856	0.886	0.886	0.883	0.854	0.851	0.846	0.869	0.868	0.869	0.332	0.325	0.289	0.868	0.872	0.869
		24.1667	0.855	0.849	0.855	0.885	0.885	0.881	0.853	0.851	0.846	0.868	0.867	0.87	0.347	0.342	0.306	0.866	0.873	0.867
		24.3333	0.855	0.848	0.857	0.884	0.883	0.881	0.852	0.85	0.845	0.868	0.867	0.868	0.362	0.358	0.323	0.867	0.872	0.866
		24.5	0.853	0.847	0.855	0.883	0.883	0.879	0.851	0.849	0.844	0.867	0.867	0.868	0.377	0.376	0.34	0.867	0.871	0.866
		24.6667	0.853	0.847	0.854	0.881	0.879	0.877	0.851	0.849	0.844	0.867	0.866	0.868	0.394	0.399	0.363	0.866	0.871	0.866
		24.8333	0.853	0.847	0.855	0.88	0.877	0.876	0.851	0.849	0.843	0.867	0.866	0.867	0.411	0.424	0.389	0.866	0.871	0.865
		25	0.853	0.846	0.855	0.877	0.875	0.874	0.85	0.848	0.843	0.867	0.866	0.867	0.43	0.447	0.411	0.864	0.87	0.865
		25.1667	0.852	0.846	0.854	0.875	0.874	0.873	0.85	0.848	0.843	0.866	0.867	0.867	0.452	0.467	0.432	0.865	0.869	0.864
		25.3333	0.852	0.846	0.854	0.874	0.873	0.871	0.849	0.847	0.841	0.866	0.865	0.866	0.474	0.487	0.453	0.866	0.868	0.864
		25.5	0.852	0.845	0.854	0.872	0.87	0.869	0.849	0.848	0.842	0.865	0.864	0.866	0.494	0.507	0.472	0.865	0.868	0.863
		25.6667	0.852	0.845	0.853	0.871	0.868	0.867	0.848	0.847	0.841	0.866	0.864	0.866	0.514	0.525	0.491	0.867	0.868	0.864
		25.8333	0.852	0.845	0.854	0.868	0.866	0.865	0.848	0.846	0.84	0.865	0.865	0.865	0.533	0.543	0.511	0.865	0.867	0.863
		26	0.852	0.845	0.853	0.867	0.864	0.863	0.848	0.846	0.841	0.864	0.864	0.866	0.55	0.559	0.53	0.864	0.867	0.863
		26.1667	0.852	0.845	0.853	0.867	0.861	0.861	0.847	0.846	0.84	0.864	0.863	0.865	0.568	0.577	0.547	0.864	0.865	0.862
		26.3333	0.851	0.845	0.853	0.863	0.861	0.86	0.847	0.846	0.84	0.864	0.864	0.864	0.582	0.592	0.562	0.864	0.866	0.864
		26.5	0.852	0.844	0.853	0.862	0.859	0.858	0.847	0.845	0.84	0.864	0.864	0.864	0.598	0.608	0.578	0.864	0.866	0.862
		26.6667	0.851	0.843	0.852	0.86	0.857	0.854	0.847	0.845	0.84	0.864	0.863	0.864	0.613	0.62	0.593	0.863	0.865	0.862
		26.8333	0.85	0.843	0.852	0.858	0.855	0.854	0.846	0.845	0.839	0.863	0.861	0.862	0.626	0.632	0.609	0.864	0.866	0.862
		27	0.85	0.843	0.851	0.857	0.854	0.852	0.846	0.845	0.84	0.863	0.862	0.863	0.637	0.646	0.622	0.863	0.865	0.861
		27.1667	0.85	0.843	0.852	0.855	0.853	0.85	0.846	0.845	0.84	0.863	0.864	0.863	0.648	0.656	0.633	0.864	0.866	0.861
		27.3333	0.849	0.843	0.852	0.855	0.85	0.849	0.846	0.844	0.839	0.863	0.862	0.862	0.659	0.666	0.647	0.862	0.865	0.861
		27.5	0.85	0.842	0.852	0.852	0.85	0.848	0.845	0.844	0.838	0.863	0.861	0.862	0.666	0.674	0.659	0.863	0.866	0.86
		27.6667	0.849	0.841	0.852	0.851	0.85	0.847	0.845	0.845	0.84	0.863	0.861	0.863	0.672	0.681	0.665	0.861	0.866	0.86
		27.8333	0.849	0.841	0.852	0.849	0.848	0.845	0.845	0.844	0.839	0.863	0.863	0.861	0.677	0.687	0.678	0.861	0.865	0.86
		28	0.85	0.841	0.851	0.848	0.848	0.844	0.845	0.844	0.839	0.863	0.862	0.862	0.68	0.69	0.685	0.862	0.864	0.861
		28.1667	0.849	0.841	0.851	0.848	0.846	0.841	0.845	0.844	0.838	0.862	0.862	0.862	0.685	0.695	0.692	0.861	0.865	0.86
		28.3333	0.849	0.841	0.852	0.846	0.846	0.842	0.844	0.845	0.838	0.862	0.862	0.862	0.691	0.696	0.698	0.859	0.864	0.86
		28.5	0.849	0.84	0.851	0.845	0.845	0.841	0.845	0.843	0.838	0.862	0.862	0.861	0.702	0.7	0.702	0.86	0.865	0.86
		28.6667	0.849	0.84	0.85	0.844	0.844	0.837	0.844	0.843	0.837	0.863	0.862	0.862	0.711	0.708	0.71	0.86	0.865	0.859
		28.8333	0.848	0.841	0.851	0.842	0.844	0.836	0.842	0.841	0.837	0.862	0.86	0.861	0.717	0.717	0.716	0.861	0.865	0.858
		29	0.848	0.84	0.85	0.841	0.842	0.837	0.842	0.84	0.837	0.862	0.859	0.862	0.722	0.72	0.714	0.86	0.864	0.856
		29.1667	0.848	0.841	0.849	0.839	0.841	0.835	0.842	0.842	0.838	0.861	0.859	0.861	0.728	0.723	0.715	0.86	0.863	0.856
		29.3333	0.847	0.84	0.848	0.838	0.84	0.832	0.841	0.839	0.835	0.86	0.859	0.86	0.733	0.728	0.716	0.858	0.861	0.856
		29.5	0.847	0.839	0.848	0.836	0.839	0.834	0.843	0.838	0.834	0.862	0.859	0.859	0.738	0.734	0.722	0.86	0.861	0.857
		29.6667	0.848	0.837	0.846	0.835	0.839	0.829	0.841	0.84	0.833	0.862	0.858	0.856	0.744	0.739	0.728	0.86	0.86	0.856
		29.8333	0.847	0.837	0.844	0.835	0.837	0.83	0.84	0.84	0.832	0.862	0.857	0.856	0.749	0.742	0.731	0.859	0.861	0.855
		30	0.846	0.836	0.843	0.834	0.838	0.83	0.84	0.839	0.833	0.859	0.857	0.855	0.752	0.747	0.736	0.859	0.86	0.854
		30.1667	0.846	0.837	0.843	0.833	0.836	0.829	0.84	0.837	0.833	0.86	0.856	0.854	0.756	0.75	0.746	0.857	0.861	0.854
		30.3333	0.844	0.838	0.845	0.833	0.836	0.827	0.839	0.837	0.832	0.859	0.857	0.854	0.761	0.752	0.749	0.857	0.862	0.855
		30.5	0.842	0.838	0.845	0.832	0.835	0.826	0.838	0.838	0.83	0.86	0.856	0.854	0.763	0.754	0.747	0.856	0.861	0.855
		30.6667	0.841	0.837	0.845	0.831	0.834	0.825	0.839	0.837	0.829	0.861	0.856	0.853	0.77	0.757	0.756	0.858	0.86	0.853
		30.8333	0.841	0.833	0.841	0.833	0.832	0.822	0.838	0.834	0.829	0.859	0.857	0.853	0.795	0.787	0.759	0.857	0.859	0.853
		31	0.84	0.833	0.839	0.83	0.831	0.819	0.837	0.837	0.832	0.859	0.856	0.853	0.797	0.79	0.763	0.854	0.859	0.855
		31.1667	0.84	0.834	0.84	0.829	0.83	0.816	0.838	0.835	0.826	0.857	0.856	0.852	0.796	0.787	0.764	0.855	0.859	0.852
		31.3333	0.842	0.835	0.841	0.83	0.829	0.816	0.836	0.833	0.828	0.858	0.856	0.853	0.793	0.781	0.791	0.856	0.858	0.853
		31.5	0.841	0.834	0.84	0.83	0.828	0.815	0.836	0.833	0.828	0.86	0.856	0.854	0.792	0.779	0.79	0.854	0.858	0.855
		31.6667	0.841	0.831	0.84	0.828	0.828	0.816	0.836	0.834	0.825	0.859	0.855	0.855	0.79	0.778	0.788	0.852	0.859	0.852
		31.8333	0.838	0.83	0.839	0.827	0.827	0.814	0.836	0.832	0.827	0.857	0.855	0.855	0.788	0.778	0.783	0.856	0.858	0.849
		32	0.836	0.83	0.836	0.826	0.825	0.813	0.834	0.831	0.826	0.858	0.854	0.854	0.787	0.776	0.779	0.854	0.858	0.854
		32.1667	0.836	0.831	0.834	0.825	0.825	0.814	0.835	0.833	0.824	0.857	0.854	0.852	0.785	0.775	0.78	0.853	0.857	0.852
		32.3333	0.837	0.831	0.837	0.826	0.824	0.812	0.834	0.832	0.822	0.855	0.854	0.852	0.783	0.772	0.775	0.85	0.856	0.851
		32.5	0.837	0.829	0.836	0.825	0.823	0.811	0.834	0.83	0.825	0.855	0.854	0.85	0.78	0.77	0.775	0.851	0.857	0.849
		32.6667	0.836	0.827	0.837	0.825	0.825	0.813	0.832	0.831	0.823	0.857	0.854	0.85	0.779	0.766	0.771	0.854	0.858	0.852
		32.8333	0.835	0.827	0.836	0.825	0.825	0.811	0.832	0.831	0.822	0.856	0.853	0.849	0.777	0.764	0.768	0.851	0.855	0.849
		33	0.832	0.826	0.835	0.824	0.826	0.81	0.833	0.829	0.82	0.856	0.853	0.849	0.774	0.762	0.766	0.85	0.856	0.85
		33.1667	0.832	0.827	0.831	0.824	0.824	0.81	0.831	0.828	0.82	0.855	0.852	0.851	0.772	0.762	0.764	0.85	0.856	0.849
		33.3333	0.833	0.826	0.833	0.824	0.823	0.811	0.832	0.829	0.821	0.854	0.851	0.853	0.77	0.76	0.762	0.853	0.854	0.849
		33.5	0.835	0.825	0.834	0.823	0.823	0.81	0.831	0.829	0.819	0.854	0.851	0.85	0.767	0.757	0.76	0.85	0.854	0.845
		33.6667	0.834	0.825	0.831	0.825	0.821	0.815	0.832	0.826	0.819	0.852	0.851	0.85	0.766	0.756	0.759	0.848	0.854	0.847
		33.8333	0.833	0.825	0.83	0.823	0.82	0.81	0.828	0.826	0.818	0.852	0.85	0.849	0.763	0.754	0.756	0.85	0.856	0.846
		34	0.832	0.827	0.83	0.822	0.819	0.814	0.83	0.828	0.819	0.853	0.85	0.848	0.762	0.751	0.754	0.85	0.855	0.846
		34.1667	0.831	0.825	0.829	0.822	0.819	0.812	0.83	0.826	0.818	0.852	0.85	0.847	0.76	0.749	0.752	0.851	0.852	0.844
		34.3333	0.832	0.824	0.83	0.821	0.818	0.811	0.827	0.824	0.817	0.851	0.851	0.848	0.757	0.748	0.75	0.849	0.85	0.846
		34.5	0.833	0.822	0.829	0.821	0.819	0.813	0.827	0.824	0.817	0.851	0.849	0.849	0.755	0.746	0.748	0.847	0.851	0.843
		34.6667	0.832	0.824	0.828	0.821	0.816	0.814	0.827	0.823	0.817	0.85	0.848	0.848	0.753	0.744	0.746	0.848	0.853	0.845
		34.8333	0.831	0.822	0.825	0.821	0.816	0.813	0.828	0.824	0.816	0.85	0.848	0.847	0.751	0.741	0.745	0.848	0.854	0.843
		35	0.83	0.822	0.824	0.821	0.816	0.811	0.825	0.822	0.815	0.851	0.847	0.846	0.75	0.739	0.743	0.848	0.852	0.84
		35.1667	0.829	0.822	0.825	0.821	0.816	0.812	0.824	0.821	0.816	0.849	0.846	0.846	0.748	0.738	0.74	0.845	0.852	0.841
		35.3333	0.827	0.819	0.823	0.82	0.816	0.811	0.824	0.821	0.815	0.849	0.846	0.845	0.746	0.736	0.739	0.842	0.85	0.841
		35.5	0.827	0.817	0.824	0.819	0.816	0.811	0.825	0.819	0.815	0.849	0.846	0.845	0.745	0.734	0.737	0.844	0.847	0.839
		35.6667	0.828	0.819	0.825	0.818	0.815	0.809	0.824	0.819	0.814	0.848	0.846	0.845	0.743	0.732	0.735	0.845	0.847	0.842
		35.8333	0.827	0.819	0.824	0.819	0.815	0.81	0.822	0.82	0.813	0.847	0.845	0.843	0.741	0.731	0.734	0.844	0.85	0.84
		36	0.826	0.818	0.823	0.818	0.817	0.809	0.821	0.82	0.813	0.847	0.845	0.843	0.739	0.729	0.732	0.845	0.849	0.838
		36.1667	0.825	0.818	0.822	0.817	0.813	0.81	0.82	0.818	0.812	0.847	0.845	0.843	0.738	0.726	0.73	0.844	0.849	0.837
		36.3333	0.822	0.817	0.82	0.816	0.814	0.809	0.823	0.817	0.812	0.845	0.844	0.843	0.736	0.725	0.728	0.842	0.849	0.837
		36.5	0.821	0.813	0.819	0.816	0.816	0.806	0.821	0.815	0.811	0.846	0.843	0.841	0.734	0.724	0.727	0.84	0.847	0.836
		36.6667	0.819	0.812	0.819	0.815	0.815	0.807	0.821	0.816	0.809	0.845	0.843	0.84	0.733	0.723	0.725	0.842	0.846	0.835
		36.8333	0.819	0.811	0.818	0.815	0.813	0.807	0.82	0.816	0.809	0.844	0.842	0.839	0.732	0.722	0.723	0.842	0.846	0.837
		37	0.82	0.811	0.817	0.815	0.815	0.806	0.818	0.816	0.809	0.844	0.841	0.839	0.731	0.72	0.721	0.84	0.846	0.838
		37.1667	0.821	0.813	0.818	0.817	0.814	0.805	0.818	0.815	0.809	0.843	0.841	0.838	0.73	0.719	0.721	0.84	0.845	0.834
		37.3333	0.821	0.813	0.817	0.816	0.816	0.808	0.818	0.815	0.808	0.843	0.841	0.837	0.729	0.718	0.72	0.839	0.845	0.835
		37.5	0.82	0.812	0.817	0.817	0.815	0.806	0.817	0.814	0.807	0.841	0.84	0.836	0.727	0.717	0.719	0.839	0.846	0.833
		37.6667	0.819	0.811	0.816	0.817	0.815	0.805	0.817	0.813	0.806	0.841	0.84	0.835	0.727	0.716	0.717	0.839	0.845	0.831
		37.8333	0.816	0.808	0.814	0.816	0.814	0.805	0.817	0.812	0.804	0.842	0.84	0.837	0.726	0.715	0.714	0.836	0.844	0.831
		38	0.815	0.807	0.815	0.815	0.815	0.805	0.816	0.812	0.804	0.842	0.839	0.836	0.725	0.714	0.713	0.835	0.843	0.831
		38.1667	0.814	0.806	0.815	0.815	0.816	0.804	0.815	0.812	0.803	0.841	0.839	0.835	0.724	0.713	0.711	0.836	0.846	0.832

[truncated: 4 more sheets: Suppl Figure 1b, Suppl Figure 2, Suppl Table 1, Suppl Table 4]
